# Supplementary material for: Reversible On/Off Switching of Lactide Cyclopolymerization with a Redox-Active Formazanate Ligand
Source: ACS Catal. 2022 Mar 21;12(7):4125–30. doi: 10.1021/acscatal.1c05689 (PMC8981207; doi:10.1021/acscatal.1c05689)
Supplement: Supplementary file 2 — cs1c05689_si_002.cif [file cs1c05689_si_002.cif]

 
data_cu_molan624b_0m_a_sq
 
_audit_creation_method            'SHELXL-2018/1'
_shelx_SHELXL_version_number      '2018/1'
_chemical_name_systematic         ?
_chemical_name_common             ?
_chemical_melting_point           ?
_chemical_formula_moiety          ?
_chemical_formula_sum             'C53 H59 Cl2 Co N4 O2 Zn' 
_chemical_formula_weight          979.24

loop_
 _atom_type_symbol
 _atom_type_description
 _atom_type_scat_dispersion_real
 _atom_type_scat_dispersion_imag
 _atom_type_scat_source
 'C'  'C'   0.0181   0.0091
 'International Tables Vol C Tables 4.2.6.8 and 6.1.1.4'
 'H'  'H'   0.0000   0.0000
 'International Tables Vol C Tables 4.2.6.8 and 6.1.1.4'
 'Cl'  'Cl'   0.3639   0.7018
 'International Tables Vol C Tables 4.2.6.8 and 6.1.1.4'
 'Co'  'Co'  -2.3653   3.6143
 'International Tables Vol C Tables 4.2.6.8 and 6.1.1.4'
 'N'  'N'   0.0311   0.0180
 'International Tables Vol C Tables 4.2.6.8 and 6.1.1.4'
 'O'  'O'   0.0492   0.0322
 'International Tables Vol C Tables 4.2.6.8 and 6.1.1.4'
 'Zn'  'Zn'  -1.5491   0.6778
 'International Tables Vol C Tables 4.2.6.8 and 6.1.1.4'
 
_space_group_crystal_system       triclinic
_space_group_IT_number            2
_space_group_name_H-M_alt         'P -1'
_space_group_name_Hall            '-P 1'
 
_shelx_space_group_comment
;
The symmetry employed for this shelxl refinement is uniquely defined
by the following loop, which should always be used as a source of
symmetry information in preference to the above space-group names.
They are only intended as comments.
;
 
loop_
 _space_group_symop_operation_xyz
 'x, y, z'
 '-x, -y, -z'
 
_cell_length_a                    10.7552(3)
_cell_length_b                    11.5789(3)
_cell_length_c                    21.0514(5)
_cell_angle_alpha                 103.4640(10)
_cell_angle_beta                  93.1180(10)
_cell_angle_gamma                 103.0100(10)
_cell_volume                      2468.27(11)
_cell_formula_units_Z             2
_cell_measurement_temperature     100(2)
_cell_measurement_reflns_used     9994
_cell_measurement_theta_min       4.05
_cell_measurement_theta_max       74.34
 
_exptl_crystal_description        'diamond'
_exptl_crystal_colour             'dark red'
_exptl_crystal_density_meas       ?
_exptl_crystal_density_method     ?
_exptl_crystal_density_diffrn     1.318          
_exptl_crystal_F_000              1024
_exptl_transmission_factor_min    ?
_exptl_transmission_factor_max    ?
_exptl_crystal_size_max           0.209
_exptl_crystal_size_mid           0.129
_exptl_crystal_size_min           0.092
_exptl_absorpt_coefficient_mu     4.560
_shelx_estimated_absorpt_T_min    ?
_shelx_estimated_absorpt_T_max    ?
_exptl_absorpt_correction_type    'multi-scan'
_exptl_absorpt_correction_T_min   0.5442
_exptl_absorpt_correction_T_max   0.7538
_exptl_absorpt_process_details    'SADABS'
_exptl_absorpt_special_details    ?
_diffrn_ambient_temperature       100(2)
_diffrn_radiation_wavelength      1.54178
_diffrn_radiation_type            CuK\a
_diffrn_source                    ?
_diffrn_measurement_device_type   'Bruker APEX-II CCD'
_diffrn_measurement_method        '\f and \w scans'
_diffrn_detector_area_resol_mean  ?
_diffrn_reflns_number             90473
_diffrn_reflns_av_unetI/netI      0.0226
_diffrn_reflns_av_R_equivalents   0.0479
_diffrn_reflns_limit_h_min        -13
_diffrn_reflns_limit_h_max        13
_diffrn_reflns_limit_k_min        -14
_diffrn_reflns_limit_k_max        13
_diffrn_reflns_limit_l_min        -26
_diffrn_reflns_limit_l_max        26
_diffrn_reflns_theta_min          2.172
_diffrn_reflns_theta_max          74.586
_diffrn_reflns_theta_full         67.679
_diffrn_measured_fraction_theta_max   0.994
_diffrn_measured_fraction_theta_full  0.996
_diffrn_reflns_Laue_measured_fraction_max    0.994
_diffrn_reflns_Laue_measured_fraction_full   0.996
_diffrn_reflns_point_group_measured_fraction_max   0.994
_diffrn_reflns_point_group_measured_fraction_full  0.996
_reflns_number_total              10076
_reflns_number_gt                 9421
_reflns_threshold_expression      'I > 2\s(I)'
_reflns_Friedel_coverage          0.000
_reflns_Friedel_fraction_max      .
_reflns_Friedel_fraction_full     .
 
_reflns_special_details
;
 Reflections were merged by SHELXL according to the crystal
 class for the calculation of statistics and refinement.
 
 Structure factors included contributions from the .fab file.
 
 _reflns_Friedel_fraction is defined as the number of unique
 Friedel pairs measured divided by the number that would be
 possible theoretically, ignoring centric projections and
 systematic absences.
;
 
_computing_data_collection        'Bruker APEX2'
_computing_cell_refinement        'Bruker SAINT'
_computing_data_reduction         'Bruker SAINT'
_computing_structure_solution     'SHELXT 2014/5 (Sheldrick, 2014)'
_computing_structure_refinement   'SHELXL-2018/1 (Sheldrick, 2018)'
_computing_molecular_graphics     ?
_computing_publication_material   ?
_refine_special_details           ?
_refine_ls_structure_factor_coef  Fsqd
_refine_ls_matrix_type            full
_refine_ls_weighting_scheme       calc
_refine_ls_weighting_details
'w=1/[\s^2^(Fo^2^)+(0.0483P)^2^+1.8592P] where P=(Fo^2^+2Fc^2^)/3'
_atom_sites_solution_primary      'dual'
_atom_sites_solution_secondary    ?
_atom_sites_solution_hydrogens    geom
_refine_ls_hydrogen_treatment     constr
_refine_ls_extinction_method      none
_refine_ls_extinction_coef        .
_refine_ls_number_reflns          10076
_refine_ls_number_parameters      579
_refine_ls_number_restraints      0
_refine_ls_R_factor_all           0.0404
_refine_ls_R_factor_gt            0.0376
_refine_ls_wR_factor_ref          0.0984
_refine_ls_wR_factor_gt           0.0964
_refine_ls_goodness_of_fit_ref    1.038
_refine_ls_restrained_S_all       1.038
_refine_ls_shift/su_max           0.001
_refine_ls_shift/su_mean          0.000
 
loop_
 _atom_site_label
 _atom_site_type_symbol
 _atom_site_fract_x
 _atom_site_fract_y
 _atom_site_fract_z
 _atom_site_U_iso_or_equiv
 _atom_site_adp_type
 _atom_site_occupancy
 _atom_site_site_symmetry_order  
 _atom_site_calc_flag
 _atom_site_refinement_flags_posn
 _atom_site_refinement_flags_adp
 _atom_site_refinement_flags_occupancy
 _atom_site_disorder_assembly
 _atom_site_disorder_group
Zn1 Zn 0.43350(2) 0.57253(2) 0.74498(2) 0.02288(7) Uani 1 1 d . . . . .
Co1 Co 0.84364(3) 0.20644(3) 0.79468(2) 0.02348(9) Uani 1 1 d . . . . .
Cl1 Cl 0.33199(12) 0.85877(10) 0.94568(4) 0.0892(3) Uani 1 1 d . . . . .
O1 O 0.54542(15) 0.70979(13) 0.80757(7) 0.0311(3) Uani 1 1 d . . . . .
N1 N 0.40106(15) 0.41637(14) 0.77645(8) 0.0216(3) Uani 1 1 d . . . . .
C1 C 0.41689(18) 0.28605(17) 0.67636(9) 0.0217(4) Uani 1 1 d . . . . .
Cl2 Cl 0.27230(7) 0.96242(6) 0.83861(3) 0.05289(17) Uani 1 1 d . . . . .
O2 O 0.28742(15) 0.64113(13) 0.73224(7) 0.0315(3) Uani 1 1 d . . . . .
N2 N 0.39137(15) 0.30694(14) 0.73929(8) 0.0219(3) Uani 1 1 d . . . . .
C2 C 0.38777(18) 0.15346(18) 0.64192(9) 0.0238(4) Uani 1 1 d . . . . .
N3 N 0.46848(15) 0.36289(15) 0.63993(8) 0.0224(3) Uani 1 1 d . . . . .
C3 C 0.3502(2) 0.0630(2) 0.67534(10) 0.0332(5) Uani 1 1 d . . . . .
H3 H 0.347591 0.086354 0.721507 0.040 Uiso 1 1 calc R U . . .
N4 N 0.48922(15) 0.48159(15) 0.66147(8) 0.0227(3) Uani 1 1 d . . . . .
C4 C 0.3163(2) -0.0606(2) 0.64281(11) 0.0360(5) Uani 1 1 d . . . . .
H4 H 0.292022 -0.119895 0.667250 0.043 Uiso 1 1 calc R U . . .
C5 C 0.3172(2) -0.0990(2) 0.57550(11) 0.0340(5) Uani 1 1 d . . . . .
C6 C 0.2742(3) -0.2323(2) 0.53975(12) 0.0467(6) Uani 1 1 d . . . . .
H6A H 0.258153 -0.240000 0.492496 0.070 Uiso 1 1 calc R U . . .
H6B H 0.195021 -0.270009 0.555727 0.070 Uiso 1 1 calc R U . . .
H6C H 0.341276 -0.273805 0.547734 0.070 Uiso 1 1 calc R U . . .
C7 C 0.3598(3) -0.0092(2) 0.54281(11) 0.0462(6) Uani 1 1 d . . . . .
H7 H 0.365538 -0.032909 0.496932 0.055 Uiso 1 1 calc R U . . .
C8 C 0.3946(3) 0.1147(2) 0.57501(10) 0.0380(5) Uani 1 1 d . . . . .
H8 H 0.423352 0.173577 0.550834 0.046 Uiso 1 1 calc R U . . .
C9 C 0.37662(17) 0.41385(18) 0.84214(9) 0.0219(4) Uani 1 1 d . . . . .
C10 C 0.38870(19) 0.52535(19) 0.88784(10) 0.0267(4) Uani 1 1 d . . . . .
H10 H 0.412096 0.599901 0.874868 0.032 Uiso 1 1 calc R U . . .
C11 C 0.3665(2) 0.5272(2) 0.95236(10) 0.0311(4) Uani 1 1 d . . . . .
H11 H 0.374309 0.603297 0.983388 0.037 Uiso 1 1 calc R U . . .
C12 C 0.3329(2) 0.4191(2) 0.97189(10) 0.0332(5) Uani 1 1 d . . . . .
H12 H 0.318001 0.420908 1.016142 0.040 Uiso 1 1 calc R U . . .
C14 C 0.3423(2) 0.30450(19) 0.86179(10) 0.0292(4) Uani 1 1 d . . . . .
H14 H 0.333511 0.228104 0.830878 0.035 Uiso 1 1 calc R U . . .
C13 C 0.3212(2) 0.3081(2) 0.92633(11) 0.0344(5) Uani 1 1 d . . . . .
H13 H 0.298499 0.233907 0.939657 0.041 Uiso 1 1 calc R U . . .
C15 C 0.55186(19) 0.54541(18) 0.61745(9) 0.0249(4) Uani 1 1 d . . . . .
C16 C 0.61727(19) 0.4909(2) 0.56809(10) 0.0286(4) Uani 1 1 d . . . . .
H16 H 0.622500 0.408588 0.563390 0.034 Uiso 1 1 calc R U . . .
C17 C 0.6745(2) 0.5571(2) 0.52602(11) 0.0334(5) Uani 1 1 d . . . . .
H17 H 0.718102 0.519683 0.492075 0.040 Uiso 1 1 calc R U . . .
C18 C 0.6686(2) 0.6775(2) 0.53308(11) 0.0383(5) Uani 1 1 d . . . . .
H18 H 0.709017 0.722988 0.504456 0.046 Uiso 1 1 calc R U . . .
C19 C 0.6034(3) 0.7316(2) 0.58201(12) 0.0443(6) Uani 1 1 d . . . . .
H19 H 0.598478 0.813944 0.586508 0.053 Uiso 1 1 calc R U . . .
C20 C 0.5453(2) 0.6662(2) 0.62453(10) 0.0348(5) Uani 1 1 d . . . . .
H20 H 0.501399 0.703818 0.658265 0.042 Uiso 1 1 calc R U . . .
C21 C 0.6628(2) 0.71991(18) 0.83209(11) 0.0294(4) Uani 1 1 d . . . . .
C22 C 0.7607(2) 0.69576(19) 0.79343(11) 0.0317(4) Uani 1 1 d . . . . .
H22 H 0.741477 0.669158 0.746986 0.038 Uiso 1 1 calc R U . . .
C23 C 0.8851(2) 0.7097(2) 0.82128(12) 0.0368(5) Uani 1 1 d . . . . .
H23 H 0.948914 0.692017 0.793632 0.044 Uiso 1 1 calc R U . . .
C24 C 0.9176(2) 0.7493(2) 0.88904(13) 0.0402(5) Uani 1 1 d . . . . .
H24 H 1.002503 0.757865 0.907875 0.048 Uiso 1 1 calc R U . . .
C25 C 0.8244(2) 0.7757(2) 0.92818(12) 0.0402(5) Uani 1 1 d . . . . .
H25 H 0.845552 0.803429 0.974487 0.048 Uiso 1 1 calc R U . . .
C26 C 0.6985(2) 0.7624(2) 0.90091(11) 0.0348(5) Uani 1 1 d . . . . .
H26 H 0.636050 0.782218 0.929012 0.042 Uiso 1 1 calc R U . . .
C27 C 0.1930(2) 0.60094(19) 0.68702(10) 0.0299(4) Uani 1 1 d . . . . .
C28 C 0.1750(2) 0.4916(2) 0.63707(10) 0.0316(4) Uani 1 1 d . . . . .
H28 H 0.236409 0.443806 0.635748 0.038 Uiso 1 1 calc R U . . .
C29 C 0.0682(2) 0.4524(2) 0.58952(11) 0.0391(5) Uani 1 1 d . . . . .
H29 H 0.059338 0.378408 0.556593 0.047 Uiso 1 1 calc R U . . .
C30 C -0.0222(2) 0.5154(3) 0.58870(12) 0.0448(6) Uani 1 1 d . . . . .
H30 H -0.093759 0.486846 0.555801 0.054 Uiso 1 1 calc R U . . .
C31 C -0.0083(2) 0.6261(3) 0.63827(13) 0.0433(6) Uani 1 1 d . . . . .
H31 H -0.071428 0.671939 0.638989 0.052 Uiso 1 1 calc R U . . .
C32 C 0.0978(2) 0.6670(2) 0.68558(12) 0.0373(5) Uani 1 1 d . . . . .
H32 H 0.106488 0.741720 0.717927 0.045 Uiso 1 1 calc R U . . .
C33 C 0.66353(18) 0.17992(18) 0.82437(10) 0.0249(4) Uani 1 1 d . . . . .
C34 C 0.66480(19) 0.09012(18) 0.76502(10) 0.0260(4) Uani 1 1 d . . . . .
C35 C 0.70475(18) 0.15321(19) 0.71600(10) 0.0261(4) Uani 1 1 d . . . . .
C36 C 0.72839(18) 0.28194(18) 0.74479(10) 0.0248(4) Uani 1 1 d . . . . .
C37 C 0.70243(18) 0.29881(18) 0.81190(10) 0.0244(4) Uani 1 1 d . . . . .
C38 C 0.6250(2) 0.1542(2) 0.88796(11) 0.0365(5) Uani 1 1 d . . . . .
H38A H 0.533296 0.150405 0.889693 0.055 Uiso 1 1 calc R U . . .
H38B H 0.674998 0.219600 0.924714 0.055 Uiso 1 1 calc R U . . .
H38C H 0.641341 0.075661 0.891079 0.055 Uiso 1 1 calc R U . . .
C39 C 0.6258(2) -0.04548(19) 0.75527(12) 0.0352(5) Uani 1 1 d . . . . .
H39A H 0.534005 -0.075341 0.739624 0.053 Uiso 1 1 calc R U . . .
H39B H 0.642403 -0.065811 0.797085 0.053 Uiso 1 1 calc R U . . .
H39C H 0.675336 -0.084335 0.722709 0.053 Uiso 1 1 calc R U . . .
C40 C 0.7139(2) 0.0938(2) 0.64591(11) 0.0356(5) Uani 1 1 d . . . . .
H40A H 0.627674 0.063858 0.621782 0.053 Uiso 1 1 calc R U . . .
H40B H 0.753561 0.024836 0.644002 0.053 Uiso 1 1 calc R U . . .
H40C H 0.766506 0.153585 0.625990 0.053 Uiso 1 1 calc R U . . .
C41 C 0.7704(2) 0.3804(2) 0.70997(12) 0.0342(5) Uani 1 1 d . . . . .
H41A H 0.834180 0.358986 0.680823 0.051 Uiso 1 1 calc R U . . .
H41B H 0.808499 0.458197 0.742318 0.051 Uiso 1 1 calc R U . . .
H41C H 0.696014 0.388694 0.683936 0.051 Uiso 1 1 calc R U . . .
C42 C 0.7112(2) 0.41777(19) 0.86049(11) 0.0308(4) Uani 1 1 d . . . . .
H42A H 0.778520 0.481699 0.850682 0.046 Uiso 1 1 calc R U . . .
H42B H 0.732245 0.409821 0.904906 0.046 Uiso 1 1 calc R U . . .
H42C H 0.628718 0.439924 0.857780 0.046 Uiso 1 1 calc R U . . .
C43 C 0.9629(2) 0.1460(2) 0.85172(12) 0.0338(5) Uani 1 1 d . . . . .
C44 C 0.9828(2) 0.1098(2) 0.78423(12) 0.0337(5) Uani 1 1 d . . . . .
C45 C 1.0208(2) 0.2182(2) 0.76140(13) 0.0365(5) Uani 1 1 d . . . . .
C46 C 1.0237(2) 0.3214(2) 0.81438(13) 0.0382(5) Uani 1 1 d . . . . .
C47 C 0.9878(2) 0.2771(2) 0.87074(12) 0.0373(5) Uani 1 1 d . . . . .
C48 C 0.9275(3) 0.0622(2) 0.89539(13) 0.0445(6) Uani 1 1 d . . . . .
H48A H 0.867049 -0.013489 0.870354 0.067 Uiso 1 1 calc R U . . .
H48B H 0.887300 0.102193 0.932168 0.067 Uiso 1 1 calc R U . . .
H48C H 1.004937 0.042879 0.912397 0.067 Uiso 1 1 calc R U . . .
C49 C 0.9709(2) -0.0188(2) 0.74422(14) 0.0425(6) Uani 1 1 d . . . . .
H49A H 0.933864 -0.027571 0.699258 0.064 Uiso 1 1 calc R U . . .
H49B H 0.914926 -0.076647 0.764007 0.064 Uiso 1 1 calc R U . . .
H49C H 1.056027 -0.035872 0.743303 0.064 Uiso 1 1 calc R U . . .
C50 C 1.0539(2) 0.2197(3) 0.69328(15) 0.0514(7) Uani 1 1 d . . . . .
H50A H 1.000862 0.146620 0.661841 0.077 Uiso 1 1 calc R U . . .
H50B H 1.144816 0.220300 0.691094 0.077 Uiso 1 1 calc R U . . .
H50C H 1.037657 0.293189 0.682395 0.077 Uiso 1 1 calc R U . . .
C51 C 1.0604(2) 0.4528(2) 0.81194(18) 0.0556(8) Uani 1 1 d . . . . .
H51A H 1.044733 0.458215 0.766547 0.083 Uiso 1 1 calc R U . . .
H51B H 1.151687 0.487326 0.827797 0.083 Uiso 1 1 calc R U . . .
H51C H 1.008881 0.498926 0.839868 0.083 Uiso 1 1 calc R U . . .
C52 C 0.9819(3) 0.3537(3) 0.93776(14) 0.0532(7) Uani 1 1 d . . . . .
H52A H 0.968582 0.433135 0.934315 0.080 Uiso 1 1 calc R U . . .
H52B H 1.062670 0.366401 0.965286 0.080 Uiso 1 1 calc R U . . .
H52C H 0.910520 0.311885 0.957621 0.080 Uiso 1 1 calc R U . . .
C53 C 0.3231(3) 0.8420(2) 0.86139(12) 0.0424(6) Uani 1 1 d . . . . .
H53A H 0.262312 0.763198 0.838952 0.051 Uiso 1 1 calc R U . . .
H53B H 0.408646 0.839557 0.846753 0.051 Uiso 1 1 calc R U . . .
 
loop_
 _atom_site_aniso_label
 _atom_site_aniso_U_11
 _atom_site_aniso_U_22
 _atom_site_aniso_U_33
 _atom_site_aniso_U_23
 _atom_site_aniso_U_13
 _atom_site_aniso_U_12
Zn1 0.02660(14) 0.02172(13) 0.01969(13) 0.00485(9) 0.00177(10) 0.00522(10)
Co1 0.01974(16) 0.02191(16) 0.02973(18) 0.00905(13) -0.00101(13) 0.00529(12)
Cl1 0.1480(10) 0.1124(8) 0.0355(4) 0.0291(4) 0.0212(5) 0.0759(7)
O1 0.0381(8) 0.0236(7) 0.0278(7) 0.0043(6) -0.0009(6) 0.0030(6)
N1 0.0213(8) 0.0240(8) 0.0199(7) 0.0052(6) 0.0033(6) 0.0063(6)
C1 0.0215(9) 0.0235(9) 0.0209(9) 0.0055(7) 0.0042(7) 0.0064(7)
Cl2 0.0647(4) 0.0402(3) 0.0573(4) 0.0183(3) -0.0062(3) 0.0168(3)
O2 0.0418(9) 0.0269(7) 0.0283(7) 0.0043(6) 0.0073(6) 0.0157(6)
N2 0.0211(8) 0.0233(8) 0.0217(8) 0.0056(6) 0.0036(6) 0.0061(6)
C2 0.0242(9) 0.0235(9) 0.0242(9) 0.0048(7) 0.0044(7) 0.0078(7)
N3 0.0209(8) 0.0253(8) 0.0215(7) 0.0061(6) 0.0024(6) 0.0065(6)
C3 0.0480(13) 0.0264(10) 0.0244(10) 0.0049(8) 0.0121(9) 0.0074(9)
N4 0.0227(8) 0.0246(8) 0.0210(7) 0.0075(6) 0.0016(6) 0.0049(6)
C4 0.0500(14) 0.0251(11) 0.0332(11) 0.0087(9) 0.0123(10) 0.0066(9)
C5 0.0426(13) 0.0271(11) 0.0305(11) 0.0030(8) 0.0043(9) 0.0091(9)
C6 0.0718(18) 0.0270(12) 0.0365(13) 0.0000(9) 0.0091(12) 0.0100(11)
C7 0.0797(19) 0.0321(12) 0.0221(10) 0.0021(9) 0.0095(11) 0.0082(12)
C8 0.0611(15) 0.0291(11) 0.0225(10) 0.0072(8) 0.0074(10) 0.0071(10)
C9 0.0196(9) 0.0283(10) 0.0197(9) 0.0070(7) 0.0037(7) 0.0081(7)
C10 0.0291(10) 0.0276(10) 0.0238(9) 0.0068(8) 0.0037(8) 0.0073(8)
C11 0.0359(11) 0.0311(11) 0.0232(10) 0.0018(8) 0.0043(8) 0.0067(9)
C12 0.0406(12) 0.0385(12) 0.0211(10) 0.0080(8) 0.0074(8) 0.0093(9)
C14 0.0364(11) 0.0268(10) 0.0254(10) 0.0062(8) 0.0079(8) 0.0092(8)
C13 0.0466(13) 0.0332(11) 0.0268(10) 0.0121(9) 0.0103(9) 0.0107(10)
C15 0.0248(9) 0.0283(10) 0.0197(9) 0.0079(7) -0.0015(7) 0.0019(8)
C16 0.0267(10) 0.0344(11) 0.0283(10) 0.0135(8) 0.0040(8) 0.0087(8)
C17 0.0263(10) 0.0486(13) 0.0275(10) 0.0162(9) 0.0041(8) 0.0063(9)
C18 0.0412(13) 0.0402(13) 0.0292(11) 0.0177(9) 0.0010(9) -0.0071(10)
C19 0.0687(17) 0.0273(11) 0.0317(12) 0.0101(9) 0.0051(11) -0.0017(11)
C20 0.0522(14) 0.0249(10) 0.0237(10) 0.0047(8) 0.0061(9) 0.0034(9)
C21 0.0360(11) 0.0202(9) 0.0356(11) 0.0138(8) 0.0080(9) 0.0061(8)
C22 0.0400(12) 0.0255(10) 0.0306(11) 0.0093(8) 0.0035(9) 0.0076(9)
C23 0.0384(12) 0.0297(11) 0.0462(13) 0.0157(10) 0.0085(10) 0.0090(9)
C24 0.0355(12) 0.0358(12) 0.0502(14) 0.0213(11) -0.0034(10) 0.0016(10)
C25 0.0441(13) 0.0397(13) 0.0322(11) 0.0156(10) -0.0036(10) -0.0039(10)
C26 0.0384(12) 0.0351(12) 0.0284(11) 0.0105(9) 0.0036(9) 0.0012(9)
C27 0.0341(11) 0.0299(10) 0.0304(10) 0.0132(8) 0.0115(9) 0.0098(9)
C28 0.0286(11) 0.0367(11) 0.0303(11) 0.0083(9) 0.0061(8) 0.0092(9)
C29 0.0383(13) 0.0454(13) 0.0295(11) 0.0061(10) 0.0070(9) 0.0045(10)
C30 0.0247(11) 0.0761(19) 0.0366(12) 0.0268(12) -0.0013(9) 0.0066(11)
C31 0.0358(13) 0.0564(16) 0.0465(14) 0.0234(12) 0.0064(10) 0.0182(11)
C32 0.0394(13) 0.0365(12) 0.0411(12) 0.0137(10) 0.0095(10) 0.0146(10)
C33 0.0212(9) 0.0252(10) 0.0283(10) 0.0084(8) 0.0018(7) 0.0041(7)
C34 0.0211(9) 0.0248(10) 0.0314(10) 0.0077(8) -0.0006(8) 0.0042(7)
C35 0.0204(9) 0.0312(10) 0.0268(10) 0.0067(8) -0.0003(7) 0.0077(8)
C36 0.0183(9) 0.0292(10) 0.0302(10) 0.0123(8) 0.0007(7) 0.0080(7)
C37 0.0190(9) 0.0254(10) 0.0297(10) 0.0084(8) 0.0017(7) 0.0061(7)
C38 0.0409(13) 0.0373(12) 0.0327(11) 0.0147(9) 0.0077(9) 0.0054(10)
C39 0.0350(12) 0.0235(10) 0.0439(13) 0.0077(9) 0.0006(9) 0.0025(8)
C40 0.0368(12) 0.0405(12) 0.0282(11) 0.0043(9) 0.0048(9) 0.0112(10)
C41 0.0312(11) 0.0364(12) 0.0417(12) 0.0216(10) 0.0046(9) 0.0096(9)
C42 0.0291(11) 0.0255(10) 0.0364(11) 0.0040(8) 0.0033(9) 0.0078(8)
C43 0.0263(10) 0.0328(11) 0.0436(12) 0.0127(9) -0.0092(9) 0.0098(9)
C44 0.0228(10) 0.0328(11) 0.0486(13) 0.0124(10) -0.0011(9) 0.0121(8)
C45 0.0180(10) 0.0383(12) 0.0594(15) 0.0212(11) 0.0050(9) 0.0102(8)
C46 0.0182(10) 0.0309(11) 0.0664(16) 0.0177(11) -0.0052(10) 0.0043(8)
C47 0.0262(11) 0.0321(11) 0.0497(13) 0.0058(10) -0.0128(9) 0.0082(9)
C48 0.0510(15) 0.0440(14) 0.0442(14) 0.0202(11) -0.0058(11) 0.0167(11)
C49 0.0400(13) 0.0360(13) 0.0548(15) 0.0085(11) 0.0035(11) 0.0192(10)
C50 0.0313(13) 0.0635(18) 0.0739(19) 0.0360(15) 0.0227(12) 0.0175(12)
C51 0.0241(12) 0.0316(13) 0.111(3) 0.0259(14) -0.0046(13) 0.0005(9)
C52 0.0480(15) 0.0465(15) 0.0527(16) -0.0072(12) -0.0253(12) 0.0143(12)
C53 0.0595(16) 0.0413(13) 0.0320(12) 0.0091(10) 0.0052(11) 0.0238(12)
 
_geom_special_details
;
 All esds (except the esd in the dihedral angle between two l.s. planes)
 are estimated using the full covariance matrix.  The cell esds are taken
 into account individually in the estimation of esds in distances, angles
 and torsion angles; correlations between esds in cell parameters are only
 used when they are defined by crystal symmetry.  An approximate (isotropic)
 treatment of cell esds is used for estimating esds involving l.s. planes.
;
 
loop_
 _geom_bond_atom_site_label_1
 _geom_bond_atom_site_label_2
 _geom_bond_distance
 _geom_bond_site_symmetry_2
 _geom_bond_publ_flag
Zn1 O1 1.9240(15) . ?
Zn1 O2 1.9459(15) . ?
Zn1 N4 2.0236(16) . ?
Zn1 N1 2.0319(16) . ?
Co1 C36 2.0441(19) . ?
Co1 C47 2.046(2) . ?
Co1 C46 2.046(2) . ?
Co1 C33 2.047(2) . ?
Co1 C37 2.0476(19) . ?
Co1 C35 2.048(2) . ?
Co1 C43 2.051(2) . ?
Co1 C45 2.052(2) . ?
Co1 C34 2.053(2) . ?
Co1 C44 2.054(2) . ?
Cl1 C53 1.734(2) . ?
O1 C21 1.307(3) . ?
N1 N2 1.303(2) . ?
N1 C9 1.427(2) . ?
C1 N2 1.345(2) . ?
C1 N3 1.353(2) . ?
C1 C2 1.490(3) . ?
Cl2 C53 1.761(2) . ?
O2 C27 1.277(3) . ?
C2 C8 1.386(3) . ?
C2 C3 1.392(3) . ?
N3 N4 1.306(2) . ?
C3 C4 1.390(3) . ?
C3 H3 0.9500 . ?
N4 C15 1.422(2) . ?
C4 C5 1.384(3) . ?
C4 H4 0.9500 . ?
C5 C7 1.385(3) . ?
C5 C6 1.504(3) . ?
C6 H6A 0.9800 . ?
C6 H6B 0.9800 . ?
C6 H6C 0.9800 . ?
C7 C8 1.391(3) . ?
C7 H7 0.9500 . ?
C8 H8 0.9500 . ?
C9 C10 1.393(3) . ?
C9 C14 1.400(3) . ?
C10 C11 1.388(3) . ?
C10 H10 0.9500 . ?
C11 C12 1.385(3) . ?
C11 H11 0.9500 . ?
C12 C13 1.388(3) . ?
C12 H12 0.9500 . ?
C14 C13 1.382(3) . ?
C14 H14 0.9500 . ?
C13 H13 0.9500 . ?
C15 C20 1.390(3) . ?
C15 C16 1.395(3) . ?
C16 C17 1.383(3) . ?
C16 H16 0.9500 . ?
C17 C18 1.384(3) . ?
C17 H17 0.9500 . ?
C18 C19 1.385(4) . ?
C18 H18 0.9500 . ?
C19 C20 1.389(3) . ?
C19 H19 0.9500 . ?
C20 H20 0.9500 . ?
C21 C22 1.403(3) . ?
C21 C26 1.418(3) . ?
C22 C23 1.391(3) . ?
C22 H22 0.9500 . ?
C23 C24 1.392(4) . ?
C23 H23 0.9500 . ?
C24 C25 1.374(4) . ?
C24 H24 0.9500 . ?
C25 C26 1.403(3) . ?
C25 H25 0.9500 . ?
C26 H26 0.9500 . ?
C27 C28 1.412(3) . ?
C27 C32 1.413(3) . ?
C28 C29 1.398(3) . ?
C28 H28 0.9500 . ?
C29 C30 1.342(4) . ?
C29 H29 0.9500 . ?
C30 C31 1.424(4) . ?
C30 H30 0.9500 . ?
C31 C32 1.389(4) . ?
C31 H31 0.9500 . ?
C32 H32 0.9500 . ?
C33 C34 1.430(3) . ?
C33 C37 1.435(3) . ?
C33 C38 1.498(3) . ?
C34 C35 1.429(3) . ?
C34 C39 1.492(3) . ?
C35 C36 1.430(3) . ?
C35 C40 1.495(3) . ?
C36 C37 1.432(3) . ?
C36 C41 1.495(3) . ?
C37 C42 1.492(3) . ?
C38 H38A 0.9800 . ?
C38 H38B 0.9800 . ?
C38 H38C 0.9800 . ?
C39 H39A 0.9800 . ?
C39 H39B 0.9800 . ?
C39 H39C 0.9800 . ?
C40 H40A 0.9800 . ?
C40 H40B 0.9800 . ?
C40 H40C 0.9800 . ?
C41 H41A 0.9800 . ?
C41 H41B 0.9800 . ?
C41 H41C 0.9800 . ?
C42 H42A 0.9800 . ?
C42 H42B 0.9800 . ?
C42 H42C 0.9800 . ?
C43 C44 1.427(3) . ?
C43 C47 1.435(3) . ?
C43 C48 1.489(3) . ?
C44 C45 1.430(3) . ?
C44 C49 1.503(3) . ?
C45 C46 1.426(4) . ?
C45 C50 1.499(4) . ?
C46 C47 1.437(4) . ?
C46 C51 1.497(3) . ?
C47 C52 1.495(4) . ?
C48 H48A 0.9800 . ?
C48 H48B 0.9800 . ?
C48 H48C 0.9800 . ?
C49 H49A 0.9800 . ?
C49 H49B 0.9800 . ?
C49 H49C 0.9800 . ?
C50 H50A 0.9800 . ?
C50 H50B 0.9800 . ?
C50 H50C 0.9800 . ?
C51 H51A 0.9800 . ?
C51 H51B 0.9800 . ?
C51 H51C 0.9800 . ?
C52 H52A 0.9800 . ?
C52 H52B 0.9800 . ?
C52 H52C 0.9800 . ?
C53 H53A 0.9900 . ?
C53 H53B 0.9900 . ?
 
loop_
 _geom_angle_atom_site_label_1
 _geom_angle_atom_site_label_2
 _geom_angle_atom_site_label_3
 _geom_angle
 _geom_angle_site_symmetry_1
 _geom_angle_site_symmetry_3
 _geom_angle_publ_flag
O1 Zn1 O2 99.99(6) . . ?
O1 Zn1 N4 123.55(7) . . ?
O2 Zn1 N4 115.06(6) . . ?
O1 Zn1 N1 112.80(6) . . ?
O2 Zn1 N1 117.52(7) . . ?
N4 Zn1 N1 89.18(6) . . ?
C36 Co1 C47 133.81(9) . . ?
C36 Co1 C46 108.12(9) . . ?
C47 Co1 C46 41.11(10) . . ?
C36 Co1 C33 68.98(8) . . ?
C47 Co1 C33 113.63(9) . . ?
C46 Co1 C33 143.60(10) . . ?
C36 Co1 C37 40.98(8) . . ?
C47 Co1 C37 108.94(9) . . ?
C46 Co1 C37 112.40(9) . . ?
C33 Co1 C37 41.04(8) . . ?
C36 Co1 C35 40.91(8) . . ?
C47 Co1 C35 173.91(9) . . ?
C46 Co1 C35 133.81(9) . . ?
C33 Co1 C35 68.70(8) . . ?
C37 Co1 C35 68.82(8) . . ?
C36 Co1 C43 174.51(9) . . ?
C47 Co1 C43 41.00(9) . . ?
C46 Co1 C43 68.91(9) . . ?
C33 Co1 C43 110.44(9) . . ?
C37 Co1 C43 135.14(9) . . ?
C35 Co1 C43 144.40(9) . . ?
C36 Co1 C45 112.51(9) . . ?
C47 Co1 C45 68.76(10) . . ?
C46 Co1 C45 40.71(10) . . ?
C33 Co1 C45 175.39(9) . . ?
C37 Co1 C45 142.78(9) . . ?
C35 Co1 C45 109.34(9) . . ?
C43 Co1 C45 68.53(10) . . ?
C36 Co1 C34 68.89(8) . . ?
C47 Co1 C34 144.47(10) . . ?
C46 Co1 C34 174.19(10) . . ?
C33 Co1 C34 40.83(8) . . ?
C37 Co1 C34 68.91(8) . . ?
C35 Co1 C34 40.77(8) . . ?
C43 Co1 C34 114.48(9) . . ?
C45 Co1 C34 135.06(9) . . ?
C36 Co1 C44 143.36(9) . . ?
C47 Co1 C44 68.86(9) . . ?
C46 Co1 C44 68.78(9) . . ?
C33 Co1 C44 135.62(9) . . ?
C37 Co1 C44 175.46(9) . . ?
C35 Co1 C44 113.78(9) . . ?
C43 Co1 C44 40.69(10) . . ?
C45 Co1 C44 40.77(9) . . ?
C34 Co1 C44 110.38(9) . . ?
C21 O1 Zn1 128.09(14) . . ?
N2 N1 C9 111.90(15) . . ?
N2 N1 Zn1 125.09(12) . . ?
C9 N1 Zn1 122.86(12) . . ?
N2 C1 N3 131.73(18) . . ?
N2 C1 C2 113.45(16) . . ?
N3 C1 C2 114.76(16) . . ?
C27 O2 Zn1 128.58(13) . . ?
N1 N2 C1 123.05(16) . . ?
C8 C2 C3 117.06(19) . . ?
C8 C2 C1 121.51(18) . . ?
C3 C2 C1 121.41(17) . . ?
N4 N3 C1 121.76(16) . . ?
C4 C3 C2 121.63(19) . . ?
C4 C3 H3 119.2 . . ?
C2 C3 H3 119.2 . . ?
N3 N4 C15 112.59(16) . . ?
N3 N4 Zn1 126.26(12) . . ?
C15 N4 Zn1 121.07(13) . . ?
C5 C4 C3 121.3(2) . . ?
C5 C4 H4 119.4 . . ?
C3 C4 H4 119.4 . . ?
C4 C5 C7 116.9(2) . . ?
C4 C5 C6 121.3(2) . . ?
C7 C5 C6 121.7(2) . . ?
C5 C6 H6A 109.5 . . ?
C5 C6 H6B 109.5 . . ?
H6A C6 H6B 109.5 . . ?
C5 C6 H6C 109.5 . . ?
H6A C6 H6C 109.5 . . ?
H6B C6 H6C 109.5 . . ?
C5 C7 C8 122.1(2) . . ?
C5 C7 H7 118.9 . . ?
C8 C7 H7 118.9 . . ?
C2 C8 C7 120.9(2) . . ?
C2 C8 H8 119.6 . . ?
C7 C8 H8 119.6 . . ?
C10 C9 C14 119.63(17) . . ?
C10 C9 N1 117.90(17) . . ?
C14 C9 N1 122.46(17) . . ?
C11 C10 C9 119.83(19) . . ?
C11 C10 H10 120.1 . . ?
C9 C10 H10 120.1 . . ?
C12 C11 C10 120.6(2) . . ?
C12 C11 H11 119.7 . . ?
C10 C11 H11 119.7 . . ?
C11 C12 C13 119.50(19) . . ?
C11 C12 H12 120.3 . . ?
C13 C12 H12 120.3 . . ?
C13 C14 C9 119.74(19) . . ?
C13 C14 H14 120.1 . . ?
C9 C14 H14 120.1 . . ?
C14 C13 C12 120.7(2) . . ?
C14 C13 H13 119.6 . . ?
C12 C13 H13 119.6 . . ?
C20 C15 C16 119.94(19) . . ?
C20 C15 N4 117.57(18) . . ?
C16 C15 N4 122.49(18) . . ?
C17 C16 C15 119.8(2) . . ?
C17 C16 H16 120.1 . . ?
C15 C16 H16 120.1 . . ?
C16 C17 C18 120.4(2) . . ?
C16 C17 H17 119.8 . . ?
C18 C17 H17 119.8 . . ?
C17 C18 C19 119.8(2) . . ?
C17 C18 H18 120.1 . . ?
C19 C18 H18 120.1 . . ?
C18 C19 C20 120.4(2) . . ?
C18 C19 H19 119.8 . . ?
C20 C19 H19 119.8 . . ?
C19 C20 C15 119.6(2) . . ?
C19 C20 H20 120.2 . . ?
C15 C20 H20 120.2 . . ?
O1 C21 C22 123.4(2) . . ?
O1 C21 C26 120.2(2) . . ?
C22 C21 C26 116.4(2) . . ?
C23 C22 C21 121.8(2) . . ?
C23 C22 H22 119.1 . . ?
C21 C22 H22 119.1 . . ?
C22 C23 C24 121.0(2) . . ?
C22 C23 H23 119.5 . . ?
C24 C23 H23 119.5 . . ?
C25 C24 C23 118.7(2) . . ?
C25 C24 H24 120.7 . . ?
C23 C24 H24 120.7 . . ?
C24 C25 C26 121.1(2) . . ?
C24 C25 H25 119.4 . . ?
C26 C25 H25 119.4 . . ?
C25 C26 C21 121.1(2) . . ?
C25 C26 H26 119.4 . . ?
C21 C26 H26 119.4 . . ?
O2 C27 C28 124.2(2) . . ?
O2 C27 C32 119.7(2) . . ?
C28 C27 C32 116.1(2) . . ?
C29 C28 C27 121.1(2) . . ?
C29 C28 H28 119.4 . . ?
C27 C28 H28 119.4 . . ?
C30 C29 C28 122.4(2) . . ?
C30 C29 H29 118.8 . . ?
C28 C29 H29 118.8 . . ?
C29 C30 C31 118.5(2) . . ?
C29 C30 H30 120.8 . . ?
C31 C30 H30 120.8 . . ?
C32 C31 C30 119.9(2) . . ?
C32 C31 H31 120.0 . . ?
C30 C31 H31 120.0 . . ?
C31 C32 C27 122.0(2) . . ?
C31 C32 H32 119.0 . . ?
C27 C32 H32 119.0 . . ?
C34 C33 C37 108.12(17) . . ?
C34 C33 C38 125.90(19) . . ?
C37 C33 C38 125.96(19) . . ?
C34 C33 Co1 69.81(11) . . ?
C37 C33 Co1 69.50(11) . . ?
C38 C33 Co1 127.52(15) . . ?
C35 C34 C33 107.86(17) . . ?
C35 C34 C39 126.08(19) . . ?
C33 C34 C39 126.01(19) . . ?
C35 C34 Co1 69.44(11) . . ?
C33 C34 Co1 69.36(11) . . ?
C39 C34 Co1 128.67(15) . . ?
C34 C35 C36 108.31(17) . . ?
C34 C35 C40 125.44(19) . . ?
C36 C35 C40 126.20(19) . . ?
C34 C35 Co1 69.79(11) . . ?
C36 C35 Co1 69.38(11) . . ?
C40 C35 Co1 128.72(15) . . ?
C35 C36 C37 107.93(17) . . ?
C35 C36 C41 125.52(19) . . ?
C37 C36 C41 126.54(19) . . ?
C35 C36 Co1 69.70(11) . . ?
C37 C36 Co1 69.65(11) . . ?
C41 C36 Co1 127.04(14) . . ?
C36 C37 C33 107.78(17) . . ?
C36 C37 C42 126.74(18) . . ?
C33 C37 C42 125.46(18) . . ?
C36 C37 Co1 69.38(11) . . ?
C33 C37 Co1 69.46(11) . . ?
C42 C37 Co1 127.49(14) . . ?
C33 C38 H38A 109.5 . . ?
C33 C38 H38B 109.5 . . ?
H38A C38 H38B 109.5 . . ?
C33 C38 H38C 109.5 . . ?
H38A C38 H38C 109.5 . . ?
H38B C38 H38C 109.5 . . ?
C34 C39 H39A 109.5 . . ?
C34 C39 H39B 109.5 . . ?
H39A C39 H39B 109.5 . . ?
C34 C39 H39C 109.5 . . ?
H39A C39 H39C 109.5 . . ?
H39B C39 H39C 109.5 . . ?
C35 C40 H40A 109.5 . . ?
C35 C40 H40B 109.5 . . ?
H40A C40 H40B 109.5 . . ?
C35 C40 H40C 109.5 . . ?
H40A C40 H40C 109.5 . . ?
H40B C40 H40C 109.5 . . ?
C36 C41 H41A 109.5 . . ?
C36 C41 H41B 109.5 . . ?
H41A C41 H41B 109.5 . . ?
C36 C41 H41C 109.5 . . ?
H41A C41 H41C 109.5 . . ?
H41B C41 H41C 109.5 . . ?
C37 C42 H42A 109.5 . . ?
C37 C42 H42B 109.5 . . ?
H42A C42 H42B 109.5 . . ?
C37 C42 H42C 109.5 . . ?
H42A C42 H42C 109.5 . . ?
H42B C42 H42C 109.5 . . ?
C44 C43 C47 108.2(2) . . ?
C44 C43 C48 125.7(2) . . ?
C47 C43 C48 126.0(2) . . ?
C44 C43 Co1 69.75(12) . . ?
C47 C43 Co1 69.31(12) . . ?
C48 C43 Co1 128.37(17) . . ?
C43 C44 C45 107.9(2) . . ?
C43 C44 C49 126.6(2) . . ?
C45 C44 C49 125.5(2) . . ?
C43 C44 Co1 69.56(12) . . ?
C45 C44 Co1 69.57(12) . . ?
C49 C44 Co1 127.99(16) . . ?
C46 C45 C44 108.4(2) . . ?
C46 C45 C50 127.1(2) . . ?
C44 C45 C50 124.6(2) . . ?
C46 C45 Co1 69.42(13) . . ?
C44 C45 Co1 69.65(12) . . ?
C50 C45 Co1 127.61(17) . . ?
C45 C46 C47 107.9(2) . . ?
C45 C46 C51 125.9(3) . . ?
C47 C46 C51 126.2(3) . . ?
C45 C46 Co1 69.87(12) . . ?
C47 C46 Co1 69.43(12) . . ?
C51 C46 Co1 127.23(16) . . ?
C43 C47 C46 107.7(2) . . ?
C43 C47 C52 126.1(2) . . ?
C46 C47 C52 126.2(2) . . ?
C43 C47 Co1 69.69(12) . . ?
C46 C47 Co1 69.47(13) . . ?
C52 C47 Co1 127.81(17) . . ?
C43 C48 H48A 109.5 . . ?
C43 C48 H48B 109.5 . . ?
H48A C48 H48B 109.5 . . ?
C43 C48 H48C 109.5 . . ?
H48A C48 H48C 109.5 . . ?
H48B C48 H48C 109.5 . . ?
C44 C49 H49A 109.5 . . ?
C44 C49 H49B 109.5 . . ?
H49A C49 H49B 109.5 . . ?
C44 C49 H49C 109.5 . . ?
H49A C49 H49C 109.5 . . ?
H49B C49 H49C 109.5 . . ?
C45 C50 H50A 109.5 . . ?
C45 C50 H50B 109.5 . . ?
H50A C50 H50B 109.5 . . ?
C45 C50 H50C 109.5 . . ?
H50A C50 H50C 109.5 . . ?
H50B C50 H50C 109.5 . . ?
C46 C51 H51A 109.5 . . ?
C46 C51 H51B 109.5 . . ?
H51A C51 H51B 109.5 . . ?
C46 C51 H51C 109.5 . . ?
H51A C51 H51C 109.5 . . ?
H51B C51 H51C 109.5 . . ?
C47 C52 H52A 109.5 . . ?
C47 C52 H52B 109.5 . . ?
H52A C52 H52B 109.5 . . ?
C47 C52 H52C 109.5 . . ?
H52A C52 H52C 109.5 . . ?
H52B C52 H52C 109.5 . . ?
Cl1 C53 Cl2 111.86(14) . . ?
Cl1 C53 H53A 109.2 . . ?
Cl2 C53 H53A 109.2 . . ?
Cl1 C53 H53B 109.2 . . ?
Cl2 C53 H53B 109.2 . . ?
H53A C53 H53B 107.9 . . ?
 
_refine_diff_density_max    0.781
_refine_diff_density_min   -0.875
_refine_diff_density_rms    0.052

_shelx_res_file
;
TITL cu_molan624b_0m_a.res in P-1
    cu_molan624b_0m_a_sq.res
    created by SHELXL-2018/1 at 15:37:53 on 23-Nov-2020
REM Old TITL cu_molan624b_0m in P-1
REM SHELXT solution in P-1
REM R1 0.137,  Rweak 0.015,  Alpha 0.110,  Orientation as input
REM Formula found by SHELXT:  C53 Cl2 Co N O6 Zn
CELL  1.54178  10.7552  11.5789  21.0514  103.464   93.118  103.010
ZERR    2.000   0.0003   0.0003   0.0005    0.001    0.001    0.001
LATT  1
SFAC C H CL CO N O ZN
UNIT 106 118 4 2 8 4 2
LIST 4
ACTA
TEMP -173.150
L.S. 5 0   23
BOND $H
FMAP 2
PLAN 20
ABIN
WGHT    0.048300    1.859200
FVAR       0.59148
ZN1   7    0.433498    0.572525    0.744980    11.00000    0.02660    0.02172 =
         0.01969    0.00485    0.00177    0.00522
CO1   4    0.843639    0.206437    0.794684    11.00000    0.01974    0.02191 =
         0.02973    0.00905   -0.00101    0.00529
CL1   3    0.331992    0.858769    0.945682    11.00000    0.14804    0.11245 =
         0.03548    0.02907    0.02120    0.07585
O1    6    0.545419    0.709785    0.807568    11.00000    0.03809    0.02364 =
         0.02783    0.00434   -0.00086    0.00303
N1    5    0.401064    0.416375    0.776451    11.00000    0.02132    0.02404 =
         0.01987    0.00523    0.00325    0.00633
C1    1    0.416889    0.286051    0.676358    11.00000    0.02149    0.02347 =
         0.02086    0.00546    0.00425    0.00640
CL2   3    0.272305    0.962415    0.838611    11.00000    0.06472    0.04017 =
         0.05730    0.01830   -0.00619    0.01683
O2    6    0.287425    0.641134    0.732237    11.00000    0.04180    0.02692 =
         0.02833    0.00428    0.00734    0.01571
N2    5    0.391370    0.306943    0.739293    11.00000    0.02108    0.02328 =
         0.02170    0.00561    0.00363    0.00614
C2    1    0.387765    0.153463    0.641917    11.00000    0.02424    0.02349 =
         0.02418    0.00482    0.00441    0.00782
N3    5    0.468477    0.362893    0.639927    11.00000    0.02093    0.02530 =
         0.02150    0.00611    0.00241    0.00650
C3    1    0.350161    0.063006    0.675336    11.00000    0.04800    0.02643 =
         0.02437    0.00487    0.01212    0.00736
AFIX  43
H3    2    0.347591    0.086354    0.721507    11.00000   -1.20000
AFIX   0
N4    5    0.489221    0.481592    0.661471    11.00000    0.02275    0.02456 =
         0.02103    0.00753    0.00161    0.00491
C4    1    0.316289   -0.060614    0.642806    11.00000    0.04996    0.02514 =
         0.03322    0.00874    0.01228    0.00663
AFIX  43
H4    2    0.292022   -0.119895    0.667250    11.00000   -1.20000
AFIX   0
C5    1    0.317224   -0.099028    0.575500    11.00000    0.04255    0.02707 =
         0.03049    0.00300    0.00425    0.00910
C6    1    0.274168   -0.232322    0.539750    11.00000    0.07179    0.02702 =
         0.03648   -0.00001    0.00910    0.01001
AFIX 137
H6A   2    0.258153   -0.240000    0.492496    11.00000   -1.50000
H6B   2    0.195021   -0.270009    0.555727    11.00000   -1.50000
H6C   2    0.341276   -0.273805    0.547734    11.00000   -1.50000
AFIX   0
C7    1    0.359848   -0.009159    0.542811    11.00000    0.07972    0.03213 =
         0.02212    0.00213    0.00948    0.00817
AFIX  43
H7    2    0.365538   -0.032909    0.496932    11.00000   -1.20000
AFIX   0
C8    1    0.394585    0.114739    0.575007    11.00000    0.06106    0.02907 =
         0.02249    0.00717    0.00737    0.00706
AFIX  43
H8    2    0.423352    0.173577    0.550834    11.00000   -1.20000
AFIX   0
C9    1    0.376619    0.413855    0.842143    11.00000    0.01957    0.02832 =
         0.01974    0.00705    0.00372    0.00813
C10   1    0.388696    0.525348    0.887839    11.00000    0.02914    0.02762 =
         0.02381    0.00684    0.00369    0.00728
AFIX  43
H10   2    0.412096    0.599901    0.874868    11.00000   -1.20000
AFIX   0
C11   1    0.366454    0.527212    0.952356    11.00000    0.03595    0.03106 =
         0.02317    0.00180    0.00429    0.00674
AFIX  43
H11   2    0.374309    0.603297    0.983388    11.00000   -1.20000
AFIX   0
C12   1    0.332904    0.419119    0.971895    11.00000    0.04057    0.03845 =
         0.02111    0.00799    0.00745    0.00926
AFIX  43
H12   2    0.318001    0.420908    1.016142    11.00000   -1.20000
AFIX   0
C14   1    0.342288    0.304499    0.861789    11.00000    0.03641    0.02677 =
         0.02538    0.00623    0.00787    0.00922
AFIX  43
H14   2    0.333511    0.228104    0.830878    11.00000   -1.20000
AFIX   0
C13   1    0.321220    0.308145    0.926331    11.00000    0.04660    0.03325 =
         0.02682    0.01211    0.01028    0.01071
AFIX  43
H13   2    0.298499    0.233907    0.939657    11.00000   -1.20000
AFIX   0
C15   1    0.551863    0.545407    0.617445    11.00000    0.02479    0.02832 =
         0.01968    0.00791   -0.00146    0.00189
C16   1    0.617268    0.490916    0.568091    11.00000    0.02668    0.03442 =
         0.02832    0.01351    0.00400    0.00869
AFIX  43
H16   2    0.622500    0.408588    0.563390    11.00000   -1.20000
AFIX   0
C17   1    0.674478    0.557120    0.526021    11.00000    0.02630    0.04862 =
         0.02749    0.01615    0.00411    0.00632
AFIX  43
H17   2    0.718102    0.519683    0.492075    11.00000   -1.20000
AFIX   0
C18   1    0.668554    0.677532    0.533077    11.00000    0.04123    0.04018 =
         0.02920    0.01769    0.00096   -0.00709
AFIX  43
H18   2    0.709017    0.722988    0.504456    11.00000   -1.20000
AFIX   0
C19   1    0.603429    0.731588    0.582011    11.00000    0.06868    0.02728 =
         0.03173    0.01013    0.00508   -0.00175
AFIX  43
H19   2    0.598478    0.813944    0.586508    11.00000   -1.20000
AFIX   0
C20   1    0.545341    0.666205    0.624531    11.00000    0.05222    0.02493 =
         0.02372    0.00469    0.00612    0.00341
AFIX  43
H20   2    0.501399    0.703818    0.658265    11.00000   -1.20000
AFIX   0
C21   1    0.662777    0.719914    0.832086    11.00000    0.03603    0.02016 =
         0.03563    0.01384    0.00803    0.00615
C22   1    0.760709    0.695764    0.793426    11.00000    0.03998    0.02551 =
         0.03056    0.00933    0.00352    0.00759
AFIX  43
H22   2    0.741477    0.669158    0.746986    11.00000   -1.20000
AFIX   0
C23   1    0.885134    0.709736    0.821276    11.00000    0.03842    0.02965 =
         0.04620    0.01575    0.00847    0.00900
AFIX  43
H23   2    0.948914    0.692017    0.793632    11.00000   -1.20000
AFIX   0
C24   1    0.917591    0.749292    0.889044    11.00000    0.03555    0.03585 =
         0.05019    0.02130   -0.00335    0.00164
AFIX  43
H24   2    1.002503    0.757865    0.907875    11.00000   -1.20000
AFIX   0
C25   1    0.824371    0.775702    0.928178    11.00000    0.04408    0.03969 =
         0.03220    0.01556   -0.00362   -0.00389
AFIX  43
H25   2    0.845552    0.803429    0.974487    11.00000   -1.20000
AFIX   0
C26   1    0.698460    0.762415    0.900907    11.00000    0.03837    0.03508 =
         0.02842    0.01053    0.00360    0.00125
AFIX  43
H26   2    0.636050    0.782218    0.929012    11.00000   -1.20000
AFIX   0
C27   1    0.192989    0.600942    0.687023    11.00000    0.03409    0.02991 =
         0.03038    0.01318    0.01149    0.00978
C28   1    0.174967    0.491555    0.637066    11.00000    0.02861    0.03665 =
         0.03032    0.00825    0.00607    0.00916
AFIX  43
H28   2    0.236409    0.443806    0.635748    11.00000   -1.20000
AFIX   0
C29   1    0.068226    0.452366    0.589522    11.00000    0.03833    0.04541 =
         0.02949    0.00611    0.00699    0.00449
AFIX  43
H29   2    0.059338    0.378408    0.556593    11.00000   -1.20000
AFIX   0
C30   1   -0.022167    0.515416    0.588696    11.00000    0.02475    0.07614 =
         0.03657    0.02683   -0.00127    0.00658
AFIX  43
H30   2   -0.093759    0.486846    0.555801    11.00000   -1.20000
AFIX   0
C31   1   -0.008274    0.626132    0.638272    11.00000    0.03576    0.05643 =
         0.04652    0.02340    0.00636    0.01820
AFIX  43
H31   2   -0.071428    0.671939    0.638989    11.00000   -1.20000
AFIX   0
C32   1    0.097753    0.667045    0.685577    11.00000    0.03940    0.03648 =
         0.04112    0.01372    0.00952    0.01456
AFIX  43
H32   2    0.106488    0.741720    0.717927    11.00000   -1.20000
AFIX   0
C33   1    0.663532    0.179922    0.824372    11.00000    0.02125    0.02524 =
         0.02829    0.00845    0.00179    0.00412
C34   1    0.664796    0.090122    0.765021    11.00000    0.02110    0.02477 =
         0.03137    0.00767   -0.00062    0.00420
C35   1    0.704753    0.153209    0.716000    11.00000    0.02037    0.03115 =
         0.02677    0.00666   -0.00032    0.00773
C36   1    0.728388    0.281945    0.744786    11.00000    0.01831    0.02923 =
         0.03018    0.01231    0.00073    0.00803
C37   1    0.702425    0.298811    0.811899    11.00000    0.01899    0.02538 =
         0.02972    0.00840    0.00166    0.00611
C38   1    0.624958    0.154171    0.887960    11.00000    0.04093    0.03729 =
         0.03274    0.01468    0.00770    0.00543
AFIX 137
H38A  2    0.533296    0.150405    0.889693    11.00000   -1.50000
H38B  2    0.674998    0.219600    0.924714    11.00000   -1.50000
H38C  2    0.641341    0.075661    0.891079    11.00000   -1.50000
AFIX   0
C39   1    0.625786   -0.045482    0.755273    11.00000    0.03501    0.02348 =
         0.04388    0.00772    0.00063    0.00252
AFIX 137
H39A  2    0.534005   -0.075341    0.739624    11.00000   -1.50000
H39B  2    0.642403   -0.065811    0.797085    11.00000   -1.50000
H39C  2    0.675336   -0.084335    0.722709    11.00000   -1.50000
AFIX   0
C40   1    0.713912    0.093754    0.645910    11.00000    0.03679    0.04049 =
         0.02820    0.00434    0.00478    0.01118
AFIX 137
H40A  2    0.627674    0.063858    0.621782    11.00000   -1.50000
H40B  2    0.753561    0.024836    0.644002    11.00000   -1.50000
H40C  2    0.766506    0.153585    0.625990    11.00000   -1.50000
AFIX   0
C41   1    0.770388    0.380439    0.709967    11.00000    0.03121    0.03641 =
         0.04167    0.02162    0.00465    0.00957
AFIX 137
H41A  2    0.834180    0.358986    0.680823    11.00000   -1.50000
H41B  2    0.808499    0.458197    0.742318    11.00000   -1.50000
H41C  2    0.696014    0.388694    0.683936    11.00000   -1.50000
AFIX   0
C42   1    0.711233    0.417775    0.860487    11.00000    0.02914    0.02552 =
         0.03641    0.00402    0.00334    0.00781
AFIX 137
H42A  2    0.778520    0.481699    0.850682    11.00000   -1.50000
H42B  2    0.732245    0.409821    0.904906    11.00000   -1.50000
H42C  2    0.628718    0.439924    0.857780    11.00000   -1.50000
AFIX   0
C43   1    0.962936    0.145977    0.851724    11.00000    0.02630    0.03276 =
         0.04362    0.01268   -0.00924    0.00983
C44   1    0.982788    0.109753    0.784230    11.00000    0.02276    0.03278 =
         0.04860    0.01243   -0.00113    0.01205
C45   1    1.020783    0.218190    0.761397    11.00000    0.01803    0.03826 =
         0.05943    0.02117    0.00502    0.01016
C46   1    1.023656    0.321423    0.814383    11.00000    0.01816    0.03088 =
         0.06641    0.01773   -0.00519    0.00434
C47   1    0.987811    0.277071    0.870740    11.00000    0.02624    0.03211 =
         0.04968    0.00582   -0.01277    0.00817
C48   1    0.927529    0.062233    0.895393    11.00000    0.05102    0.04404 =
         0.04419    0.02024   -0.00584    0.01674
AFIX 137
H48A  2    0.867049   -0.013489    0.870354    11.00000   -1.50000
H48B  2    0.887300    0.102193    0.932168    11.00000   -1.50000
H48C  2    1.004937    0.042879    0.912397    11.00000   -1.50000
AFIX   0
C49   1    0.970864   -0.018764    0.744219    11.00000    0.04000    0.03602 =
         0.05475    0.00845    0.00350    0.01918
AFIX 137
H49A  2    0.933864   -0.027571    0.699258    11.00000   -1.50000
H49B  2    0.914926   -0.076647    0.764007    11.00000   -1.50000
H49C  2    1.056027   -0.035872    0.743303    11.00000   -1.50000
AFIX   0
C50   1    1.053896    0.219706    0.693285    11.00000    0.03128    0.06348 =
         0.07389    0.03597    0.02265    0.01752
AFIX 137
H50A  2    1.000862    0.146620    0.661841    11.00000   -1.50000
H50B  2    1.144816    0.220300    0.691094    11.00000   -1.50000
H50C  2    1.037657    0.293189    0.682395    11.00000   -1.50000
AFIX   0
C51   1    1.060413    0.452820    0.811938    11.00000    0.02413    0.03163 =
         0.11062    0.02588   -0.00464    0.00054
AFIX 137
H51A  2    1.044733    0.458215    0.766547    11.00000   -1.50000
H51B  2    1.151687    0.487326    0.827797    11.00000   -1.50000
H51C  2    1.008881    0.498926    0.839868    11.00000   -1.50000
AFIX   0
C52   1    0.981885    0.353723    0.937761    11.00000    0.04802    0.04647 =
         0.05270   -0.00722   -0.02526    0.01426
AFIX 137
H52A  2    0.968582    0.433135    0.934315    11.00000   -1.50000
H52B  2    1.062670    0.366401    0.965286    11.00000   -1.50000
H52C  2    0.910520    0.311885    0.957621    11.00000   -1.50000
AFIX   0
C53   1    0.323129    0.841975    0.861391    11.00000    0.05950    0.04126 =
         0.03202    0.00911    0.00519    0.02384
AFIX  23
H53A  2    0.262312    0.763198    0.838952    11.00000   -1.20000
H53B  2    0.408646    0.839557    0.846753    11.00000   -1.20000
REM #####
REM #####
AFIX   0
HKLF 4


REM  cu_molan624b_0m_a.res in P-1
REM R1 =  0.0376 for    9421 Fo > 4sig(Fo)  and  0.0404 for all   10076 data
REM    579 parameters refined using      0 restraints

END

WGHT      0.0483      1.8592

REM Highest difference peak  0.781,  deepest hole -0.875,  1-sigma level  0.052
Q1    1   0.2660  0.7786  0.9156  11.00000  0.05    0.78
Q2    1   0.6196  0.6799  0.7976  11.00000  0.05    0.74
Q3    1   0.0037  0.7320  0.6232  11.00000  0.05    0.72
Q4    1   0.9597  0.9059  0.5415  11.00000  0.05    0.67
Q5    1  -0.0188  0.4353  0.5793  11.00000  0.05    0.59
Q6    1   0.8026  0.8832  0.9770  11.00000  0.05    0.51
Q7    1   1.0185  0.7945  0.9279  11.00000  0.05    0.46
Q8    1  -0.0691  0.6672  0.6596  11.00000  0.05    0.45
Q9    1   0.4225  0.8832  0.9399  11.00000  0.05    0.39
Q10   1   0.4994  0.5438  0.7369  11.00000  0.05    0.33
Q11   1   0.8130  0.1425  0.8099  11.00000  0.05    0.33
Q12   1   0.2919  0.9233  0.9466  11.00000  0.05    0.33
Q13   1   0.3142  0.6861  0.7284  11.00000  0.05    0.30
Q14   1   0.2337  0.6256  0.7225  11.00000  0.05    0.28
Q15   1   0.3354  0.6194  0.7363  11.00000  0.05    0.28
Q16   1   0.2844  0.6404  0.7550  11.00000  0.05    0.27
Q17   1   0.4021  0.2213  0.6562  11.00000  0.05    0.26
Q18   1   0.2662  0.9705  0.9475  11.00000  0.05    0.25
Q19   1   0.4084  0.1369  0.6122  11.00000  0.05    0.24
Q20   1  -0.0543  0.5154  0.5849  11.00000  0.05    0.24
;
_shelx_res_checksum   94428

_shelx_hkl_file
;
  -2   0   0  174.68    9.90
  -2   0   0  166.08   14.50
  -2   0   0  196.78   10.20
  -2   0   0  194.78   10.30
  -2   0   0  178.38    7.90
  -2   0   0  183.18   10.60
   2   0   0  176.48    7.40
   2   0   0  179.98   11.10
   2   0   0  193.28   10.70
   2   0   0  178.58    9.70
   2   0   0  181.98   10.50
   2   0   0  197.68   10.10
   2   0   0  184.78   10.60
  -4   0   0  149.19    8.70
  -4   0   0  157.18   11.50
  -4   0   0  165.58   13.20
  -4   0   0  173.88   13.30
  -4   0   0  152.98    9.60
  -4   0   0  177.78   16.60
   4   0   0  162.78    9.00
   4   0   0  159.38   12.60
   4   0   0  172.98    8.90
   4   0   0  164.58   14.50
   4   0   0  180.18   15.40
   4   0   0  155.18    7.80
   4   0   0  169.18   13.00
  -5   0   0  150.28   15.10
  -5   0   0  129.79    9.30
  -5   0   0  140.19   13.90
  -5   0   0  143.69    9.20
  -5   0   0  120.99    8.10
  -5   0   0  139.19   13.80
  -5   0   0  133.59    8.30
   5   0   0  150.38    8.20
   5   0   0  105.19   15.60
   5   0   0  134.89   15.40
   5   0   0  119.89   14.10
   5   0   0   77.29    9.00
   5   0   0  147.19    9.50
  -6   0   0  494.35   20.90
  -6   0   0  508.05   20.40
  -6   0   0  521.85   24.80
  -6   0   0  509.85   21.40
  -6   0   0  522.75   22.50
  -6   0   0  491.75   23.20
  -6   0   0  520.25   30.80
  -6   0   0  473.15   18.30
  -6   0   0  513.45   30.70
   6   0   0  491.55   31.10
   6   0   0  516.65   26.00
   6   0   0  485.65   21.60
   6   0   0  495.25   21.80
   6   0   0  489.95   20.10
   6   0   0  498.45   30.90
   6   0   0  525.65   23.40
  -7   0   0 1063.89   40.40
  -7   0   0 1059.69   34.90
  -7   0   0 1079.99   39.30
  -7   0   0 1136.39   53.79
  -7   0   0 1035.30   36.20
  -7   0   0 1088.89   52.19
  -7   0   0 1090.49   40.50
  -7   0   0 1105.59   40.90
  -7   0   0 1041.10   41.60
   7   0   0 1074.99   40.40
   7   0   0 1089.69   38.00
   7   0   0 1004.50   52.99
   7   0   0 1039.00   38.50
   7   0   0 1013.00   40.20
   7   0   0 1021.70   53.99
   7   0   0  988.30   45.70
   7   0   0 1066.39   36.60
  -8   0   0  203.58    9.10
  -8   0   0  233.98   14.70
  -8   0   0  207.08   15.20
  -8   0   0  244.78   27.80
  -8   0   0  205.38   16.40
  -8   0   0  219.58   28.50
   8   0   0  217.48   16.20
   8   0   0  182.08   19.80
   8   0   0  201.18   34.50
   8   0   0  188.88   13.00
   8   0   0  227.38   17.60
   8   0   0  175.48   20.00
   8   0   0  201.28   13.60
   8   0   0  203.88   14.60
  -9   0   0   50.49   10.20
  -9   0   0   40.50    6.90
  -9   0   0   34.20    7.50
  -9   0   0   36.30    9.20
   9   0   0   47.40    9.50
   9   0   0   28.00   10.10
   9   0   0   41.30    8.20
   9   0   0   29.90   16.00
   9   0   0   52.79   14.30
   9   0   0   46.40   10.00
   9   0   0   52.69   13.90
   9   0   0   45.60    7.30
 -10   0   0   57.49   10.70
 -10   0   0   60.29    9.00
 -10   0   0   51.99    7.40
  10   0   0   48.80    7.20
  10   0   0   47.10   12.50
  10   0   0   40.90    9.20
  10   0   0   44.50   13.90
  10   0   0   55.49    8.70
  10   0   0   51.89   11.60
 -11   0   0    9.50    4.60
 -11   0   0   11.00    6.50
 -11   0   0   13.40    6.80
  11   0   0   10.30    8.10
  11   0   0    3.80    7.70
  11   0   0    6.30    6.30
 -12   0   0   23.00    6.00
  12   0   0   29.90    8.20
  12   0   0   11.20    8.00
  12   0   0    5.80    5.40
 -13   0   0   27.60    4.20
  13  -1   0   41.70    9.10
 -13   1   0   30.70    5.30
  12  -1   0   14.30    6.10
  12  -1   0   12.90    7.00
  12  -1   0   26.60    8.60
 -12   1   0   19.40    4.10
 -12   1   0   21.10    6.60
  11  -1   0   54.89   14.80
  11  -1   0   48.80   11.30
  11  -1   0   50.99   11.70
  11  -1   0   43.00    8.90
 -11   1   0   69.89    9.00
 -11   1   0   35.40    8.40
 -11   1   0   61.29   10.70
 -11   1   0   49.10    7.00
  10  -1   0    0.10    4.70
  10  -1   0    0.60    7.20
  10  -1   0    2.90    7.40
  10  -1   0   -3.40    7.60
 -10   1   0    8.30    7.10
 -10   1   0    1.50    5.50
   9  -1   0   74.69   13.30
   9  -1   0   60.49    8.50
   9  -1   0   70.29   13.20
   9  -1   0   76.19    8.20
   9  -1   0   89.09   20.60
   9  -1   0   57.89   10.30
   9  -1   0   94.79   17.30
   9  -1   0   82.99   11.60
  -9   1   0   79.69    9.20
  -9   1   0   71.19   12.60
  -9   1   0   61.59   17.50
  -9   1   0   89.39   12.10
  -9   1   0   73.39   11.40
  -9   1   0   66.49    5.90
   8  -1   0   41.40    6.50
   8  -1   0   48.10    9.00
   8  -1   0   51.09   15.20
   8  -1   0   58.99   12.10
   8  -1   0   65.29   14.80
   8  -1   0   67.09    9.60
   8  -1   0   28.30   11.10
   8  -1   0   45.20    7.20
   8  -1   0   51.59   10.20
  -8   1   0   49.20    8.30
  -8   1   0   50.49    6.30
  -8   1   0   66.09   10.30
  -8   1   0   46.00    5.40
  -8   1   0   59.69   15.90
  -8   1   0   51.59   10.00
  -8   1   0   49.10   15.70
  -8   1   0   59.59    7.30
  -8   1   0   52.49    8.30
   7  -1   0  173.18   15.00
   7  -1   0  175.38   13.30
   7  -1   0  213.78   16.10
   7  -1   0  194.08   13.40
   7  -1   0  198.68   10.70
   7  -1   0  186.58   22.80
   7  -1   0  199.58   12.40
   7  -1   0  207.18   17.30
   7  -1   0  196.68   24.40
   7  -1   0  199.38   14.40
   7  -1   0  181.98   12.10
  -7   1   0  171.58   23.50
  -7   1   0  195.18   12.30
  -7   1   0  206.68   11.60
  -7   1   0  182.48   13.00
  -7   1   0  213.28   25.30
  -7   1   0  192.58   13.10
  -7   1   0  197.08   15.10
  -7   1   0  199.68   12.10
  -7   1   0  206.28   13.50
  -7   1   0  202.38   10.50
  -7   1   0  195.18    9.70
   6  -1   0 2471.15   83.89
   6  -1   0 2642.24   84.89
   6  -1   0 2702.03   86.69
   6  -1   0 2697.03   90.29
   6  -1   0 2761.12   96.89
   6  -1   0 2660.93   82.79
   6  -1   0 2606.94   85.79
   6  -1   0 2632.74   95.79
  -6   1   0 2669.83   84.79
  -6   1   0 2732.23   81.89
  -6   1   0 2670.33   83.99
  -6   1   0 2718.33   83.69
  -6   1   0 2790.42  100.29
  -6   1   0 2768.02   87.89
  -6   1   0 2774.32   99.49
   5  -1   0   68.99    8.10
   5  -1   0   49.90    8.70
   5  -1   0   62.49    6.80
   5  -1   0   73.49    8.40
   5  -1   0   58.39    9.40
  -5   1   0   43.80    9.70
  -5   1   0   96.89    6.80
  -5   1   0   52.49    6.20
  -5   1   0   56.99   10.90
   4  -1   0   82.39    6.20
   4  -1   0   59.29    7.00
   4  -1   0   57.39    7.70
   4  -1   0   74.59   12.70
   4  -1   0   55.29    7.70
   4  -1   0   67.19    6.40
   4  -1   0   91.49    8.50
  -4   1   0  102.69   13.80
  -4   1   0   62.09    8.40
  -4   1   0   77.49   11.60
  -4   1   0   71.59    5.50
  -4   1   0   91.99   12.40
  -4   1   0   68.49    5.40
   1  -1   0  279.47   10.10
   1  -1   0  288.07   11.40
   1  -1   0  297.27   10.20
   1  -1   0  274.67    9.30
   1  -1   0  285.07   12.90
  -1   1   0  286.47   12.70
  -1   1   0  284.27   10.00
  -1   1   0  289.27   10.00
   0  -1   0 1183.68   36.10
   0  -1   0 1138.49   35.90
  -2  -1   0  502.25   20.40
  -2  -1   0  466.85   19.00
  -2  -1   0  476.05   23.10
  -2  -1   0  484.25   18.80
  -2  -1   0  482.25   18.80
   2   1   0  505.45   19.20
   2   1   0  499.85   20.40
   2   1   0  498.55   19.20
   2   1   0  484.05   21.10
   2   1   0  497.85   21.10
  -3  -1   0  164.18    8.70
  -3  -1   0  166.38   10.20
  -3  -1   0  170.38   10.80
  -3  -1   0  169.18   12.30
  -3  -1   0  156.98   10.40
   3   1   0  170.38   12.40
   3   1   0  162.98   12.50
   3   1   0  170.98    8.20
   3   1   0  184.88   12.40
   3   1   0  179.28   12.70
   3   1   0  157.98   11.20
   3   1   0  168.18   11.40
  -4  -1   0   11.10    3.20
  -4  -1   0   16.60    4.20
  -4  -1   0   13.30    4.80
  -4  -1   0   27.20    5.70
  -4  -1   0   13.10    4.90
   4   1   0   34.30    5.00
   4   1   0   56.99    9.80
   4   1   0   15.30    5.10
   4   1   0   14.50    5.60
   4   1   0   17.40    5.90
  -5  -1   0 1146.39   46.30
  -5  -1   0 1105.09   38.60
  -5  -1   0 1102.19   39.90
  -5  -1   0 1116.19   42.10
  -5  -1   0 1157.58   46.20
  -5  -1   0 1109.99   39.50
   5   1   0 1112.99   39.10
   5   1   0 1172.58   50.49
   5   1   0 1152.28   37.70
   5   1   0 1158.18   38.90
   5   1   0 1167.58   49.99
   5   1   0 1068.59   51.29
  -6  -1   0   44.80   10.50
  -6  -1   0   34.60    7.60
  -6  -1   0   34.30    9.20
  -6  -1   0   36.60    5.90
  -6  -1   0   32.70    6.00
  -6  -1   0   34.50    6.70
  -6  -1   0   43.90    7.80
   6   1   0   31.80   10.80
   6   1   0   37.70    5.40
   6   1   0   42.70    6.30
   6   1   0   47.60    7.50
   6   1   0   36.80    8.10
   6   1   0   41.60   11.60
   6   1   0   50.69    7.30
   6   1   0   49.90    6.90
  -7  -1   0   10.80    7.40
  -7  -1   0    6.80    3.70
  -7  -1   0   13.20    5.00
  -7  -1   0    8.20    6.10
  -7  -1   0    8.50    8.30
  -7  -1   0    3.80    4.10
  -7  -1   0    7.90    5.60
  -7  -1   0    8.20    4.40
   7   1   0   20.30   10.60
   7   1   0   17.80    4.80
   7   1   0   29.90   11.50
   7   1   0   12.80    7.50
   7   1   0   11.20    5.40
   7   1   0   20.70    7.30
   7   1   0   13.10    4.70
  -8  -1   0  825.92   29.80
  -8  -1   0  889.21   37.50
  -8  -1   0  761.22   31.10
  -8  -1   0  834.52   33.40
  -8  -1   0  842.72   35.60
  -8  -1   0  797.72   32.00
   8   1   0  810.32   39.90
   8   1   0  763.12   36.20
   8   1   0  834.42   31.10
   8   1   0  828.22   52.89
   8   1   0  833.42   43.40
   8   1   0  791.12   32.40
   8   1   0  840.02   36.20
   8   1   0  820.32   33.30
  -9  -1   0  189.48   15.30
  -9  -1   0  159.18   11.00
  -9  -1   0  139.89   11.60
  -9  -1   0  159.88   12.40
  -9  -1   0  108.89   11.60
  -9  -1   0  172.88   16.10
   9   1   0  173.48   18.80
   9   1   0  166.78   13.30
   9   1   0  124.79   26.80
   9   1   0  150.18   20.60
   9   1   0  167.28   14.70
   9   1   0  203.68   15.40
   9   1   0  169.38   17.90
   9   1   0  132.59   17.30
 -10  -1   0   16.40    8.10
 -10  -1   0   10.90    4.60
 -10  -1   0   21.30    6.20
  10   1   0   21.00    7.40
  10   1   0   24.00   11.40
  10   1   0   12.90    8.00
  10   1   0   11.00    6.90
  10   1   0   19.60    8.50
  10   1   0   16.20    6.00
  10   1   0   20.30   11.30
 -11  -1   0   92.39   10.30
  11   1   0   88.69   15.70
  11   1   0  104.59   13.40
  11   1   0   84.39   10.90
  11   1   0  105.49   12.20
  11   1   0  116.79   19.10
 -12  -1   0    6.40    4.40
  12   1   0    3.50    5.10
  12   1   0   15.40    7.70
  12   1   0   14.00    8.10
  13  -2   0  259.47   15.40
 -13   2   0  261.57   13.00
  12  -2   0   31.00    8.60
  12  -2   0   43.50    9.70
  12  -2   0   43.10    7.20
 -12   2   0   37.00    6.50
 -12   2   0   59.79    9.00
 -12   2   0   33.60    5.60
  11  -2   0   35.00   11.10
  11  -2   0   27.40    8.80
  11  -2   0   35.80   11.40
  11  -2   0   31.60    8.10
 -11   2   0   33.50    6.50
 -11   2   0   41.50    9.70
 -11   2   0   43.20    8.30
 -11   2   0   22.90    8.60
  10  -2   0   27.20    9.30
  10  -2   0   36.40   11.40
  10  -2   0   21.30   11.10
  10  -2   0   37.50    8.30
 -10   2   0   18.10    6.40
 -10   2   0   29.70    7.80
 -10   2   0   27.00    8.10
 -10   2   0   26.40    4.90
 -10   2   0   20.40    9.40
   9  -2   0  105.79   15.30
   9  -2   0   89.59   18.50
   9  -2   0   81.49   15.20
   9  -2   0  119.49   12.90
   9  -2   0   74.19   19.60
   9  -2   0   85.89    7.30
  -9   2   0  107.29   13.30
  -9   2   0  117.29   15.90
  -9   2   0  138.69   16.90
  -9   2   0   99.49    8.00
  -9   2   0  101.39   11.70
  -9   2   0  106.39    9.40
  -9   2   0  116.29   11.00
  -9   2   0  106.29   23.80
   8  -2   0   19.50    9.10
   8  -2   0   17.10    7.60
   8  -2   0   16.30    7.40
   8  -2   0   22.40   10.20
   8  -2   0   18.40    4.30
   8  -2   0   23.60   10.30
   8  -2   0   18.60    5.80
  -8   2   0   13.10   12.00
  -8   2   0   23.00   12.80
  -8   2   0   26.40    6.00
  -8   2   0   17.40    6.40
  -8   2   0   23.10    5.30
  -8   2   0   25.70    4.80
  -8   2   0   16.50    6.20
  -8   2   0   25.30    7.70
   7  -2   0 1264.87   47.00
   7  -2   0 1222.28   44.00
   7  -2   0 1173.68   39.40
   7  -2   0 1208.38   45.70
   7  -2   0 1253.47   49.80
   7  -2   0 1203.08   40.30
   7  -2   0 1229.08   54.79
   7  -2   0 1215.28   47.20
   7  -2   0 1225.08   55.49
   7  -2   0 1165.58   45.40
   7  -2   0 1218.18   42.40
  -7   2   0 1258.77   47.70
  -7   2   0 1165.78   43.70
  -7   2   0 1197.68   41.70
  -7   2   0 1176.78   60.39
  -7   2   0 1195.88   39.20
  -7   2   0 1217.58   43.20
  -7   2   0 1200.88   41.10
  -7   2   0 1215.28   43.20
  -7   2   0 1249.77   60.49
  -7   2   0 1226.08   40.70
   6  -2   0  238.88   19.10
   6  -2   0  274.07   17.30
   6  -2   0  245.98   14.80
   6  -2   0  248.38   13.40
   6  -2   0  260.07   19.30
   6  -2   0  254.07   15.70
   6  -2   0  263.27   16.30
   6  -2   0  260.67   15.90
  -6   2   0  242.88   22.90
  -6   2   0  269.57   12.10
  -6   2   0  246.98   12.40
  -6   2   0  251.37   16.00
  -6   2   0  275.37   13.70
  -6   2   0  253.97   13.10
   5  -2   0 1876.11   64.79
   5  -2   0 1768.92   57.29
   5  -2   0 1836.62   64.59
   5  -2   0 1818.82   61.49
   5  -2   0 1746.03   59.79
   5  -2   0 1783.62   59.29
   5  -2   0 1807.12   62.19
  -5   2   0 1815.52   70.79
  -5   2   0 1770.12   56.99
  -5   2   0 1718.43   70.19
   4  -2   0 1382.76   48.40
   4  -2   0 1362.76   48.10
   4  -2   0 1371.16   48.30
   4  -2   0 1456.15   46.20
  -4   2   0 1372.16   48.30
  -4   2   0 1377.76   54.99
  -4   2   0 1346.17   44.30
  -4   2   0 1310.87   53.89
  -4   2   0 1201.08   54.69
   3  -2   0  376.76   18.10
   3  -2   0  389.66   16.90
   3  -2   0  406.26   17.10
   3  -2   0  416.56   17.40
  -3   2   0  402.36   22.00
  -3   2   0  377.66   21.80
  -3   2   0  401.96   16.80
  -3   2   0  396.26   14.50
  -3   2   0  423.46   22.30
  -2   2   0 3473.65  110.59
   0  -2   0   34.90    4.40
  -1  -2   0  539.25   21.10
  -1  -2   0  553.04   21.10
  -1  -2   0  535.35   19.50
   1   2   0  573.64   22.70
   1   2   0  509.55   19.70
   1   2   0  526.15   20.90
   1   2   0  494.25   19.40
   1   2   0  526.65   21.60
  -2  -2   0   17.50    4.00
  -2  -2   0   20.30    3.60
  -2  -2   0   19.90    4.10
  -2  -2   0   22.60    5.30
   2   2   0   14.50    3.00
   2   2   0   10.70    3.30
   2   2   0   13.00    4.10
   2   2   0   16.20    4.20
   2   2   0   13.70    3.00
  -3  -2   0  220.18   11.00
  -3  -2   0  212.58   11.90
  -3  -2   0  225.68   14.60
  -3  -2   0  201.08   10.20
  -3  -2   0  235.58   13.80
   3   2   0  200.68   12.00
   3   2   0  205.38   15.30
   3   2   0  211.48    9.70
   3   2   0  199.98   14.80
   3   2   0  304.07   21.20
   3   2   0  203.08   11.70
   3   2   0  200.38   13.90
  -4  -2   0 1589.54   56.39
  -4  -2   0 1636.64   52.99
  -4  -2   0 1616.64   62.09
  -4  -2   0 1670.23   56.79
   4   2   0 1670.53   65.89
   4   2   0 1563.84   61.29
   4   2   0 1537.35   62.99
   4   2   0 1649.63   63.99
   4   2   0 1688.33   64.59
   4   2   0 1641.04   51.19
  -5  -2   0  292.47   18.30
  -5  -2   0  287.37   15.80
  -5  -2   0  300.17   18.20
   5   2   0  269.77   22.90
   5   2   0  323.07   24.20
   5   2   0  256.37   12.80
   5   2   0  293.77   13.30
   5   2   0  276.87   14.40
   5   2   0  257.87   22.00
  -6  -2   0  697.63   29.90
  -6  -2   0  657.43   26.30
  -6  -2   0  689.13   26.00
  -6  -2   0  697.63   28.30
  -6  -2   0  629.84   28.40
  -6  -2   0  687.73   32.40
   6   2   0  681.53   26.30
   6   2   0  644.54   27.70
   6   2   0  655.33   32.90
   6   2   0  598.24   40.00
   6   2   0  705.03   42.00
   6   2   0  659.63   25.90
  -7  -2   0   21.00    8.60
  -7  -2   0   27.20    6.10
  -7  -2   0   15.10    6.00
  -7  -2   0   23.80    5.00
  -7  -2   0   18.00    6.10
  -7  -2   0   27.10    6.60
  -7  -2   0   21.70    7.20
   7   2   0   10.70   10.80
   7   2   0   20.00   10.10
   7   2   0   20.40    6.00
   7   2   0   25.30   12.10
   7   2   0   14.50    5.00
   7   2   0   13.80    5.10
   7   2   0   31.60    8.20
  -8  -2   0   70.79    9.10
  -8  -2   0   71.69   12.30
  -8  -2   0   86.29   10.90
  -8  -2   0   82.29    9.60
  -8  -2   0   76.59   11.00
  -8  -2   0   85.29    8.00
  -8  -2   0   95.99   12.40
   8   2   0   80.69   10.80
   8   2   0   72.89   11.40
   8   2   0   73.09    9.20
   8   2   0   60.69   14.80
   8   2   0   56.89    9.50
   8   2   0   78.89   19.80
  -9  -2   0  140.89   12.00
  -9  -2   0  130.09   14.20
   9   2   0  120.69   11.60
   9   2   0  146.59   15.10
   9   2   0  133.29   16.30
   9   2   0  121.79   13.40
   9   2   0  109.39   15.40
   9   2   0   99.69   17.90
   9   2   0  114.89   16.20
 -10  -2   0    6.50    6.00
  10   2   0    3.70    8.50
  10   2   0   14.50   10.50
  10   2   0   25.60   12.60
  10   2   0    4.20    8.20
  10   2   0    5.70    6.50
  10   2   0    2.20    6.40
  10   2   0    3.40    5.60
 -11  -2   0   -0.80    4.70
  11   2   0   -3.60    4.90
  11   2   0    4.60    8.20
  11   2   0    4.50    4.30
  11   2   0    1.40    5.40
  11   2   0   -2.70    7.90
 -12  -2   0  184.68    9.90
  12   2   0  194.38   11.60
  12   2   0  169.68   18.00
  13  -3   0   -6.30    4.80
 -13   3   0    1.70    4.20
 -13   3   0   -4.00    2.40
  12  -3   0  235.88   11.80
  12  -3   0  192.08   12.80
  12  -3   0  291.77   28.10
 -12   3   0  240.38   15.40
 -12   3   0  211.58   17.70
 -12   3   0  252.97   15.50
  11  -3   0   78.69    9.90
  11  -3   0   83.79   12.00
  11  -3   0   89.69   15.50
  11  -3   0   82.39   13.00
 -11   3   0   75.79   12.00
 -11   3   0   77.89    5.60
 -11   3   0   69.79    8.60
 -11   3   0   91.49   10.80
 -11   3   0   70.09   10.50
  10  -3   0   58.49    9.30
  10  -3   0   65.19   13.30
  10  -3   0   53.39   10.50
  10  -3   0   44.90   12.30
 -10   3   0   46.40   10.90
 -10   3   0   74.59    9.30
 -10   3   0   74.99   11.00
 -10   3   0   71.69   10.90
 -10   3   0   50.19    7.20
 -10   3   0   53.79    6.60
   9  -3   0 1003.30   38.10
   9  -3   0  959.70   42.80
   9  -3   0 1026.50   43.30
   9  -3   0  963.00   46.20
  -9   3   0 1006.20   44.70
  -9   3   0 1020.70   40.90
  -9   3   0  969.90   61.99
  -9   3   0  978.40   39.70
  -9   3   0 1035.20   38.00
  -9   3   0 1017.00   37.20
  -9   3   0 1014.10   40.30
  -9   3   0 1042.90   34.80
   8  -3   0  144.69   16.10
   8  -3   0  183.58   24.90
   8  -3   0  125.69   12.70
   8  -3   0  143.09   21.20
   8  -3   0  136.49   12.40
   8  -3   0  167.68   17.10
  -8   3   0  113.39   10.20
  -8   3   0  112.09   23.30
  -8   3   0  164.38   15.00
  -8   3   0  137.09    9.40
  -8   3   0  127.49   24.30
  -8   3   0  114.49   12.40
  -8   3   0  142.39   10.40
  -8   3   0  146.29   16.50
   7  -3   0    6.80    5.50
   7  -3   0    9.20    6.10
   7  -3   0    3.70    4.80
   7  -3   0    0.60    4.00
   7  -3   0    4.40    5.30
   7  -3   0    9.10    4.70
   7  -3   0   13.60    7.30
   7  -3   0    4.10    4.70
   7  -3   0   -5.10    4.30
  -7   3   0    7.00    3.80
  -7   3   0   -0.60    2.90
  -7   3   0   -8.90    7.40
  -7   3   0    9.50    9.30
  -7   3   0    1.90    4.30
  -7   3   0   -0.80    3.40
  -7   3   0    9.60    6.20
  -7   3   0    8.90    4.40
  -7   3   0    1.40    3.40
   6  -3   0   54.69   10.10
   6  -3   0   58.69    9.10
   6  -3   0   51.79    9.90
   6  -3   0   46.80    8.70
   6  -3   0   44.60    8.30
   6  -3   0   48.70    8.70
   6  -3   0   58.79   10.70
  -6   3   0   56.49   14.60
  -6   3   0   36.30   12.90
  -6   3   0   48.90    7.20
  -6   3   0   49.70    6.30
  -6   3   0   43.40    5.30
   5  -3   0 1988.40   66.49
   5  -3   0 2086.19   67.79
   5  -3   0 1982.20   67.29
   5  -3   0 2045.60   69.89
   5  -3   0 2067.09   70.09
  -5   3   0 1920.71   62.89
  -5   3   0 2020.70   62.39
  -5   3   0 2061.99   80.09
  -5   3   0 2096.29   70.49
  -5   3   0 1952.40   79.69
   4  -3   0 1097.09   39.00
   4  -3   0 1114.09   40.40
   4  -3   0 1132.79   43.70
   4  -3   0 1141.69   40.60
  -4   3   0 1121.49   39.90
  -4   3   0 1121.19   40.60
  -4   3   0 1124.99   49.60
  -4   3   0 1130.59   36.80
  -4   3   0 1115.09   49.10
   3  -3   0  133.19    8.50
   3  -3   0  130.29    6.20
   3  -3   0  132.39   10.80
   3  -3   0  130.39    8.60
  -3   3   0  138.19   13.30
  -3   3   0  142.79   13.70
  -3   3   0  131.49    7.70
  -3   3   0  138.89    8.20
   2  -3   0 1828.82   60.29
   2  -3   0 1701.03   55.69
  -2   3   0 1746.73   55.69
  -2   3   0 1745.23   55.49
  -2   3   0 1804.72   63.79
   1  -3   0 2248.77   73.29
  -1   3   0 2259.07   75.69
   0  -3   0   37.80    5.80
   0  -3   0   40.60    6.10
   0   3   0   32.10    5.70
  -1  -3   0 2002.20   64.19
  -1  -3   0 1966.00   62.39
   1   3   0 1875.01   63.29
   1   3   0 1919.41   65.79
   1   3   0 1849.02   64.09
   1   3   0 1921.91   65.49
  -2  -3   0 2090.29   67.99
  -2  -3   0 1980.10   67.59
   2   3   0 1955.20   59.89
   2   3   0 2001.80   67.79
   2   3   0 2058.69   63.09
   2   3   0 1937.61   68.89
   2   3   0 1931.61   62.59
  -3  -3   0  315.87   19.40
  -3  -3   0  377.96   20.20
  -3  -3   0  304.67   14.00
   3   3   0  334.17   14.50
   3   3   0  332.37   13.50
   3   3   0  335.87   14.80
   3   3   0  321.17   21.80
   3   3   0  321.77   20.10
   3   3   0  323.97   21.80
   3   3   0  332.07   19.30
  -4  -3   0  579.84   28.40
  -4  -3   0  555.24   30.00
  -4  -3   0  515.45   21.20
   4   3   0  529.85   32.40
   4   3   0  506.35   38.90
   4   3   0  542.15   21.30
   4   3   0  545.05   22.90
   4   3   0  516.45   29.70
  -5  -3   0   65.39    7.50
  -5  -3   0  104.69   11.20
  -5  -3   0   70.69    9.30
  -5  -3   0   95.69   14.20
   5   3   0   87.49    9.50
   5   3   0   75.99    7.80
   5   3   0  102.29   18.60
   5   3   0   70.89   15.30
   5   3   0   55.79   12.80
  -6  -3   0 1032.30   37.50
  -6  -3   0 1037.70   40.50
  -6  -3   0 1054.79   39.70
  -6  -3   0  961.50   35.90
  -6  -3   0  986.50   37.60
  -6  -3   0 1009.90   37.10
  -6  -3   0  960.00   35.30
   6   3   0 1095.19   57.69
   6   3   0 1028.20   38.80
   6   3   0 1055.29   57.89
   6   3   0  957.10   34.90
   6   3   0  996.40   36.10
   6   3   0  970.00   36.50
   6   3   0  999.90   44.90
  -7  -3   0   15.30    8.40
  -7  -3   0    5.30    7.00
  -7  -3   0   15.50    5.90
  -7  -3   0    4.50    4.90
  -7  -3   0   13.10    6.30
  -7  -3   0   21.80    6.10
  -7  -3   0   15.10    5.30
   7   3   0   10.80    6.40
   7   3   0   17.60    5.60
   7   3   0   12.00    5.20
   7   3   0   14.30    5.10
   7   3   0    2.60    6.90
   7   3   0    2.10    9.30
  -8  -3   0   -3.30    5.80
  -8  -3   0    7.90    5.50
  -8  -3   0   -5.50    7.40
   8   3   0    1.60    5.10
   8   3   0   -0.90    5.00
   8   3   0    6.00   11.00
   8   3   0    5.60   10.10
   8   3   0    5.60    6.80
   8   3   0    0.50    5.50
  -9  -3   0   18.80    7.20
  -9  -3   0   23.90    6.10
  -9  -3   0   21.00    7.70
   9   3   0   10.40    6.90
   9   3   0   11.00    6.00
   9   3   0   27.80   12.80
   9   3   0    7.90    9.00
   9   3   0   18.20    7.10
   9   3   0   18.20    8.70
 -10  -3   0  264.57   15.90
  10   3   0  298.27   30.80
  10   3   0  261.47   16.80
  10   3   0  263.77   19.90
  10   3   0  299.47   17.70
  10   3   0  273.17   15.30
  10   3   0  291.47   24.00
 -11  -3   0    9.10    4.60
  11   3   0   18.00   11.90
  11   3   0    9.80    4.20
  11   3   0   27.40   16.20
  11   3   0   14.40    5.20
  11   3   0    6.40    5.30
 -12  -3   0   38.20    4.70
  12   3   0   32.50    5.00
  13  -4   0    3.20    5.10
 -13   4   0   10.10    5.30
 -13   4   0   -3.90    4.50
  12  -4   0   56.39    8.10
 -12   4   0   65.59    9.30
 -12   4   0   70.29    8.70
 -12   4   0   53.19    9.80
  11  -4   0   89.09   13.60
  11  -4   0  109.89    9.40
 -11   4   0  127.39   14.20
 -11   4   0  112.69   12.80
 -11   4   0  114.69   10.40
 -11   4   0  119.39   15.40
 -11   4   0  108.89    7.90
 -11   4   0  120.49    9.40
  10  -4   0   47.40    9.80
  10  -4   0   42.80   10.90
  10  -4   0   48.20   11.00
 -10   4   0   37.00    8.90
 -10   4   0   33.90    8.60
 -10   4   0   39.50    7.70
 -10   4   0   49.60   11.00
 -10   4   0   51.39    6.90
 -10   4   0   35.70    6.80
   9  -4   0  131.69   15.00
   9  -4   0   85.49   12.50
   9  -4   0  117.59   16.30
   9  -4   0  103.99   13.90
   9  -4   0  103.89   10.90
  -9   4   0   95.09   13.30
  -9   4   0  117.19   11.60
  -9   4   0  107.69   12.50
  -9   4   0  100.79    8.80
  -9   4   0  106.29   12.60
  -9   4   0   93.39    9.70
  -9   4   0  137.59   29.50
  -9   4   0   67.59   12.80
   8  -4   0  105.89   17.00
   8  -4   0  156.98   11.40
   8  -4   0  166.28   20.60
   8  -4   0  145.79   13.50
   8  -4   0  161.58   16.40
   8  -4   0  152.38   20.20
   8  -4   0  143.19   15.30
  -8   4   0  141.89   14.60
  -8   4   0  162.28   30.20
  -8   4   0  153.48   10.90
  -8   4   0  159.78   29.20
  -8   4   0  124.99   13.60
  -8   4   0  162.38   18.90
  -8   4   0  122.79   10.80
   7  -4   0  202.38   17.20
   7  -4   0  193.18   18.00
   7  -4   0  201.98   14.10
   7  -4   0  190.98   15.20
   7  -4   0  207.38   14.50
   7  -4   0  211.08   14.50
   7  -4   0  183.28   13.30
   7  -4   0  219.58   15.10
  -7   4   0  209.78   29.80
  -7   4   0  240.08   31.70
  -7   4   0  187.48   11.80
  -7   4   0  203.28   14.30
  -7   4   0  179.48   10.50
  -7   4   0  223.08   12.00
  -7   4   0  216.88   22.70
   6  -4   0   37.20    7.20
   6  -4   0   24.40    6.90
   6  -4   0   36.80    7.70
   6  -4   0   44.00    7.80
   6  -4   0   31.30    9.20
   6  -4   0   30.60    7.50
   6  -4   0   36.60    8.10
  -6   4   0   34.30    5.10
  -6   4   0   26.90    5.60
  -6   4   0   40.20   16.10
  -6   4   0   28.80   13.00
   5  -4   0  177.68   11.90
   5  -4   0  193.58   13.40
   5  -4   0  189.68   13.30
   5  -4   0  193.28   16.40
  -5   4   0  197.48   12.70
  -5   4   0  188.68   10.60
  -5   4   0  208.98   24.90
  -5   4   0  226.98   22.50
  -5   4   0  198.28    9.60
   4  -4   0 3082.49   98.89
   4  -4   0 3367.76  108.19
  -4   4   0 3199.98   97.09
  -4   4   0 3102.89  105.39
  -4   4   0 3276.67  114.99
  -4   4   0 3308.37  115.69
   3  -4   0  219.88   12.20
   3  -4   0  208.48   10.80
  -3   4   0  224.38   11.00
  -3   4   0  220.48   11.40
  -3   4   0  247.08    9.30
  -3   4   0  199.48   17.80
  -3   4   0  210.38   18.30
   2  -4   0 1088.69   39.10
   2  -4   0 1168.68   44.00
  -2   4   0 1170.78   47.70
  -2   4   0 1073.69   41.00
   1  -4   0 2769.02   88.09
   1  -4   0 2577.64   84.89
  -1   4   0 2640.64   90.39
   0  -4   0   94.59   10.50
   0  -4   0  109.99    9.70
   0   4   0  116.79   10.00
   0   4   0  105.29    9.90
   0   4   0  100.29   11.80
  -1  -4   0  200.38   13.00
   1   4   0  213.38   15.30
   1   4   0  193.08   13.90
   1   4   0  192.38   13.80
  -2  -4   0  362.86   16.00
  -2  -4   0  423.26   22.90
   2   4   0  415.76   16.90
   2   4   0  404.56   21.90
   2   4   0  406.86   17.30
   2   4   0  401.56   24.20
   2   4   0  431.66   16.00
   2   4   0  400.26   23.00
   2   4   0  395.76   24.40
  -3  -4   0 3182.28  103.39
  -3  -4   0 2806.12   92.89
   3   4   0 3004.90  104.29
   3   4   0 3063.59   92.49
   3   4   0 3076.29  109.09
   3   4   0 3137.19  108.69
   3   4   0 3018.20  102.19
  -4  -4   0  991.30   36.80
  -4  -4   0  997.40   36.80
  -4  -4   0  893.91   34.20
  -4  -4   0  968.60   44.00
  -4  -4   0  939.61   35.20
   4   4   0  986.20   33.20
   4   4   0  968.80   45.30
   4   4   0  911.81   42.80
   4   4   0  993.80   50.19
   4   4   0 1102.79   57.39
   4   4   0 1028.60   35.00
  -5  -4   0   41.90    7.90
  -5  -4   0   36.80    6.10
  -5  -4   0   28.80    6.40
  -5  -4   0   33.40    6.40
  -5  -4   0   34.80   11.20
  -5  -4   0   41.30    6.90
   5   4   0   55.29    8.00
   5   4   0   32.80    5.70
   5   4   0   33.50   12.60
   5   4   0   31.30    6.40
   5   4   0   25.40   11.30
   5   4   0   35.60   10.90
   5   4   0   38.00    6.00
  -6  -4   0   22.10    6.10
  -6  -4   0   33.10    5.90
  -6  -4   0   31.70    8.20
  -6  -4   0   49.80    8.20
  -6  -4   0   33.70    9.00
   6   4   0   30.60    7.50
   6   4   0   24.00   12.20
   6   4   0   28.20    6.30
   6   4   0   22.30    8.10
   6   4   0   17.50    5.80
   6   4   0   17.40   11.40
   6   4   0   29.40    5.90
  -7  -4   0   70.39   11.60
  -7  -4   0  100.99   11.40
  -7  -4   0   83.49   12.50
  -7  -4   0   83.49    9.90
   7   4   0   99.29   11.00
   7   4   0   91.09   12.30
   7   4   0   89.29   23.20
   7   4   0   93.39    9.60
   7   4   0  102.19   11.70
   7   4   0   77.79   16.30
  -8  -4   0   -9.30    7.70
  -8  -4   0   -5.10    5.80
  -8  -4   0    1.20    4.90
  -8  -4   0   -2.90    6.60
  -8  -4   0    2.70    5.50
   8   4   0   -5.70    4.60
   8   4   0    2.70    5.70
   8   4   0   -8.30    5.80
   8   4   0   13.50    6.30
   8   4   0   20.40   11.70
  -9  -4   0  263.97   18.20
  -9  -4   0  277.07   15.60
  -9  -4   0  274.57   16.10
   9   4   0  273.27   16.10
   9   4   0  326.37   24.90
   9   4   0  241.18   26.30
   9   4   0  260.97   17.20
   9   4   0  274.47   17.80
   9   4   0  268.27   20.60
 -10  -4   0  154.88   13.50
  10   4   0  173.08   11.70
  10   4   0  161.18   18.70
  10   4   0  152.38   15.70
  10   4   0  155.58   13.40
  10   4   0  145.49   14.40
  10   4   0  148.39   21.00
 -11  -4   0  137.59    7.10
 -11  -4   0  154.58   10.20
  11   4   0  124.09   10.30
  11   4   0  144.99   15.00
  11   4   0  135.59    7.90
  13  -5   0   29.90    6.40
 -13   5   0   33.50    5.60
  12  -5   0   12.80    5.60
  12  -5   0    9.50    6.90
 -12   5   0    9.40    4.70
 -12   5   0    2.60    6.40
 -12   5   0    8.00    2.90
 -12   5   0    7.90    5.30
 -12   5   0   13.00    6.80
  11  -5   0   36.80   10.00
 -11   5   0   32.90    6.20
 -11   5   0   31.10    8.30
 -11   5   0   26.40    9.40
 -11   5   0   31.50    5.40
 -11   5   0   29.40    6.60
 -11   5   0   44.40    9.90
 -11   5   0   40.90    8.80
  10  -5   0   99.69   13.30
 -10   5   0  112.59   10.80
 -10   5   0  104.09   10.10
 -10   5   0  108.69    9.30
 -10   5   0  120.79   14.00
 -10   5   0  113.49   14.40
 -10   5   0  125.39   17.60
 -10   5   0   94.49   12.70
   9  -5   0   90.59   13.80
   9  -5   0   74.29   11.60
   9  -5   0   61.19    9.40
  -9   5   0   61.89   30.70
  -9   5   0   77.39   14.40
  -9   5   0   65.79    8.70
  -9   5   0   60.49   10.40
  -9   5   0   78.19    9.50
  -9   5   0   72.19    8.00
   8  -5   0  413.16   21.90
   8  -5   0  389.46   29.00
   8  -5   0  413.16   22.90
   8  -5   0  441.16   23.50
   8  -5   0  371.86   25.50
   8  -5   0  364.76   20.30
   8  -5   0  367.26   22.40
  -8   5   0  422.36   17.90
  -8   5   0  438.86   41.90
  -8   5   0  426.56   19.60
  -8   5   0  438.56   19.40
  -8   5   0  427.76   26.90
  -8   5   0  419.06   22.30
   7  -5   0  989.20   40.00
   7  -5   0 1075.69   39.80
   7  -5   0 1062.79   40.30
   7  -5   0  992.20   39.00
   7  -5   0 1022.40   39.70
   7  -5   0  979.00   40.00
   7  -5   0  986.20   48.80
   7  -5   0 1000.70   39.90
  -7   5   0  980.90   61.69
  -7   5   0 1014.00   38.90
  -7   5   0  997.90   34.60
  -7   5   0 1044.40   36.70
  -7   5   0 1039.90   36.10
  -7   5   0 1052.19   61.19
   6  -5   0  209.88   13.60
   6  -5   0  204.48   13.80
   6  -5   0  187.58   13.30
   6  -5   0  189.58   13.70
   6  -5   0  214.78   24.00
   6  -5   0  205.08   13.10
  -6   5   0  190.08   12.10
  -6   5   0  182.18   11.00
  -6   5   0  145.49   22.90
  -6   5   0  211.68   13.40
  -6   5   0  167.38   24.20
  -6   5   0  202.98   10.90
   5  -5   0   35.60   10.10
   5  -5   0   35.00    6.20
   5  -5   0   44.20    9.30
  -5   5   0   29.50    5.20
  -5   5   0   38.20   13.10
  -5   5   0   44.20   14.10
  -5   5   0   43.30    5.30
   4  -5   0  959.50   34.00
   4  -5   0  954.90   34.30
   4  -5   0  998.80   44.60
  -4   5   0 1055.59   51.69
  -4   5   0 1107.29   52.79
   3  -5   0 1107.49   47.10
   3  -5   0 1088.59   40.40
  -3   5   0 1198.68   52.99
  -3   5   0 1145.39   35.20
  -3   5   0 1063.39   39.50
  -3   5   0 1184.08   53.19
   2  -5   0   64.39    8.60
   2  -5   0   60.19   10.80
  -2   5   0   60.49   11.10
  -2   5   0   49.30   10.10
  -2   5   0   58.79    8.30
   1  -5   0  277.77   16.70
   1  -5   0  254.27   17.90
  -1   5   0  295.97   20.20
  -1   5   0  283.77   16.80
   0  -5   0  234.28   16.60
   0  -5   0  187.48   14.60
   0   5   0  197.58   16.80
   0   5   0  203.68   15.30
   0   5   0  191.98   15.90
   0   5   0  203.08   15.30
  -1  -5   0    7.20    5.00
  -1  -5   0   11.00    4.90
   1   5   0    8.40    4.00
   1   5   0    6.80    4.80
   1   5   0    4.50    3.90
   1   5   0   10.90    5.60
   1   5   0    5.20    4.60
  -2  -5   0  513.95   28.90
   2   5   0  562.94   32.20
   2   5   0  559.64   19.00
   2   5   0  552.74   32.40
   2   5   0  550.24   28.60
   2   5   0  525.65   29.60
  -3  -5   0 1378.06   47.00
  -3  -5   0 1357.96   56.09
  -3  -5   0 1334.77   47.10
  -3  -5   0 1359.86   46.70
  -3  -5   0 1266.77   45.60
   3   5   0 1374.16   61.89
   3   5   0 1355.86   61.29
   3   5   0 1234.58   57.59
   3   5   0 1356.16   43.60
   3   5   0 1292.67   55.79
   3   5   0 1280.07   42.50
  -4  -5   0 1305.37   57.49
  -4  -5   0 1332.87   46.50
  -4  -5   0 1392.66   47.80
  -4  -5   0 1334.17   47.20
  -4  -5   0 1288.27   45.90
   4   5   0 1295.87   63.89
   4   5   0 1223.38   55.49
   4   5   0 1308.77   43.10
   4   5   0 1291.77   44.60
   4   5   0 1177.78   53.19
   4   5   0 1297.27   64.99
  -5  -5   0  379.86   20.00
  -5  -5   0  383.06   19.70
  -5  -5   0  406.16   21.60
  -5  -5   0  385.16   21.40
   5   5   0  396.36   19.90
   5   5   0  384.86   18.60
   5   5   0  491.25   56.09
   5   5   0  413.56   18.30
   5   5   0  397.36   17.90
  -6  -5   0  283.17   19.60
  -6  -5   0  261.57   14.30
  -6  -5   0  234.78   15.60
  -6  -5   0  249.78   16.40
  -6  -5   0  252.07   18.90
   6   5   0  236.98   14.90
   6   5   0  247.18   15.10
   6   5   0  261.27   22.50
   6   5   0  253.07   16.90
   6   5   0  243.58   13.80
   6   5   0  278.97   36.90
  -7  -5   0   49.80   11.10
  -7  -5   0   64.39    9.00
  -7  -5   0   45.50   11.50
  -7  -5   0   59.29    8.50
  -7  -5   0   63.09    9.70
   7   5   0   55.69    8.70
   7   5   0   44.90    8.20
   7   5   0   49.10   19.70
   7   5   0   51.19   10.30
   7   5   0   70.89   15.60
   7   5   0   49.70    7.60
  -8  -5   0   -3.50    7.60
  -8  -5   0   -1.00    5.60
  -8  -5   0    7.10    5.00
  -8  -5   0    4.00    7.50
  -8  -5   0   -4.90    4.80
   8   5   0   -0.10    5.50
   8   5   0    9.20   10.00
   8   5   0    3.00    4.90
   8   5   0    7.10    7.20
   8   5   0    0.00    7.40
   8   5   0    3.90    5.80
  -9  -5   0   11.90    6.90
  -9  -5   0   11.90    5.10
  -9  -5   0   15.10    6.20
  -9  -5   0   10.60    6.80
   9   5   0    5.00    5.50
   9   5   0   12.30    6.70
   9   5   0   15.30   12.00
   9   5   0   41.70   19.60
   9   5   0   15.60    6.40
   9   5   0   13.50    8.70
 -10  -5   0   70.49    8.80
  10   5   0   76.69    7.60
  10   5   0   60.99    8.10
  10   5   0   84.99   18.20
  10   5   0   63.19    8.30
  11   5   0    8.00    3.50
  13  -6   0    3.40    3.90
 -13   6   0   -0.90    2.80
  12  -6   0   24.80    6.30
  12  -6   0   25.40    7.50
 -12   6   0   30.40    8.10
 -12   6   0   38.60    6.40
 -12   6   0   21.20    3.70
 -12   6   0   29.20    5.70
 -12   6   0   18.60   12.80
  11  -6   0  125.89   14.10
  11  -6   0  145.09   14.10
 -11   6   0  158.68   18.30
 -11   6   0  118.39   13.30
 -11   6   0  139.39    9.90
 -11   6   0  108.29   10.10
 -11   6   0  136.89   13.60
 -11   6   0  136.59   10.80
  10  -6   0   86.19   13.20
  10  -6   0   81.19   12.00
 -10   6   0   75.09    9.20
 -10   6   0   86.29   12.00
 -10   6   0   85.39   13.00
 -10   6   0   77.69    9.40
 -10   6   0   98.89    9.20
 -10   6   0   91.39   15.50
   9  -6   0  140.39   13.30
   9  -6   0  112.59   14.10
   9  -6   0  138.69   15.30
   9  -6   0  152.88   15.40
  -9   6   0  166.08   13.60
  -9   6   0  114.29   16.60
  -9   6   0  115.99   30.90
  -9   6   0  132.39   10.40
  -9   6   0  135.89   12.10
  -9   6   0  126.59   14.50
   8  -6   0  149.59   23.60
   8  -6   0  140.19   15.00
   8  -6   0  158.08   15.20
   8  -6   0  125.09   13.80
   8  -6   0  158.08   15.60
   8  -6   0  153.88   15.00
  -8   6   0  143.69   18.00
  -8   6   0  117.49   10.80
  -8   6   0  143.99   19.10
  -8   6   0  134.59   27.10
  -8   6   0  132.69   13.50
  -8   6   0  133.19   10.00
   7  -6   0  147.49   12.70
   7  -6   0  159.08   15.00
   7  -6   0  178.18   16.30
   7  -6   0  213.48   19.50
   7  -6   0  169.08   14.00
   7  -6   0  141.69   21.40
  -7   6   0  143.99   10.80
  -7   6   0   87.99   21.10
  -7   6   0  141.69    9.70
  -7   6   0  152.88   10.60
  -7   6   0  142.29   26.30
  -7   6   0  145.79   13.70
   6  -6   0  723.73   45.40
   6  -6   0  830.92   30.90
   6  -6   0  795.12   33.00
   6  -6   0  774.82   33.00
   6  -6   0  822.82   32.90
   6  -6   0  779.72   32.60
  -6   6   0  744.33   28.90
  -6   6   0  717.53   50.19
  -6   6   0  794.72   53.49
  -6   6   0  781.82   28.10
  -6   6   0  804.92   28.60
   5  -6   0   15.40    5.90
   5  -6   0   15.40    9.10
   5  -6   0   12.50    4.00
   5  -6   0   18.90    6.60
   5  -6   0   20.10   10.00
   5  -6   0   16.20    6.00
  -5   6   0   -1.70    7.30
  -5   6   0   14.50    3.60
  -5   6   0   12.60    4.00
  -5   6   0   10.10    9.20
   4  -6   0   56.89    7.50
   4  -6   0   55.19   11.90
   4  -6   0   71.39    8.60
   4  -6   0   80.89    9.50
   4  -6   0   64.39    8.40
  -4   6   0   69.89   16.70
  -4   6   0   93.89   18.50
  -4   6   0   68.69    6.70
   3  -6   0   31.00    9.30
   3  -6   0   40.80    7.80
  -3   6   0   36.20    6.00
  -3   6   0   32.80   13.20
  -3   6   0   37.70    3.90
  -3   6   0   38.40    6.20
  -3   6   0   38.40   12.40
   2  -6   0  510.75   26.10
   2  -6   0  527.85   29.70
  -2   6   0  537.25   33.00
  -2   6   0  540.75   25.00
  -2   6   0  517.45   32.10
  -2   6   0  509.35   27.20
   1  -6   0  557.44   28.40
   1  -6   0  558.94   30.10
  -1   6   0  536.05   30.90
  -1   6   0  578.44   32.20
  -1   6   0  545.05   27.70
  -1   6   0  532.35   31.30
   0  -6   0  252.77   19.20
   0  -6   0  245.98   18.90
   0   6   0  244.78   18.80
   0   6   0  278.47   22.10
   0   6   0  264.77   18.60
   0   6   0  251.07   19.90
   0   6   0  232.58   17.90
  -1  -6   0 1574.24   61.99
  -1  -6   0 1585.54   55.39
  -1  -6   0 1600.84   57.39
  -1  -6   0 1516.55   58.99
   1   6   0 1555.54   63.89
   1   6   0 1492.75   61.19
   1   6   0 1518.65   55.09
   1   6   0 1489.95   55.19
   1   6   0 1562.64   64.49
   1   6   0 1569.24   58.59
  -2  -6   0  126.29   11.90
  -2  -6   0  123.29   11.60
  -2  -6   0   73.89    8.30
  -2  -6   0  141.39   13.40
  -2  -6   0  123.19   18.60
   2   6   0   73.99   18.10
   2   6   0   83.79   14.70
   2   6   0  119.69   17.60
   2   6   0   99.89    6.40
   2   6   0  101.99   14.60
  -3  -6   0   20.00    5.20
  -3  -6   0   40.90    8.40
  -3  -6   0   23.50    6.40
  -3  -6   0   28.40    6.00
  -3  -6   0   27.20    6.00
  -3  -6   0   14.40    9.00
   3   6   0   26.20   11.40
   3   6   0   28.60    4.70
   3   6   0   32.10    8.70
   3   6   0   30.60    9.60
   3   6   0   26.60   11.20
   3   6   0   38.00    5.70
  -4  -6   0   12.60    6.50
  -4  -6   0   17.90    5.40
  -4  -6   0   18.00    6.20
  -4  -6   0   21.20   10.90
  -4  -6   0   25.70    6.90
  -4  -6   0   18.40    4.10
  -4  -6   0   20.80    6.70
  -4  -6   0   18.20    6.40
   4   6   0   25.50    6.00
   4   6   0   21.10   15.40
   4   6   0   22.40    4.90
   4   6   0   44.40   19.30
  -5  -6   0  110.99   11.20
  -5  -6   0  154.28   15.60
  -5  -6   0  128.69   12.20
  -5  -6   0  112.49   11.60
  -5  -6   0  141.09   15.20
  -5  -6   0  139.69    9.20
   5   6   0  142.79   13.70
   5   6   0  137.59   13.50
   5   6   0  140.19   12.50
   5   6   0  136.79   11.50
   5   6   0  115.79   23.70
  -6  -6   0   63.69   11.50
  -6  -6   0   52.69    8.40
  -6  -6   0   49.00    8.60
  -6  -6   0   47.00    6.50
  -6  -6   0   46.30    8.40
  -6  -6   0   36.90   10.10
   6   6   0   47.40    8.10
   6   6   0   42.30    7.50
   6   6   0   52.89   12.30
   6   6   0   65.39   22.80
   6   6   0   49.70    9.40
   6   6   0   53.29    7.40
  -7  -6   0   98.29   12.60
  -7  -6   0   94.69   13.70
  -7  -6   0   99.99    8.70
  -7  -6   0   98.49   11.10
  -7  -6   0   96.89   10.50
  -7  -6   0  103.19   10.30
  -7  -6   0   74.59   12.30
   7   6   0   82.79   15.70
   7   6   0   96.29   13.20
   7   6   0  105.59   11.50
   7   6   0  105.09   10.30
   7   6   0   85.19   10.70
  -8  -6   0  264.07   11.90
  -8  -6   0  297.97   18.70
  -8  -6   0  268.87   18.50
  -8  -6   0  256.47   15.20
  -8  -6   0  229.68   17.70
  -8  -6   0  253.17   15.10
   8   6   0  275.17   22.20
   8   6   0  265.47   19.10
   8   6   0  266.57   26.40
   8   6   0  235.28   15.90
   8   6   0  274.27   16.00
   8   6   0  294.27   15.10
  -9  -6   0   19.70    6.60
  -9  -6   0   22.50    5.00
  -9  -6   0   21.40    6.70
   9   6   0   13.20    6.00
   9   6   0   23.40   10.50
   9   6   0   24.00    7.50
   9   6   0   20.20    8.70
   9   6   0   20.20    5.70
   9   6   0   19.00    5.30
 -10  -6   0    1.30    3.90
  10   6   0    0.80    3.40
  10   6   0   -2.70    5.50
  10   6   0    1.40    3.20
  12  -7   0   -1.70    4.40
  12  -7   0    1.70    4.00
 -12   7   0   -4.50    2.80
 -12   7   0    0.20    7.20
 -12   7   0    1.40    4.40
 -12   7   0    0.20    3.70
  11  -7   0    4.90    5.90
  11  -7   0   -1.70    5.40
 -11   7   0    1.70    5.80
 -11   7   0    1.50    4.30
 -11   7   0    3.20    4.90
 -11   7   0    4.60    5.10
 -11   7   0    3.70    6.00
 -11   7   0    5.70    7.60
  10  -7   0  149.69   14.10
  10  -7   0  155.28   16.70
  10  -7   0  139.49   13.20
  10  -7   0  137.39   14.30
  10  -7   0  154.98   15.70
 -10   7   0  148.39   15.40
 -10   7   0  139.79   10.60
 -10   7   0  121.19   13.60
 -10   7   0  120.89   11.10
 -10   7   0  139.09   11.80
 -10   7   0  120.29   16.40
   9  -7   0  463.25   27.10
   9  -7   0  498.75   27.60
   9  -7   0  459.95   29.70
  -9   7   0  472.45   25.40
  -9   7   0  479.65   25.20
  -9   7   0  461.45   21.70
  -9   7   0  464.55   30.40
   8  -7   0  501.55   24.40
   8  -7   0  493.95   36.90
   8  -7   0  443.16   24.20
   8  -7   0  501.95   25.80
   8  -7   0  506.65   26.40
   8  -7   0  495.45   26.80
  -8   7   0  498.05   22.10
  -8   7   0  502.35   25.20
  -8   7   0  497.45   30.90
  -8   7   0  519.75   22.50
  -8   7   0  610.04   73.09
  -8   7   0  456.35   20.30
   7  -7   0  248.18   17.20
   7  -7   0  288.37   19.30
   7  -7   0  238.48   17.60
   7  -7   0  219.48   27.50
   7  -7   0  252.97   15.70
   7  -7   0  246.18   18.10
  -7   7   0  257.07   13.20
  -7   7   0  239.58   14.00
  -7   7   0  281.07   41.50
  -7   7   0  244.08   16.30
   6  -7   0  574.94   27.70
   6  -7   0  584.94   27.40
   6  -7   0  570.84   23.80
   6  -7   0  531.05   37.70
   6  -7   0  623.44   28.00
   6  -7   0  542.95   27.40
  -6   7   0  517.15   45.90
  -6   7   0  526.35   21.80
  -6   7   0  594.04   25.20
  -6   7   0  650.43   48.40
  -6   7   0  545.55   23.20
  -6   7   0  590.74   22.80
   5  -7   0  314.17   18.70
   5  -7   0  340.57   28.00
   5  -7   0  297.27   18.50
   5  -7   0  299.77   18.40
   5  -7   0  274.07   18.30
   5  -7   0  296.27   14.30
   5  -7   0  312.97   18.10
  -5   7   0  264.17   33.80
  -5   7   0  296.07   15.10
  -5   7   0  306.47   15.40
  -5   7   0  331.47   33.10
   4  -7   0  189.68   24.10
   4  -7   0  190.08   16.50
   4  -7   0  176.88   13.30
   4  -7   0  148.29   14.90
   4  -7   0  165.88   13.00
   4  -7   0  143.09   13.10
   4  -7   0  159.18   12.60
  -4   7   0  156.08    9.30
  -4   7   0  243.18   31.30
  -4   7   0  197.78   28.90
  -4   7   0  142.79   10.40
   3  -7   0  501.25   24.50
   3  -7   0  509.15   27.00
   3  -7   0  516.65   23.90
   3  -7   0  503.75   24.50
   3  -7   0  506.45   23.10
   3  -7   0  508.15   32.60
   3  -7   0  514.55   23.70
  -3   7   0  559.84   38.60
  -3   7   0  537.15   37.10
  -3   7   0  524.85   19.90
   2  -7   0  126.29   13.20
   2  -7   0   98.49   10.70
   2  -7   0  102.19   10.30
   2  -7   0  116.09   11.60
   2  -7   0  109.19   11.80
   2  -7   0   92.79   16.00
   2  -7   0  108.09   10.30
   2  -7   0   95.29   13.60
  -2   7   0   93.59   17.20
  -2   7   0  105.39   12.60
  -2   7   0  117.29   18.40
  -2   7   0  109.19   18.90
   1  -7   0 1889.31   65.59
   1  -7   0 1950.70   65.49
   1  -7   0 1936.31   74.39
   1  -7   0 1927.31   64.89
   1  -7   0 1947.21   65.59
   1  -7   0 2048.59   77.49
   1  -7   0 1902.41   66.39
   1  -7   0 2000.50   67.59
   1  -7   0 2034.80   66.89
   1  -7   0 2014.80   65.29
   1  -7   0 1925.41   65.99
  -1   7   0 2091.79   74.39
  -1   7   0 2049.79   80.89
  -1   7   0 2019.10   78.59
  -1   7   0 2043.80   82.79
  -1   7   0 2082.39   79.69
  -1   7   0 1926.11   73.89
   0  -7   0  259.07   15.40
   0  -7   0  251.87   21.00
   0  -7   0  258.57   14.50
   0  -7   0  249.38   15.10
   0  -7   0  255.37   15.70
   0  -7   0  263.87   15.00
   0  -7   0  251.77   21.20
   0  -7   0  317.77   20.30
   0  -7   0  243.78   14.80
   0  -7   0  297.57   16.30
   0   7   0  271.27   22.00
   0   7   0  252.07   19.30
   0   7   0  289.07   24.20
   0   7   0  260.47   19.80
   0   7   0  265.17   22.50
   0   7   0  274.57   21.80
  -1  -7   0 1228.38   43.50
  -1  -7   0 1277.27   44.20
  -1  -7   0 1213.38   43.60
  -1  -7   0 1189.58   42.20
  -1  -7   0 1276.57   44.80
  -1  -7   0 1150.88   43.30
  -1  -7   0 1251.47   45.30
  -1  -7   0 1245.18   55.59
  -1  -7   0 1158.58   43.00
   1   7   0 1246.08   57.19
   1   7   0 1126.79   43.80
   1   7   0 1208.68   55.69
   1   7   0 1215.88   57.99
   1   7   0 1160.68   53.29
  -2  -7   0  160.48   12.70
  -2  -7   0  162.78   20.90
  -2  -7   0  191.58   13.50
  -2  -7   0  192.08   15.20
  -2  -7   0  182.18   13.90
  -2  -7   0  185.38   11.50
  -2  -7   0  179.48   12.90
  -2  -7   0  205.08   13.60
  -2  -7   0  190.08   13.40
   2   7   0  199.08    9.90
   2   7   0  249.58   29.50
   2   7   0  218.28   26.50
   2   7   0  181.58   18.50
   2   7   0  236.98   29.60
  -3  -7   0  311.97   17.70
  -3  -7   0  284.77   17.60
  -3  -7   0  276.57   16.50
  -3  -7   0  257.17   18.20
  -3  -7   0  245.78   14.00
  -3  -7   0  216.18   25.50
  -3  -7   0  258.57   15.90
   3   7   0  276.97   34.80
   3   7   0  299.67   36.20
   3   7   0  253.27   12.80
   3   7   0  280.67   14.00
  -4  -7   0   14.00    6.30
  -4  -7   0   17.00    7.60
  -4  -7   0   12.70    6.80
  -4  -7   0   13.00    6.40
  -4  -7   0   25.20    8.40
  -4  -7   0   19.60    6.50
   4   7   0   17.30   12.10
   4   7   0   22.80    5.50
   4   7   0   13.20    5.50
  -5  -7   0    4.70    7.30
  -5  -7   0   15.00    8.50
  -5  -7   0    4.00    5.30
  -5  -7   0    2.50    7.10
  -5  -7   0    1.10    5.50
  -5  -7   0    2.10    5.60
   5   7   0    6.40    4.60
   5   7   0    7.00    5.30
   5   7   0    1.80    4.50
   5   7   0    0.70    7.40
   5   7   0    0.70   11.10
  -6  -7   0  538.35   23.90
  -6  -7   0  593.84   28.80
  -6  -7   0  558.04   28.70
  -6  -7   0  596.64   29.40
  -6  -7   0  561.74   26.40
  -6  -7   0  583.34   26.20
   6   7   0  565.44   23.30
   6   7   0  576.44   24.90
   6   7   0  582.14   27.30
   6   7   0  573.84   34.30
   6   7   0  527.45   24.20
  -7  -7   0   -6.20    4.40
  -7  -7   0    6.30    7.40
  -7  -7   0    5.30    5.50
  -7  -7   0    4.50    6.80
  -7  -7   0   11.90    8.50
   7   7   0   10.70    6.80
   7   7   0    4.80    5.30
   7   7   0   -0.40    6.90
   7   7   0    0.20    4.30
   7   7   0   15.40    6.00
   7   7   0    0.40    8.90
  -8  -7   0   15.60    5.40
  -8  -7   0   15.30    5.00
  -8  -7   0    0.50    5.80
   8   7   0    9.10    6.40
   8   7   0    5.60    7.30
   8   7   0   11.10    4.80
   8   7   0   16.90    5.70
   8   7   0   11.80    9.20
   8   7   0    1.20    5.00
  -9  -7   0   71.09    5.80
  -9  -7   0   54.99    7.00
  -9  -7   0   70.89    7.70
   9   7   0   66.79    6.60
   9   7   0   65.49    6.60
   9   7   0   76.99    7.90
   9   7   0   62.09    9.40
  12  -8   0  186.58   10.90
  12  -8   0  203.28   11.00
 -12   8   0  198.98   11.80
 -12   8   0  191.98   10.00
 -12   8   0  205.58    8.70
 -12   8   0  158.78   12.00
  11  -8   0   11.90    5.90
  11  -8   0    6.10    6.00
  11  -8   0    0.90    4.40
 -11   8   0   11.20    7.40
 -11   8   0    8.10    4.90
 -11   8   0    6.10    5.80
 -11   8   0    7.40    4.50
 -11   8   0    5.50    5.80
 -11   8   0    3.60    4.80
  10  -8   0   98.19   12.60
  10  -8   0   97.69   12.50
  10  -8   0  102.39   14.30
  10  -8   0  104.19   10.80
  10  -8   0   95.69   10.90
 -10   8   0   83.99    8.20
 -10   8   0  100.59   10.10
 -10   8   0   86.59   11.60
 -10   8   0   94.49   12.10
 -10   8   0   90.19    9.10
 -10   8   0  110.19   16.20
   9  -8   0   18.60    6.70
   9  -8   0    8.80    7.10
   9  -8   0   12.80    7.10
   9  -8   0   11.00    6.80
   9  -8   0    9.30    6.20
  -9   8   0    9.10    5.80
  -9   8   0    7.50    9.00
  -9   8   0   17.30    5.20
  -9   8   0   13.70    7.70
  -9   8   0    9.80    5.40
   8  -8   0  295.97   19.20
   8  -8   0  235.68   30.30
   8  -8   0  304.57   21.00
   8  -8   0  318.57   21.40
   8  -8   0  315.57   16.90
   8  -8   0  325.57   20.80
   8  -8   0  275.87   19.10
  -8   8   0  293.77   16.40
  -8   8   0  359.86   32.50
  -8   8   0  344.67   28.00
  -8   8   0  273.57   15.50
  -8   8   0  291.57   15.10
   7  -8   0  659.03   31.80
   7  -8   0  616.44   30.50
   7  -8   0  618.94   43.60
   7  -8   0  663.43   30.90
   7  -8   0  662.93   31.90
   7  -8   0  657.23   31.60
   7  -8   0  636.74   25.90
  -7   8   0  690.23   58.69
  -7   8   0  654.13   26.30
  -7   8   0  619.14   25.70
  -7   8   0  654.93   25.00
  -7   8   0  698.83   29.90
   6  -8   0  227.78   17.80
   6  -8   0  254.37   32.20
   6  -8   0  215.68   16.90
   6  -8   0  225.38   18.00
   6  -8   0  228.48   17.40
   6  -8   0  212.48   17.50
   6  -8   0  228.78   17.40
  -6   8   0  222.38   14.40
  -6   8   0  311.07   43.80
  -6   8   0  223.28   12.70
  -6   8   0  215.68   12.50
   5  -8   0  834.22   37.00
   5  -8   0  876.21   37.10
   5  -8   0  894.21   36.90
   5  -8   0  882.31   50.49
   5  -8   0  833.42   35.90
   5  -8   0  880.21   36.90
   5  -8   0  825.22   36.70
  -5   8   0  849.61   30.50
  -5   8   0  860.01   59.99
  -5   8   0  893.41   32.70
  -5   8   0  847.32   56.99
   4  -8   0   40.50    8.40
   4  -8   0   47.40    9.20
   4  -8   0   47.80    9.90
   4  -8   0   34.30    7.80
   4  -8   0   42.20    8.60
   4  -8   0   49.20    9.50
   4  -8   0   38.60    7.50
   4  -8   0   44.30   13.60
  -4   8   0   57.79   17.00
  -4   8   0   49.20   15.70
  -4   8   0   41.60    6.10
   3  -8   0  145.49   21.90
   3  -8   0  169.58   13.70
   3  -8   0  170.38   15.20
   3  -8   0  131.99   11.50
   3  -8   0  149.99   11.70
   3  -8   0  172.68   14.10
   3  -8   0  180.48   20.20
   3  -8   0  171.88   13.50
   3  -8   0  159.38   11.10
   3  -8   0  183.48   17.00
   3  -8   0  158.38   13.00
  -3   8   0  150.38   25.50
  -3   8   0  180.98   27.20
  -3   8   0  166.08    8.50
  -3   8   0  180.98   26.70
   2  -8   0   17.80   11.00
   2  -8   0   15.20    6.60
   2  -8   0   13.80    5.10
   2  -8   0   17.60    8.40
   2  -8   0   16.20    6.10
   2  -8   0   13.70    4.60
   2  -8   0   14.20    5.30
   2  -8   0   18.90    5.30
   2  -8   0   27.90    7.30
   2  -8   0   17.00    6.40
   2  -8   0   13.80    5.50
  -2   8   0   20.60    7.40
  -2   8   0   14.00    9.10
  -2   8   0   15.60    6.50
  -2   8   0   31.70   11.90
  -2   8   0   28.00   11.50
   1  -8   0  257.97   16.70
   1  -8   0  302.77   17.80
   1  -8   0  300.57   17.30
   1  -8   0  327.27   17.70
   1  -8   0  307.17   17.50
   1  -8   0  326.67   25.30
   1  -8   0  286.47   25.10
   1  -8   0  302.27   16.50
   1  -8   0  320.57   17.20
   1  -8   0  322.97   19.10
   1  -8   0  292.07   16.10
  -1   8   0  333.27   29.60
  -1   8   0  311.77   23.90
  -1   8   0  295.87   35.00
  -1   8   0  317.97   23.60
  -1   8   0  291.17   24.60
  -1   8   0  306.37   25.90
   0  -8   0  703.53   40.10
   0  -8   0  698.23   29.00
   0  -8   0  664.43   28.70
   0  -8   0  687.53   28.80
   0  -8   0  718.93   29.90
   0  -8   0  677.93   29.10
   0  -8   0  725.13   30.00
   0  -8   0  720.13   29.30
   0  -8   0  706.03   28.60
   0  -8   0  687.93   30.80
   0   8   0  725.23   41.40
   0   8   0  699.63   40.60
   0   8   0  663.93   41.40
   0   8   0  692.23   41.40
  -1  -8   0  209.18   14.30
  -1  -8   0  217.78   16.40
  -1  -8   0  221.98   13.20
  -1  -8   0  245.78   17.30
  -1  -8   0  221.48   27.30
  -1  -8   0  214.48   14.60
  -1  -8   0  230.48   17.10
  -1  -8   0  206.28   14.70
  -1  -8   0  192.88   13.60
  -1  -8   0  230.18   15.70
   1   8   0  219.18    9.70
   1   8   0  253.57   30.10
   1   8   0  232.78   29.40
  -2  -8   0   10.50    5.30
  -2  -8   0    7.20    5.50
  -2  -8   0    2.60    8.50
  -2  -8   0   10.70    6.80
  -2  -8   0   12.40    5.40
  -2  -8   0    7.10    6.00
  -2  -8   0   11.00    5.80
  -2  -8   0    6.60    5.70
  -2  -8   0    7.60    4.30
   2   8   0    9.20    3.50
   2   8   0    9.80   10.60
   2   8   0   -1.10    8.90
  -3  -8   0   16.30    6.10
  -3  -8   0   24.90    7.20
  -3  -8   0   18.60    7.00
  -3  -8   0   24.80    5.50
  -3  -8   0   19.60    8.30
  -3  -8   0   28.40    7.60
  -3  -8   0   27.30    7.10
   3   8   0   24.70    5.20
   3   8   0   20.90    5.60
   3   8   0   44.00   16.20
  -4  -8   0  301.27   20.00
  -4  -8   0  285.57   17.00
  -4  -8   0  306.97   21.10
  -4  -8   0  303.87   18.70
  -4  -8   0  319.47   19.20
  -4  -8   0  297.87   19.00
   4   8   0  321.37   23.30
   4   8   0  256.87   50.39
   4   8   0  311.97   15.30
   4   8   0  313.67   16.90
  -5  -8   0  633.34   27.80
  -5  -8   0  565.74   25.00
  -5  -8   0  663.13   30.60
  -5  -8   0  604.64   29.10
  -5  -8   0  615.94   27.90
  -5  -8   0  628.44   30.00
   5   8   0  547.95   23.60
   5   8   0  595.84   26.90
   5   8   0  649.74   35.10
   5   8   0  601.74   25.00
  -6  -8   0   -6.50    7.10
  -6  -8   0    9.00    8.20
  -6  -8   0    2.10    5.40
  -6  -8   0    7.10    7.00
  -6  -8   0    3.40    5.40
   6   8   0    6.40    5.90
   6   8   0   -0.90    7.70
   6   8   0    0.70    4.00
   6   8   0   -1.90    4.10
  -7  -8   0   16.20    6.80
  -7  -8   0    6.90    7.30
  -7  -8   0   16.30    6.00
  -7  -8   0   14.50    5.70
  -7  -8   0   12.80    6.50
   7   8   0   17.60    5.70
   7   8   0    9.10    6.10
   7   8   0    5.80    8.20
   7   8   0   11.10    4.60
   7   8   0   13.90    7.80
  -8  -8   0   68.99    8.40
  -8  -8   0  107.39    7.60
  -8  -8   0  100.49    6.90
  -8  -8   0   99.19    9.30
   8   8   0   91.79    7.40
   8   8   0   97.09   10.90
   8   8   0  104.89    8.90
  12  -9   0   18.40    3.80
 -12   9   0   22.90    3.00
 -12   9   0   17.50    3.30
  11  -9   0  134.39   10.60
  11  -9   0  146.99   15.00
 -11   9   0  130.79   11.70
 -11   9   0  156.78    9.90
 -11   9   0  140.99    9.00
 -11   9   0  137.59   14.60
 -11   9   0  155.88    8.80
  10  -9   0   62.99   10.20
  10  -9   0   73.79   10.50
  10  -9   0   72.59    9.90
  10  -9   0   70.89   10.30
  10  -9   0   65.99    8.70
 -10   9   0   59.39    9.60
 -10   9   0   73.69    7.90
 -10   9   0   60.39   10.00
 -10   9   0   77.19   13.30
 -10   9   0   78.99    7.50
 -10   9   0   68.79    8.20
   9  -9   0   23.20    8.00
   9  -9   0   14.30    7.10
   9  -9   0   11.50    7.40
   9  -9   0   18.00    7.40
   9  -9   0   17.70    7.00
  -9   9   0   12.70    9.20
  -9   9   0   26.00    6.00
  -9   9   0   18.80    5.20
  -9   9   0   18.20    6.00
  -9   9   0   24.20    7.80
   8  -9   0   59.39   10.50
   8  -9   0   51.39   10.40
   8  -9   0   72.69   12.60
   8  -9   0   50.19    9.80
   8  -9   0   69.79   11.50
   8  -9   0   54.49   10.70
  -8   9   0   67.99   14.80
  -8   9   0   63.69    8.60
  -8   9   0   61.49    7.30
  -8   9   0   53.49    7.60
  -8   9   0   53.69    9.90
   7  -9   0  648.14   31.20
   7  -9   0  637.54   31.20
   7  -9   0  619.64   30.10
   7  -9   0  604.54   31.00
   7  -9   0  651.73   31.90
   7  -9   0  653.63   44.60
   7  -9   0  617.14   30.00
  -7   9   0  572.04   25.00
  -7   9   0  635.24   28.60
  -7   9   0  654.83   25.80
  -7   9   0  610.04   24.20
  -7   9   0  622.54   35.00
   6  -9   0  259.57   18.80
   6  -9   0  250.87   19.00
   6  -9   0  255.57   18.80
   6  -9   0  328.87   38.30
   6  -9   0  203.28   17.60
   6  -9   0  234.98   18.60
   6  -9   0  251.97   18.50
  -6   9   0  254.17   40.80
  -6   9   0  236.48   15.30
  -6   9   0  222.18   13.10
   5  -9   0   84.99   12.80
   5  -9   0   81.99   12.20
   5  -9   0   64.09   11.00
   5  -9   0   71.69   20.00
   5  -9   0   79.19   12.70
   5  -9   0   65.49   11.10
   5  -9   0   56.89   11.20
  -5   9   0   52.29    8.20
  -5   9   0   67.59   22.50
  -5   9   0   72.19    7.90
   4  -9   0  587.64   28.70
   4  -9   0  573.34   27.20
   4  -9   0  573.94   41.40
   4  -9   0  545.85   27.10
   4  -9   0  581.24   28.60
   4  -9   0  529.35   26.80
   4  -9   0  510.55   24.20
   4  -9   0  597.54   28.30
   4  -9   0  530.25   24.40
  -4   9   0  556.44   45.10
  -4   9   0  556.74   22.40
   3  -9   0   11.70    5.20
   3  -9   0   20.90    6.80
   3  -9   0   -4.10    9.10
   3  -9   0   13.70    6.30
   3  -9   0   12.60    7.10
   3  -9   0   11.20    4.80
   3  -9   0   13.80    6.50
   3  -9   0   19.10    7.30
   3  -9   0   11.00    6.50
   3  -9   0   16.90    6.50
  -3   9   0    4.30    9.60
  -3   9   0   11.30   10.50
  -3   9   0    2.40   12.40
  -3   9   0   14.70    3.80
   2  -9   0  696.83   29.90
   2  -9   0  654.13   38.80
   2  -9   0  669.43   29.70
   2  -9   0  698.53   43.10
   2  -9   0  689.63   31.20
   2  -9   0  673.73   29.50
   2  -9   0  683.53   28.30
   2  -9   0  648.94   35.60
   2  -9   0  700.33   31.30
   2  -9   0  680.43   30.20
  -2   9   0  682.53   43.60
  -2   9   0  677.73   46.90
  -2   9   0  626.44   51.19
   1  -9   0   28.20    7.70
   1  -9   0   27.30    7.70
   1  -9   0   24.20    7.30
   1  -9   0   24.20    6.20
   1  -9   0   11.20    5.30
   1  -9   0   25.50   10.10
   1  -9   0   28.90    6.50
   1  -9   0   19.50    5.70
   1  -9   0   35.60    7.60
   1  -9   0   24.80    8.10
  -1   9   0    8.50   21.20
   0  -9   0   43.00    7.60
   0  -9   0   45.60    7.40
   0  -9   0   58.29    9.30
   0  -9   0   59.29    8.80
   0  -9   0   46.00    8.30
   0  -9   0   54.19    9.90
   0  -9   0   53.09    9.50
   0  -9   0   66.49   17.10
   0  -9   0   52.99    8.90
   0  -9   0   57.29    8.90
   0   9   0   58.09   16.30
  -1  -9   0  131.49   13.20
  -1  -9   0  117.59   13.00
  -1  -9   0   94.89   17.60
  -1  -9   0  127.29   13.40
  -1  -9   0  137.79   15.50
  -1  -9   0  121.29   12.60
  -1  -9   0  117.49   12.30
  -1  -9   0  100.19   10.70
  -1  -9   0  123.09   13.20
  -1  -9   0   99.29    9.90
   1   9   0   93.49   19.30
   1   9   0   93.69    7.20
  -2  -9   0    0.80    4.20
  -2  -9   0    0.30    6.10
  -2  -9   0   10.30    7.10
  -2  -9   0    7.90    5.10
  -2  -9   0    7.40    5.70
  -2  -9   0    8.60    5.90
  -2  -9   0    4.00    5.30
   2   9   0    6.10    3.70
   2   9   0   -9.70   11.30
  -3  -9   0  259.87   17.30
  -3  -9   0  291.77   18.20
  -3  -9   0  265.67   17.50
  -3  -9   0  250.57   19.50
  -3  -9   0  245.38   17.50
   3   9   0  255.07   13.50
   3   9   0  238.78   14.20
   3   9   0  260.57   20.40
  -4  -9   0  218.58   15.80
  -4  -9   0  224.88   17.30
  -4  -9   0  180.48   13.20
  -4  -9   0  231.18   18.10
  -4  -9   0  200.98   15.20
  -4  -9   0  234.78   17.00
   4   9   0  220.98   22.40
   4   9   0  205.58   13.80
   4   9   0  223.68   18.90
  -5  -9   0    2.40    6.40
  -5  -9   0    1.90    5.40
  -5  -9   0    7.60    5.90
  -5  -9   0   11.60    7.40
   5   9   0    8.10    5.40
   5   9   0    7.40    8.10
   5   9   0   12.50    5.00
   5   9   0    9.00    4.50
  -6  -9   0  165.58   14.20
  -6  -9   0  160.88   11.90
  -6  -9   0  145.69   12.30
  -6  -9   0  124.79   12.70
   6   9   0  142.49   19.80
   6   9   0  158.18   10.10
   6   9   0  172.28   10.90
   6   9   0  156.38   12.30
  -7  -9   0   12.20    4.60
  -7  -9   0   -2.20    4.80
  -7  -9   0    6.10    4.80
  -7  -9   0    7.00    4.10
   7   9   0    4.80    3.70
   7   9   0   14.40    5.10
   7   9   0   13.20    5.90
  11 -10   0   32.70    6.50
 -11  10   0   32.70    4.80
 -11  10   0   33.00    5.10
 -11  10   0   35.10    4.30
  10 -10   0   11.60    5.00
  10 -10   0   15.00    5.10
  10 -10   0   11.20    5.00
  10 -10   0   13.70    5.90
  10 -10   0   13.80    5.60
 -10  10   0   15.10    7.60
 -10  10   0   11.70    6.90
 -10  10   0   11.00    6.20
 -10  10   0   14.60    8.00
 -10  10   0   15.80    4.20
 -10  10   0   17.40    5.00
   9 -10   0   10.90    5.60
   9 -10   0    8.80    5.80
   9 -10   0    6.40    7.10
   9 -10   0    2.40    5.70
   9 -10   0    2.00    5.10
  -9  10   0    0.70    5.40
  -9  10   0   -1.40    5.40
  -9  10   0    7.80    7.50
  -9  10   0    3.10    4.70
  -9  10   0    7.70    4.30
   8 -10   0   11.80    7.00
   8 -10   0    4.30    5.50
   8 -10   0    8.40    6.80
   8 -10   0    9.40    6.90
   8 -10   0    7.50    5.90
   8 -10   0    9.20    6.30
  -8  10   0   16.80    4.90
  -8  10   0   17.00    5.30
  -8  10   0   14.90    6.60
  -8  10   0   20.70    9.10
   7 -10   0   14.20    7.80
   7 -10   0    2.70    5.90
   7 -10   0   10.70    6.80
   7 -10   0    7.60    6.20
   7 -10   0   13.40    7.30
   7 -10   0    5.20    6.00
  -7  10   0   13.20    4.80
  -7  10   0    8.70    6.00
  -7  10   0    3.90    4.80
  -7  10   0    3.10    7.60
   6 -10   0 1016.40   41.80
   6 -10   0 1002.70   41.40
   6 -10   0 1084.79   42.80
   6 -10   0  979.60   40.90
   6 -10   0 1096.69   44.10
   6 -10   0  994.00   41.90
   6 -10   0  915.81   57.09
  -6  10   0 1013.30   38.60
  -6  10   0 1040.00   36.60
   5 -10   0    1.00    7.20
   5 -10   0   -0.40    5.00
   5 -10   0    2.80    6.10
   5 -10   0    1.10    5.60
   5 -10   0    1.90   10.30
   5 -10   0    1.40    6.00
   5 -10   0    3.70    6.80
  -5  10   0   -5.90    4.40
  -5  10   0   -0.80    3.40
   4 -10   0   92.89   12.90
   4 -10   0   81.79   11.10
   4 -10   0  110.19   13.50
   4 -10   0   98.89   10.40
   4 -10   0   97.29   13.20
   4 -10   0  114.19   14.10
   4 -10   0   86.79   19.10
   4 -10   0   73.19   10.80
  -4  10   0   52.29   19.60
  -4  10   0   99.89    9.90
   3 -10   0  424.96   23.70
   3 -10   0  368.86   18.50
   3 -10   0  377.96   19.60
   3 -10   0  415.16   20.30
   3 -10   0  402.56   22.70
   3 -10   0  386.66   21.30
   3 -10   0  384.96   22.10
   3 -10   0  426.36   22.40
   3 -10   0  389.96   23.20
  -3  10   0  402.66   16.70
   2 -10   0   20.40    6.00
   2 -10   0   17.90    6.40
   2 -10   0   38.00    7.60
   2 -10   0   25.50    7.90
   2 -10   0   26.70    8.20
   2 -10   0    8.10    5.90
   2 -10   0   15.30    6.30
   2 -10   0   25.90    6.80
   2 -10   0   19.30    7.50
   1 -10   0    8.50    6.40
   1 -10   0    2.00    5.60
   1 -10   0    6.40    5.00
   1 -10   0   12.30    5.50
   1 -10   0   14.90    5.70
   1 -10   0    9.00    5.50
   1 -10   0   11.20    5.50
   1 -10   0   12.10    6.00
   1 -10   0   13.80    6.90
   0 -10   0   87.79    9.50
   0 -10   0   74.39   10.10
   0 -10   0   92.49   10.90
   0 -10   0   77.59    9.80
   0 -10   0   92.39   10.80
   0 -10   0   91.29   11.80
   0 -10   0   88.49   10.90
   0 -10   0   87.79   11.20
   0 -10   0   87.69   12.10
  -1 -10   0   42.00    7.70
  -1 -10   0   55.19    7.90
  -1 -10   0   60.09   15.10
  -1 -10   0   46.40    9.40
  -1 -10   0   60.49    9.20
  -1 -10   0   57.19    7.40
  -1 -10   0   75.29   17.50
  -2 -10   0   10.10    5.70
  -2 -10   0   13.20    4.60
  -2 -10   0   16.00    6.60
  -2 -10   0    5.60    5.80
  -2 -10   0   15.70    7.50
  -2 -10   0    6.80    5.40
  -2 -10   0   10.50    6.40
   2  10   0   15.30    4.90
  -3 -10   0   -4.50    5.50
  -3 -10   0    2.30    7.10
  -3 -10   0    5.90    6.80
  -3 -10   0    8.70    5.90
  -3 -10   0    7.90    5.10
  -3 -10   0   11.30    5.80
   3  10   0   10.50    5.20
   3  10   0    7.00    4.20
  -4 -10   0  389.16   19.90
  -4 -10   0  391.66   20.50
  -4 -10   0  369.26   19.20
  -4 -10   0  410.26   21.60
  -4 -10   0  387.86   19.50
   4  10   0  385.56   16.90
   4  10   0  380.76   18.50
   4  10   0  302.17   21.00
  -5 -10   0  251.37   14.20
  -5 -10   0  248.98   14.30
  -5 -10   0  260.27   14.60
  -5 -10   0  258.97   16.30
  -5 -10   0  276.07   15.60
   5  10   0  217.08   14.90
   5  10   0  267.77   12.30
   5  10   0  260.67   13.00
  -6 -10   0    8.20    5.30
  -6 -10   0    3.70    4.10
  -6 -10   0    4.90    3.80
  -6 -10   0    7.40    4.60
   6  10   0    8.30    3.50
   6  10   0    1.70    3.10
  10 -11   0  112.79    8.00
  10 -11   0  128.89    9.00
  10 -11   0  127.09    9.50
 -10  11   0  110.19    8.70
 -10  11   0  119.99    8.00
 -10  11   0  117.99    7.20
   9 -11   0   -0.20    4.30
   9 -11   0   -2.50    4.40
   9 -11   0    4.20    4.00
   9 -11   0    2.50    4.50
   9 -11   0    0.10    4.40
  -9  11   0    0.20    3.60
  -9  11   0    2.10    7.30
  -9  11   0    1.70    3.30
  -9  11   0   -2.70    4.20
   8 -11   0   40.10    8.20
   8 -11   0   41.80    8.30
   8 -11   0   58.79    9.80
   8 -11   0   32.70    7.90
   8 -11   0   45.40    7.30
  -8  11   0   25.90    8.70
  -8  11   0   47.40    6.70
  -8  11   0   39.60    5.50
  -8  11   0   46.80    8.00
  -8  11   0   38.60    7.90
   7 -11   0   14.20    6.80
   7 -11   0   15.30    8.30
   7 -11   0   15.60    7.10
   7 -11   0    4.10    6.00
   7 -11   0   10.00    6.50
  -7  11   0   12.10    7.90
  -7  11   0    9.20    4.40
  -7  11   0    9.70    5.40
  -7  11   0   15.10    4.50
   6 -11   0   11.10    7.00
   6 -11   0    4.50    6.10
   6 -11   0   11.20    5.50
   6 -11   0    0.90    5.80
   6 -11   0    4.90    5.90
   6 -11   0    4.90    6.00
  -6  11   0    7.70    4.30
  -6  11   0   12.00    7.80
  -6  11   0    8.60    4.80
   5 -11   0  193.78   16.50
   5 -11   0  168.68   13.40
   5 -11   0  194.18   15.60
   5 -11   0  204.68   17.10
   5 -11   0  198.38   15.80
   5 -11   0  215.58   17.00
  -5  11   0  199.98   19.90
  -5  11   0  191.68   12.20
  -5  11   0  196.38   11.50
   4 -11   0   10.20    7.20
   4 -11   0   10.80    6.20
   4 -11   0   18.10    8.60
   4 -11   0   13.30    5.70
   4 -11   0   11.30    6.80
   4 -11   0   16.00    7.00
  -4  11   0    8.20    7.10
  -4  11   0   21.70    5.20
   3 -11   0  151.58   14.90
   3 -11   0  134.99   12.90
   3 -11   0  131.89   10.70
   3 -11   0  147.39   14.90
   3 -11   0  131.79   12.80
   3 -11   0  139.09   14.60
   3 -11   0  147.89   11.60
   3 -11   0  122.59   14.40
   3 -11   0  133.89   12.20
   2 -11   0   18.10    5.80
   2 -11   0   12.10    6.30
   2 -11   0   16.10    7.70
   2 -11   0   18.40    6.00
   2 -11   0   19.00    6.20
   2 -11   0   12.80    5.10
   2 -11   0    6.30    5.90
   2 -11   0   17.00    6.70
   2 -11   0   22.90    6.60
   1 -11   0   12.70    6.00
   1 -11   0   10.70    6.60
   1 -11   0    6.40    5.70
   1 -11   0   13.70    5.60
   1 -11   0    9.00    5.10
   1 -11   0    5.60    5.80
   1 -11   0    8.20    5.50
   1 -11   0   12.00    5.30
   1 -11   0    6.90    5.10
   0 -11   0   85.59    9.50
   0 -11   0   89.69   10.30
   0 -11   0   92.89    9.10
   0 -11   0   94.49   10.50
   0 -11   0   80.89   10.10
   0 -11   0   90.69   10.60
   0 -11   0   88.79   10.30
   0 -11   0   79.69   10.00
   0 -11   0   88.79   11.50
  -1 -11   0   60.59    8.30
  -1 -11   0   59.99    8.90
  -1 -11   0   63.99    9.00
  -1 -11   0   54.69    8.30
  -1 -11   0   60.59    9.60
  -1 -11   0   58.19    7.10
  -1 -11   0   48.40    8.00
  -2 -11   0  251.77   16.10
  -2 -11   0  242.98   14.90
  -2 -11   0  237.58   16.00
  -2 -11   0  241.08   15.00
  -2 -11   0  230.98   16.50
  -2 -11   0  229.38   13.10
  -3 -11   0   77.59    9.10
  -3 -11   0   66.49    9.10
  -3 -11   0   68.29    8.80
  -3 -11   0   67.59    8.40
  -4 -11   0   34.50    6.70
  -4 -11   0   37.10    6.50
  -4 -11   0   23.30    5.40
  -4 -11   0   36.00    7.40
  -4 -11   0   32.10    5.90
  -5 -11   0  240.48   11.40
  -5 -11   0  248.38   12.00
  -5 -11   0  228.58   11.30
  -5 -11   0  246.98   13.00
   9 -12   0   33.70    6.20
   9 -12   0   36.60    5.30
   9 -12   0   32.30    5.40
   9 -12   0   36.20    5.20
  -9  12   0   27.00    3.60
   8 -12   0  144.39   10.90
   8 -12   0  145.39   11.10
   8 -12   0  158.28   10.80
   8 -12   0  162.68   11.10
  -8  12   0  145.19    8.70
  -8  12   0  139.89    8.00
   7 -12   0   29.50    7.00
   7 -12   0   26.30    6.70
   7 -12   0   36.00    5.50
   7 -12   0   36.80    7.10
   7 -12   0   40.10    7.20
  -7  12   0   37.00    7.90
  -7  12   0   21.20    5.60
  -7  12   0   38.00    5.10
  -7  12   0   38.10    5.30
   6 -12   0    9.10    4.50
   6 -12   0   -4.10    5.10
   6 -12   0    4.60    4.70
   6 -12   0   12.70    6.20
   6 -12   0    3.00    5.50
   6 -12   0   -5.00    5.00
  -6  12   0   19.00    6.40
  -6  12   0    2.30    3.70
   5 -12   0   -3.20    3.70
   5 -12   0    2.60    5.10
   5 -12   0    6.00    5.60
   5 -12   0    0.80    5.20
   5 -12   0    1.10    5.50
   5 -12   0    9.30    5.70
   4 -12   0   11.80    6.60
   4 -12   0    3.10    5.30
   4 -12   0    7.40    5.20
   4 -12   0   12.90    8.80
   4 -12   0    3.90    6.00
   4 -12   0    4.20    4.10
   3 -12   0   25.20    6.80
   3 -12   0   31.20    8.50
   3 -12   0   26.60    7.20
   3 -12   0   36.30    8.00
   3 -12   0   18.40    5.10
   3 -12   0   34.50    6.80
   3 -12   0   29.20    5.90
   2 -12   0  113.89   11.50
   2 -12   0  122.59    9.60
   2 -12   0  132.59   10.20
   2 -12   0  119.69   10.00
   2 -12   0  136.89   12.00
   2 -12   0  149.29   13.60
   2 -12   0  116.39   11.50
   2 -12   0  136.69   10.10
   2 -12   0  133.49   10.00
   1 -12   0  215.58   12.40
   1 -12   0  225.38   13.50
   1 -12   0  244.08   17.90
   1 -12   0  224.78   13.10
   1 -12   0  227.38   14.20
   1 -12   0  255.27   20.70
   1 -12   0  213.08   11.80
   1 -12   0  217.68   13.90
   0 -12   0   33.70    6.00
   0 -12   0   39.60    6.50
   0 -12   0   25.80    5.60
   0 -12   0   40.80    7.40
   0 -12   0   30.60    6.90
   0 -12   0   40.80    7.40
   0 -12   0   34.40    7.20
  -1 -12   0    5.70    5.60
  -1 -12   0   16.10    6.50
  -1 -12   0   13.20    5.30
  -1 -12   0   -0.50    5.40
  -1 -12   0   23.40    6.40
  -1 -12   0   11.90    5.60
  -2 -12   0    6.90    4.80
  -2 -12   0    1.00    4.40
  -2 -12   0    9.30    5.70
  -2 -12   0   11.60    5.60
  -2 -12   0    7.40    4.80
  -3 -12   0   58.79    6.80
  -3 -12   0   48.60    6.70
  -3 -12   0   45.20    6.90
  -3 -12   0   51.49    6.30
  -4 -12   0   17.10    4.20
  -4 -12   0   29.70    4.70
  -4 -12   0   29.70    4.40
   8 -13   0  157.48    8.40
   8 -13   0  129.79    8.30
   8 -13   0  150.68    7.90
   7 -13   0   81.59    8.80
   7 -13   0   76.39    7.00
   7 -13   0   76.09    7.40
   7 -13   0   71.19    7.60
   6 -13   0    9.70    4.30
   6 -13   0    9.00    4.60
   6 -13   0   10.00    4.50
   6 -13   0    3.90    3.80
   5 -13   0   16.30    4.50
   5 -13   0   10.40    5.30
   5 -13   0   10.90    4.70
   5 -13   0   18.10    5.30
   4 -13   0   14.20    4.90
   4 -13   0   13.40    5.30
   4 -13   0   13.30    5.40
   4 -13   0   10.30    4.00
   4 -13   0   27.00    5.70
   3 -13   0   27.30    6.00
   3 -13   0   34.80    5.90
   3 -13   0   31.00    5.30
   3 -13   0   51.59    6.30
   3 -13   0   28.20    5.80
   2 -13   0    4.80    4.80
   2 -13   0   12.90    3.90
   2 -13   0    6.80    4.20
   2 -13   0   20.40    5.20
   2 -13   0   13.80    5.10
   1 -13   0   34.80    4.90
   1 -13   0   52.79    6.20
   1 -13   0   66.49    7.30
   1 -13   0   46.00    5.60
   0 -13   0   37.60    5.20
   0 -13   0   39.90    6.30
   0 -13   0   36.50    5.20
  -1 -13   0   17.40    4.00
  -1 -13   0   16.70    4.20
   4 -14   0   52.29    5.70
   4 -14   1   19.90    4.20
   4 -14   1   18.30    4.90
   4 -14   1   25.60    4.30
   5 -14   1   52.59    5.40
   5 -14   1   52.89    5.20
   5 -14   1   51.09    4.80
  -2 -13   1   29.30    4.40
  -2 -13   1   29.40    4.60
  -1 -13   1   76.59    7.20
  -1 -13   1   78.59    7.00
  -1 -13   1   76.29    7.00
   0 -13   1    4.40    4.20
   0 -13   1   18.90    6.50
   0 -13   1   12.60    4.80
   1 -13   1   52.69    6.30
   1 -13   1   55.89    7.50
   1 -13   1   57.69    7.80
   1 -13   1   53.89    6.00
   1 -13   1   57.69    7.60
   2 -13   1   64.89    6.60
   2 -13   1   54.89    7.20
   2 -13   1   51.49    6.90
   2 -13   1   60.09    8.40
   2 -13   1   53.39    6.70
   3 -13   1   19.60    5.40
   3 -13   1    7.60    5.20
   3 -13   1   12.40    5.00
   3 -13   1   12.50    5.40
   3 -13   1   16.30    5.80
   4 -13   1   17.90    5.40
   4 -13   1   18.00    5.80
   4 -13   1   12.90    4.20
   4 -13   1   21.90    6.40
   4 -13   1   17.00    5.60
   5 -13   1  133.39   10.90
   5 -13   1  100.29   10.40
   5 -13   1  119.29    8.50
   5 -13   1  113.59    8.80
   5 -13   1  107.49   10.50
   6 -13   1  145.39   10.50
   6 -13   1  158.18   11.30
   6 -13   1  153.18    9.80
   6 -13   1  157.78   11.00
   7 -13   1    2.80    4.10
   7 -13   1    1.40    3.40
   7 -13   1    4.90    4.20
   8 -13   1    8.50    3.50
   8 -13   1   10.90    3.60
   8 -13   1    8.70    3.40
   8 -13   1    8.00    3.20
  -4 -12   1  114.09    7.40
  -4 -12   1  121.39    7.80
  -4 -12   1  103.79    7.40
  -3 -12   1   28.20    6.10
  -3 -12   1   28.20    6.00
  -3 -12   1   34.00    6.00
  -3 -12   1   49.60    6.50
  -2 -12   1   36.00    7.20
  -2 -12   1   45.00    7.60
  -2 -12   1   42.70    7.10
  -2 -12   1   42.20    6.60
  -1 -12   1  192.38   13.50
  -1 -12   1  185.48   12.70
  -1 -12   1  192.78   12.80
  -1 -12   1  189.68   13.10
  -1 -12   1  181.38   11.30
  -1 -12   1  153.98   13.80
   0 -12   1   11.30    6.20
   0 -12   1   14.10    5.90
   0 -12   1   15.90    5.70
   0 -12   1   14.60    5.10
   0 -12   1   24.70    7.30
   0 -12   1   18.40    6.70
   0 -12   1   17.40    4.90
   1 -12   1   10.60    5.90
   1 -12   1   13.00    4.30
   1 -12   1   20.70    5.10
   1 -12   1   13.10    5.70
   1 -12   1   14.80    6.10
   1 -12   1   18.90    6.40
   1 -12   1   20.70    6.10
   1 -12   1   17.90    6.90
   1 -12   1   14.20    5.90
   2 -12   1  106.29   11.70
   2 -12   1  115.99   10.60
   2 -12   1  104.89    9.00
   2 -12   1  118.59    9.60
   2 -12   1  133.79   12.50
   2 -12   1  113.99   10.30
   2 -12   1  107.79    9.00
   2 -12   1  120.19   11.50
   2 -12   1  122.49   12.60
   3 -12   1  238.78   14.40
   3 -12   1  268.87   17.90
   3 -12   1  233.38   13.00
   3 -12   1  257.37   16.40
   3 -12   1  260.87   17.30
   3 -12   1  242.48   13.90
   3 -12   1  247.48   16.30
   4 -12   1  217.88   12.40
   4 -12   1  250.87   16.80
   4 -12   1  203.18   15.50
   4 -12   1  256.27   15.10
   4 -12   1  231.48   16.00
   4 -12   1  206.28   16.40
  -5  12  -1   52.29    6.90
   5 -12   1   39.40    8.20
   5 -12   1   22.40    7.40
   5 -12   1   41.90    8.80
   5 -12   1   37.00    6.00
   5 -12   1   42.20    8.10
  -6  12  -1   92.59    9.50
  -6  12  -1   80.19   14.10
  -6  12  -1   91.59    8.10
   6 -12   1   81.49   10.40
   6 -12   1   77.29   10.00
   6 -12   1   92.19   11.40
   6 -12   1   74.79   10.40
   6 -12   1   96.09   11.30
  -7  12  -1   29.10    4.60
  -7  12  -1   27.20    5.00
  -7  12  -1   22.60    7.30
   7 -12   1   12.80    5.70
   7 -12   1    5.40    5.30
   7 -12   1   18.90    6.30
   7 -12   1   24.00    5.70
   7 -12   1   18.60    6.30
  -8  12  -1   36.70    5.20
  -8  12  -1   28.70    5.40
  -8  12  -1   34.60    6.50
   8 -12   1   32.60    6.50
   8 -12   1   33.20    6.60
   8 -12   1   41.70    6.90
   8 -12   1   33.40    6.50
  -9  12  -1   11.70    3.50
  -9  12  -1   18.20    3.20
   9 -12   1   17.80    4.80
   9 -12   1   15.30    4.40
   9 -12   1   21.80    4.80
   9 -12   1   22.80    4.80
  -5 -11   1    1.20    3.60
  -5 -11   1    0.00    4.50
  -5 -11   1   -7.40    3.90
  -5 -11   1    3.10    4.20
  -4 -11   1    0.50    5.60
  -4 -11   1    8.50    5.70
  -4 -11   1   -0.10    4.40
  -4 -11   1    3.30    4.80
  -4 -11   1   10.60    4.60
   3  11  -1   67.19    9.10
  -3 -11   1   93.69    9.60
  -3 -11   1   89.59    9.70
  -3 -11   1   90.89   10.70
  -3 -11   1   72.89    7.40
  -3 -11   1   73.29   10.00
  -3 -11   1   69.79    8.90
  -2 -11   1   31.00    6.80
  -2 -11   1   45.10   10.00
  -2 -11   1   35.80    7.70
  -2 -11   1   40.40    7.10
  -2 -11   1   48.70    9.10
  -2 -11   1   39.50    8.50
  -1 -11   1  228.38   13.90
  -1 -11   1  217.78   14.90
  -1 -11   1  186.28   13.00
  -1 -11   1  222.08   14.60
  -1 -11   1  228.08   14.90
  -1 -11   1  225.78   16.50
  -1 -11   1  229.28   15.90
   0 -11   1  600.24   25.70
   0 -11   1  609.14   27.10
   0 -11   1  655.83   28.00
   0 -11   1  631.14   26.40
   0 -11   1  664.73   27.80
   0 -11   1  658.83   27.80
   0 -11   1  605.24   24.50
   0 -11   1  633.24   27.30
   0 -11   1  681.83   29.60
   1 -11   1   12.10    5.10
   1 -11   1    2.40    5.50
   1 -11   1    3.00    6.70
   1 -11   1   11.40    5.00
   1 -11   1   13.80    6.20
   1 -11   1    7.20    6.10
   1 -11   1    9.00    6.40
   1 -11   1   15.80    5.80
   1 -11   1   15.60    6.50
   2 -11   1    8.30    6.60
   2 -11   1    7.80    4.70
   2 -11   1    4.00    5.40
   2 -11   1    4.00    5.10
   2 -11   1    0.20    5.70
   2 -11   1    6.40    6.20
   2 -11   1    3.40    5.00
   2 -11   1   10.70    5.20
   2 -11   1    2.30    6.30
   3 -11   1   14.40    5.70
   3 -11   1   16.50    6.30
   3 -11   1   13.20    7.40
   3 -11   1   12.40    7.00
   3 -11   1   17.50    6.20
   3 -11   1   16.70    7.30
   3 -11   1   12.90    5.20
   3 -11   1   28.00    8.70
  -4  11  -1   40.90    6.50
   4 -11   1   41.40    8.60
   4 -11   1   55.49   10.00
   4 -11   1   50.49    8.10
   4 -11   1   44.50   10.50
   4 -11   1   42.10   10.10
   4 -11   1   53.99    8.10
   4 -11   1   62.49   10.30
  -5  11  -1    7.60    4.80
  -5  11  -1   11.40    4.60
   5 -11   1    8.80    6.20
   5 -11   1    8.50    6.20
   5 -11   1    2.40    4.50
   5 -11   1   11.40    8.20
   5 -11   1    6.70    6.80
   5 -11   1    6.00    6.60
  -6  11  -1    8.60    5.00
  -6  11  -1   12.20    4.80
  -6  11  -1    1.90    6.70
   6 -11   1   22.80    8.60
   6 -11   1   12.90    6.80
   6 -11   1   19.40    8.00
   6 -11   1   -4.00    6.20
   6 -11   1    7.00    4.80
   6 -11   1   19.10    7.50
  -7  11  -1  235.78   11.90
  -7  11  -1  224.78   12.50
  -7  11  -1  218.98   18.80
   7 -11   1  210.08   16.70
   7 -11   1  259.17   17.10
   7 -11   1  219.28   15.50
   7 -11   1  219.58   16.50
   7 -11   1  252.17   17.80
   7 -11   1  189.88   14.10
  -8  11  -1   26.90    4.90
  -8  11  -1   26.30    9.00
  -8  11  -1   23.40    5.50
  -8  11  -1   27.10    6.70
   8 -11   1   29.90    7.50
   8 -11   1   35.80    6.40
   8 -11   1   21.20    7.10
   8 -11   1   24.70    7.10
   8 -11   1   18.20    6.80
   8 -11   1   21.20    6.10
  -9  11  -1   20.00    8.30
  -9  11  -1   22.30    6.80
  -9  11  -1   23.00    6.20
  -9  11  -1   19.00    7.40
  -9  11  -1   15.80    4.20
   9 -11   1   12.30    5.50
   9 -11   1   28.30    6.70
   9 -11   1   16.60    5.80
   9 -11   1   25.50    6.10
 -10  11  -1   10.80    4.30
 -10  11  -1   12.10    4.00
 -10  11  -1   15.40    4.20
  10 -11   1    9.40    4.00
  10 -11   1   10.70    4.40
  10 -11   1   12.00    4.80
  10 -11   1   11.20    4.00
   6  10  -1  315.87   13.80
   6  10  -1  312.47   12.90
  -6 -10   1  325.47   14.90
  -6 -10   1  306.37   14.30
  -6 -10   1  329.67   15.70
  -6 -10   1  316.37   16.40
   5  10  -1   19.20    4.80
   5  10  -1    4.50    4.30
  -5 -10   1   18.30    6.30
  -5 -10   1   10.30    5.80
  -5 -10   1   10.80    6.90
   4  10  -1   18.90    5.10
   4  10  -1   22.20    6.00
  -4 -10   1   26.80    7.80
  -4 -10   1   35.90    9.60
  -4 -10   1   17.10    6.60
  -4 -10   1   30.80    5.90
  -4 -10   1   22.80    7.30
  -4 -10   1   16.20    6.50
   3  10  -1  322.47   15.70
   3  10  -1  352.66   17.40
  -3 -10   1  319.37   18.60
  -3 -10   1  344.17   20.40
  -3 -10   1  335.47   17.70
  -3 -10   1  353.96   20.90
  -3 -10   1  305.47   18.50
  -3 -10   1  340.97   19.10
   2  10  -1  121.29   10.90
  -2 -10   1   94.59   12.90
  -2 -10   1  120.59   12.30
  -2 -10   1  109.49   11.60
  -2 -10   1   93.39   10.70
  -2 -10   1  122.29   13.50
  -2 -10   1  113.89   12.30
   1  10  -1   81.49    7.80
  -1 -10   1   47.10    7.90
  -1 -10   1   68.29   10.30
  -1 -10   1   62.19    8.90
  -1 -10   1   47.70    8.20
  -1 -10   1   39.30    9.60
  -1 -10   1   49.20   11.00
  -1 -10   1   52.39    9.10
   0 -10   1   65.89    9.40
   0 -10   1   85.19   10.30
   0 -10   1  106.99   12.20
   0 -10   1  113.49   13.80
   0 -10   1   84.89   10.60
   0 -10   1   96.79   10.80
   0 -10   1  101.89   11.80
   0 -10   1   68.19    8.40
   0 -10   1   76.79   18.30
   0 -10   1   98.89   12.00
   1 -10   1  853.51   35.00
   1 -10   1  854.81   35.10
   1 -10   1  939.21   37.30
   1 -10   1  919.81   38.20
   1 -10   1  907.51   36.10
   1 -10   1  940.31   36.70
   1 -10   1  847.52   49.90
   1 -10   1  913.31   35.80
   1 -10   1  947.31   38.20
   1 -10   1  957.20   35.80
   2 -10   1   69.49   10.00
   2 -10   1   74.59   12.00
   2 -10   1   76.29    9.80
   2 -10   1   68.19   10.80
   2 -10   1   71.59    9.10
   2 -10   1   78.99    9.70
   2 -10   1   64.49   10.30
   2 -10   1   74.89   10.00
   2 -10   1   74.69   11.40
  -3  10  -1    0.60    3.60
  -3  10  -1    9.70   14.90
   3 -10   1    3.20    6.80
   3 -10   1    0.80    4.00
   3 -10   1   12.40    6.20
   3 -10   1    5.20    6.30
   3 -10   1    1.20    6.70
   3 -10   1   -2.30    4.60
   3 -10   1   -0.60    5.80
   3 -10   1  -11.10    4.30
   3 -10   1   -0.30    4.40
  -4  10  -1    1.30   13.30
  -4  10  -1    8.20    4.40
  -4  10  -1   -6.60   13.80
   4 -10   1   12.60    5.90
   4 -10   1   11.60    8.00
   4 -10   1    7.20    5.40
   4 -10   1   11.90    7.30
   4 -10   1    6.60    7.00
   4 -10   1    6.00    6.80
   4 -10   1    0.40    6.00
  -5  10  -1   35.60   11.20
  -5  10  -1   28.60    5.50
   5 -10   1   41.80    9.00
   5 -10   1   31.40    9.80
   5 -10   1   12.50    6.60
   5 -10   1   33.10    9.30
   5 -10   1   30.50    8.70
   5 -10   1   26.40    8.20
  -6  10  -1   62.09    9.20
  -6  10  -1   59.19    8.00
   6 -10   1   52.69   15.50
   6 -10   1   47.70   10.70
   6 -10   1   50.69   13.20
   6 -10   1   59.79    9.80
  -7  10  -1   12.00    4.70
  -7  10  -1   14.80    9.10
  -7  10  -1   14.40    6.40
  -7  10  -1   19.30    5.60
   7 -10   1   14.10    8.10
   7 -10   1   14.10    7.50
   7 -10   1   15.20    7.70
   7 -10   1   19.00    7.00
   7 -10   1   11.20    7.50
   7 -10   1   16.30    7.00
  -8  10  -1  246.28   13.80
  -8  10  -1  233.78   12.40
  -8  10  -1  218.78   13.30
  -8  10  -1  250.97   16.80
  -8  10  -1  206.38   21.20
   8 -10   1  262.87   17.50
   8 -10   1  216.38   16.10
   8 -10   1  227.78   17.40
   8 -10   1  251.47   17.90
   8 -10   1  212.38   15.30
   8 -10   1  224.58   17.80
  -9  10  -1   45.00    7.00
  -9  10  -1   41.60    6.20
  -9  10  -1   31.90    7.80
  -9  10  -1   33.60   10.70
  -9  10  -1   44.20    6.40
   9 -10   1   57.59    9.40
   9 -10   1   46.10    8.40
   9 -10   1   46.40    9.50
   9 -10   1   38.60    7.40
   9 -10   1   33.40    8.50
 -10  10  -1   61.39   14.80
 -10  10  -1   40.70    5.40
 -10  10  -1   24.50    5.60
 -10  10  -1   42.80    8.20
 -10  10  -1   40.70    7.80
  10 -10   1   44.60    6.90
  10 -10   1   34.70    6.40
  10 -10   1   33.80    7.10
  10 -10   1   29.20    7.00
  10 -10   1   32.00    5.80
 -11  10  -1  134.49    7.30
 -11  10  -1  119.29    9.40
 -11  10  -1  133.09    8.40
  11 -10   1  134.19    9.30
   8   9  -1   55.69    4.50
  -8  -9   1   51.39    6.10
  -8  -9   1   47.60    5.10
   7   9  -1   29.00    7.90
   7   9  -1   54.99    6.80
   7   9  -1   55.79    5.80
  -7  -9   1   39.00    7.50
  -7  -9   1   46.10    7.20
  -7  -9   1   44.80    6.40
  -7  -9   1   42.50    5.80
   6   9  -1  123.79   14.00
   6   9  -1  128.59   12.30
   6   9  -1  132.29    9.40
   6   9  -1  137.89   11.40
  -6  -9   1  121.49   13.50
  -6  -9   1  147.29   11.60
  -6  -9   1  115.69   11.60
  -6  -9   1  106.69   11.50
  -6  -9   1  110.09   10.40
   5   9  -1   94.99   21.70
   5   9  -1   48.00    8.70
   5   9  -1   66.89    8.50
   5   9  -1   59.19    7.90
   5   9  -1   70.19   11.30
  -5  -9   1   64.19    7.90
  -5  -9   1   61.59    9.10
  -5  -9   1   56.59    9.10
  -5  -9   1   48.00    9.50
  -5  -9   1   61.99   10.20
   4   9  -1  175.18   13.30
   4   9  -1  182.58   20.40
   4   9  -1  188.58   12.20
  -4  -9   1  171.68   16.50
  -4  -9   1  226.18   17.80
  -4  -9   1  187.18   13.90
  -4  -9   1  203.18   15.20
  -4  -9   1  212.48   16.40
  -4  -9   1  192.18   14.80
   3   9  -1   19.10    8.70
   3   9  -1   21.70    5.10
   3   9  -1   17.80    5.70
  -3  -9   1    2.40    5.70
  -3  -9   1    7.70    5.90
  -3  -9   1    7.90    6.00
  -3  -9   1    9.30    6.30
  -3  -9   1   18.30    7.70
  -3  -9   1   13.40    7.60
   2   9  -1  396.86   24.00
   2   9  -1  437.66   18.50
  -2  -9   1  387.16   18.50
  -2  -9   1  440.06   36.20
  -2  -9   1  444.66   24.50
  -2  -9   1  445.36   22.30
  -2  -9   1  420.36   22.70
  -2  -9   1  405.36   21.40
  -2  -9   1  408.66   21.90
  -2  -9   1  400.86   20.60
  -2  -9   1  402.46   20.90
   1   9  -1  330.77   13.80
   1   9  -1  363.26   33.20
  -1  -9   1  331.27   18.80
  -1  -9   1  282.47   15.60
  -1  -9   1  309.27   18.30
  -1  -9   1  281.57   16.80
  -1  -9   1  321.77   20.70
  -1  -9   1  318.27   18.90
  -1  -9   1  328.47   18.90
  -1  -9   1  357.76   31.40
  -1  -9   1  322.87   17.80
  -1  -9   1  334.87   18.70
   0   9  -1   59.39   15.00
   0  -9   1   59.39   10.00
   0  -9   1   36.10    7.70
   0  -9   1   56.09    8.90
   0  -9   1   49.80    9.20
   0  -9   1   28.50   11.80
   0  -9   1   43.00    9.30
   0  -9   1   59.89    9.00
   0  -9   1   43.70    8.10
   0  -9   1   44.90    7.80
   0  -9   1   44.40    8.50
  -1   9  -1   29.00   11.80
  -1   9  -1   18.70   11.80
   1  -9   1   30.00    7.80
   1  -9   1   27.20    6.90
   1  -9   1   24.70   11.50
   1  -9   1   27.90    8.30
   1  -9   1   29.60    7.10
   1  -9   1   36.60    8.40
   1  -9   1   18.00    6.40
   1  -9   1   34.10    8.70
   1  -9   1   25.80    6.20
  -2   9  -1  313.27   28.70
  -2   9  -1  331.27   33.50
  -2   9  -1  333.27   39.00
   2  -9   1  334.47   19.70
   2  -9   1  338.87   18.90
   2  -9   1  343.17   30.20
   2  -9   1  347.17   19.20
   2  -9   1  328.97   20.50
   2  -9   1  318.47   17.10
   2  -9   1  363.76   18.50
   2  -9   1  333.07   19.80
   2  -9   1  322.87   26.30
   2  -9   1  346.37   20.80
  -3   9  -1  331.37   39.90
   3  -9   1  341.37   21.20
   3  -9   1  370.66   20.70
   3  -9   1  321.97   20.50
   3  -9   1  335.87   17.00
   3  -9   1  374.06   22.00
   3  -9   1  344.67   18.60
   3  -9   1  377.16   20.60
   3  -9   1  341.77   18.00
   3  -9   1  365.86   26.50
   3  -9   1  391.66   32.30
   3  -9   1  385.36   26.10
  -4   9  -1   87.69    8.80
  -4   9  -1   63.69   17.80
   4  -9   1   68.49   10.50
   4  -9   1   88.49   19.30
   4  -9   1   59.99    8.90
   4  -9   1   68.69   11.70
   4  -9   1   80.79   11.40
   4  -9   1   89.39   12.70
   4  -9   1   75.89   10.50
   4  -9   1   82.19   12.00
  -5   9  -1  436.46   20.40
  -5   9  -1  418.16   18.20
  -5   9  -1  446.26   42.20
   5  -9   1  450.65   24.30
   5  -9   1  434.86   24.30
   5  -9   1  416.16   24.10
   5  -9   1  457.85   36.40
   5  -9   1  395.26   22.90
   5  -9   1  434.46   24.80
   5  -9   1  457.95   26.10
  -6   9  -1  273.27   46.70
  -6   9  -1  314.87   15.30
  -6   9  -1  270.57   16.70
  -6   9  -1  289.37   14.50
   6  -9   1  291.57   20.50
   6  -9   1  305.47   20.70
   6  -9   1  315.97   21.10
   6  -9   1  314.27   20.40
   6  -9   1  213.38   39.80
   6  -9   1  276.37   21.10
   6  -9   1  280.17   19.40
  -7   9  -1   -1.80    6.30
  -7   9  -1    3.60    4.00
  -7   9  -1   -4.70    3.80
  -7   9  -1    3.60    4.40
   7  -9   1    7.70    7.10
   7  -9   1    3.10    6.90
   7  -9   1    4.00    6.80
   7  -9   1    6.30    6.50
   7  -9   1    2.40    6.10
   7  -9   1    1.40    6.90
   7  -9   1   18.00   11.60
  -8   9  -1  113.19   16.80
  -8   9  -1  109.79   10.90
  -8   9  -1  123.29   10.00
  -8   9  -1  117.39   10.50
  -8   9  -1   95.49   11.80
   8  -9   1  100.19   13.80
   8  -9   1  122.79   14.40
   8  -9   1  112.89   14.10
   8  -9   1  113.09   14.10
   8  -9   1  126.39   14.20
   8  -9   1  101.79   12.90
  -9   9  -1  733.73   28.70
  -9   9  -1  818.72   33.80
  -9   9  -1  832.82   39.90
  -9   9  -1  802.72   29.90
  -9   9  -1  723.43   27.40
   9  -9   1  749.03   33.20
   9  -9   1  760.72   32.00
   9  -9   1  691.63   32.60
   9  -9   1  744.03   33.70
   9  -9   1  743.83   25.70
   9  -9   1  700.03   33.50
 -10   9  -1   74.29    8.60
 -10   9  -1   69.69    7.30
 -10   9  -1   91.09   13.40
 -10   9  -1   65.49    9.80
 -10   9  -1   78.89   10.80
 -10   9  -1   66.29    7.70
  10  -9   1   68.49    9.70
  10  -9   1   78.69    9.80
  10  -9   1   78.79    9.50
  10  -9   1   80.69   11.10
  10  -9   1   70.79    9.80
 -11   9  -1    2.50    4.20
 -11   9  -1    1.60    3.40
 -11   9  -1    7.60    3.90
 -11   9  -1   10.80    5.40
 -11   9  -1   -5.10    5.70
  11  -9   1    3.60    4.10
  11  -9   1    3.70    4.70
 -12   9  -1   26.40    3.60
 -12   9  -1   19.10    2.90
  12  -9   1   21.50    4.10
   8   8  -1    8.20    3.80
   8   8  -1    2.90    4.30
   8   8  -1    2.20    5.50
   8   8  -1    2.30    4.80
  -8  -8   1    3.10    3.70
  -8  -8   1   14.20    4.30
  -8  -8   1    1.00    4.60
  -8  -8   1    6.40    5.30
   7   8  -1    7.40    8.20
   7   8  -1   17.70    5.00
   7   8  -1   27.10    6.70
   7   8  -1    6.30    5.80
   7   8  -1   15.00    5.70
   7   8  -1   19.20    8.20
  -7  -8   1   22.50    8.20
  -7  -8   1    9.70    5.30
  -7  -8   1   12.30    6.80
  -7  -8   1    6.00    7.20
  -7  -8   1   30.10    7.80
   6   8  -1   60.49    8.60
   6   8  -1   61.89   10.20
   6   8  -1   54.89    7.70
   6   8  -1   53.49   13.00
   6   8  -1   46.50   11.10
  -6  -8   1   45.70    8.20
  -6  -8   1   40.00    9.60
  -6  -8   1   49.99    7.40
  -6  -8   1   40.70    8.00
  -6  -8   1   63.29   11.20
  -6  -8   1   40.00    9.60
   5   8  -1  207.98   13.20
   5   8  -1  192.88   21.50
   5   8  -1  211.58   12.40
   5   8  -1  211.88   15.00
  -5  -8   1  188.58   16.50
  -5  -8   1  208.18   18.10
  -5  -8   1  176.18   14.60
  -5  -8   1  176.48   13.80
  -5  -8   1  245.38   19.10
  -5  -8   1  191.28   15.00
   4   8  -1   22.20    9.00
   4   8  -1   21.80    6.30
   4   8  -1   25.60    5.70
   4   8  -1   13.00   13.50
  -4  -8   1   17.70    6.60
  -4  -8   1   15.10    6.90
  -4  -8   1   14.50    7.50
  -4  -8   1   19.60    6.70
  -4  -8   1   17.60    8.40
  -4  -8   1   27.80    7.90
   3   8  -1   84.99   21.20
   3   8  -1   87.09    8.40
   3   8  -1   85.59    9.20
  -3  -8   1   50.69   14.30
  -3  -8   1   89.29   10.90
  -3  -8   1   81.79   10.90
  -3  -8   1   82.59   10.40
  -3  -8   1   95.49   12.70
  -3  -8   1   55.89    8.70
  -3  -8   1   69.59    9.70
   2   8  -1  117.29    8.20
   2   8  -1  144.49   25.60
   2   8  -1  150.08   25.90
  -2  -8   1  115.89    9.50
  -2  -8   1   94.69   11.00
  -2  -8   1  158.88   15.80
  -2  -8   1  105.99   11.00
  -2  -8   1  152.98   13.90
  -2  -8   1  144.89   12.60
  -2  -8   1  113.59   19.00
  -2  -8   1  118.09   13.50
  -2  -8   1  135.79   13.70
   1   8  -1   62.29   15.40
   1   8  -1   70.29    5.30
   1   8  -1   67.29   16.20
   1   8  -1   77.09   19.00
   1   8  -1   64.69   16.20
  -1  -8   1   44.90    7.40
  -1  -8   1   73.59    9.60
  -1  -8   1   62.79    8.60
  -1  -8   1   65.29    8.10
  -1  -8   1   66.79    9.20
  -1  -8   1   68.69    9.90
  -1  -8   1   85.49   12.00
  -1  -8   1   69.09    9.30
  -1  -8   1   71.19   10.10
  -1  -8   1   60.49   15.80
   0   8  -1  134.39   19.70
   0   8  -1  125.09   28.20
   0   8  -1  161.78   25.00
   0   8  -1  142.99   20.40
   0  -8   1  139.69   12.90
   0  -8   1  145.49   14.30
   0  -8   1  148.39   14.00
   0  -8   1  136.29   20.80
   0  -8   1  129.09   10.70
   0  -8   1  127.09   11.00
   0  -8   1  138.69   11.80
   0  -8   1  143.79   11.20
   0  -8   1  148.29   13.30
   0  -8   1  153.28   13.70
  -1   8  -1   28.90    9.90
  -1   8  -1   34.10   10.10
  -1   8  -1   29.80    9.80
  -1   8  -1   37.60   12.10
  -1   8  -1   28.40   12.00
   1  -8   1   37.50    6.90
   1  -8   1   17.70    6.10
   1  -8   1   20.90    5.30
   1  -8   1   20.80    5.90
   1  -8   1   19.80    6.60
   1  -8   1   18.10    9.50
   1  -8   1   35.00    7.00
   1  -8   1   35.60    8.10
   1  -8   1   28.90    6.70
   1  -8   1   14.30    5.70
  -2   8  -1  787.62   38.90
  -2   8  -1  842.22   49.20
  -2   8  -1  818.12   45.60
  -2   8  -1  771.72   38.00
   2  -8   1  823.82   33.90
   2  -8   1  810.82   33.40
   2  -8   1  835.52   44.70
   2  -8   1  760.92   30.70
   2  -8   1  818.32   33.90
   2  -8   1  802.62   31.40
   2  -8   1  773.02   32.30
   2  -8   1  831.12   34.40
   2  -8   1  782.42   32.80
   2  -8   1  839.42   33.40
   2  -8   1  848.62   41.10
  -3   8  -1  391.56   33.10
  -3   8  -1  413.76   29.50
  -3   8  -1  389.46   15.10
  -3   8  -1  362.46   32.90
  -3   8  -1  407.86   33.10
   3  -8   1  344.97   18.40
   3  -8   1  355.26   18.60
   3  -8   1  399.06   31.10
   3  -8   1  392.36   20.50
   3  -8   1  387.86   20.20
   3  -8   1  381.76   21.00
   3  -8   1  403.36   20.50
   3  -8   1  382.96   19.30
   3  -8   1  360.76   21.20
   3  -8   1  376.46   24.70
   3  -8   1  377.56   21.00
  -4   8  -1   61.49    6.60
  -4   8  -1   42.00   14.80
  -4   8  -1   65.39    7.30
  -4   8  -1   43.00   15.90
   4  -8   1   65.69   10.20
   4  -8   1   65.69   10.30
   4  -8   1   43.90   13.20
   4  -8   1   63.49    9.70
   4  -8   1   56.69    9.40
   4  -8   1   69.09    8.70
   4  -8   1  102.29   12.30
   4  -8   1   60.19   10.10
   4  -8   1   68.59   11.80
  -5   8  -1  469.55   19.40
  -5   8  -1  495.35   21.50
  -5   8  -1  509.45   44.80
  -5   8  -1  526.05   43.30
   5  -8   1  471.95   26.10
   5  -8   1  535.75   37.70
   5  -8   1  423.56   25.60
   5  -8   1  484.65   25.20
   5  -8   1  529.95   29.50
   5  -8   1  494.85   30.30
   5  -8   1  448.36   30.30
  -6   8  -1   79.29    8.70
  -6   8  -1   78.39   10.10
  -6   8  -1   70.89    8.00
  -6   8  -1   77.79   20.90
   6  -8   1   94.29   21.30
   6  -8   1   89.79   13.30
   6  -8   1   79.49   12.40
   6  -8   1   79.89   10.70
   6  -8   1   90.29   13.50
   6  -8   1   76.19   11.80
   6  -8   1  104.89   13.90
  -7   8  -1  220.78   13.20
  -7   8  -1  185.78   14.60
  -7   8  -1  209.38   38.40
  -7   8  -1  176.08   11.30
  -7   8  -1  164.68   11.80
   7  -8   1  215.68   17.10
   7  -8   1  204.98   16.80
   7  -8   1  237.08   21.40
   7  -8   1  154.18   16.50
   7  -8   1  183.58   12.90
   7  -8   1  220.18   30.90
   7  -8   1  210.38   17.50
  -8   8  -1  318.07   16.20
  -8   8  -1  357.46   18.00
  -8   8  -1  333.27   17.30
   8  -8   1  327.87   21.40
   8  -8   1  348.77   21.80
   8  -8   1  341.47   22.50
   8  -8   1  366.56   18.90
   8  -8   1  368.26   23.30
   8  -8   1  365.46   21.40
  -9   8  -1  453.25   20.00
  -9   8  -1  489.85   31.00
  -9   8  -1  486.25   21.80
  -9   8  -1  456.95   25.00
  -9   8  -1  482.85   21.30
   9  -8   1  450.45   23.50
   9  -8   1  477.95   22.70
   9  -8   1  476.35   26.30
   9  -8   1  469.95   25.00
   9  -8   1  479.55   26.30
 -10   8  -1  755.32   29.30
 -10   8  -1  771.12   27.60
 -10   8  -1  773.62   33.30
 -10   8  -1  777.12   29.10
 -10   8  -1  793.02   38.40
 -10   8  -1  755.02   33.30
  10  -8   1  749.73   30.10
  10  -8   1  711.93   32.70
  10  -8   1  691.13   34.70
  10  -8   1  755.62   33.70
  10  -8   1  710.33   31.70
 -11   8  -1    4.60    7.40
 -11   8  -1   16.40    5.20
 -11   8  -1   15.80    6.60
 -11   8  -1    4.30    4.60
 -11   8  -1    9.90    7.30
 -11   8  -1   12.30    6.10
  11  -8   1   13.10    5.20
  11  -8   1    9.80    6.00
  11  -8   1   10.70    6.00
 -12   8  -1    6.00    3.80
 -12   8  -1    0.50    3.80
 -12   8  -1    9.30    3.10
  12  -8   1    3.60    3.70
  12  -8   1    3.40    4.70
   9   7  -1   86.89    8.50
   9   7  -1   85.59    7.30
   9   7  -1   80.59    7.50
   9   7  -1   84.69   10.90
  -9  -7   1   76.09    8.10
  -9  -7   1   77.19    6.10
  -9  -7   1   79.39    8.80
   8   7  -1   13.00    5.50
   8   7  -1   31.30   11.50
   8   7  -1    6.70    5.60
   8   7  -1   12.50    8.10
   8   7  -1   11.30    6.40
  -8  -7   1    2.40    6.50
  -8  -7   1    7.00    4.90
  -8  -7   1    9.30    4.90
  -8  -7   1    9.60    6.50
   7   7  -1   21.10    6.50
   7   7  -1   21.00    5.70
   7   7  -1   21.30   10.80
   7   7  -1   23.70    8.00
   7   7  -1   18.80    9.70
  -7  -7   1   22.50    7.00
  -7  -7   1   22.40    5.90
  -7  -7   1   10.10    8.10
  -7  -7   1   18.60    7.80
  -7  -7   1   23.50    8.70
  -7  -7   1   19.40    6.50
   6   7  -1   83.49   10.10
   6   7  -1  109.89   10.20
   6   7  -1   94.99   12.30
   6   7  -1  114.79   18.50
   6   7  -1  101.69   10.90
  -6  -7   1  106.39   16.20
  -6  -7   1   81.09   10.60
  -6  -7   1  104.39   14.30
  -6  -7   1  115.69   14.30
  -6  -7   1   94.69   10.60
  -6  -7   1   86.19   11.00
   5   7  -1   18.50    5.40
   5   7  -1   11.70    4.70
   5   7  -1   10.60   12.30
   5   7  -1    9.10    8.10
   5   7  -1   12.30    6.00
  -5  -7   1    3.10    5.40
  -5  -7   1   13.50    6.40
  -5  -7   1   22.80    8.70
  -5  -7   1   13.40    7.10
  -5  -7   1    9.50    7.50
  -5  -7   1   16.40    7.00
   4   7  -1 1817.72   60.69
   4   7  -1 1872.41   90.79
   4   7  -1 1915.41   62.89
  -4  -7   1 1865.21   63.99
  -4  -7   1 1873.21   64.99
  -4  -7   1 1857.21   80.89
  -4  -7   1 1935.41   67.09
  -4  -7   1 1884.61   65.09
  -4  -7   1 1922.31   64.79
  -4  -7   1 1878.91   66.09
   3   7  -1  119.49    8.70
   3   7  -1  143.79   33.50
   3   7  -1  134.29    9.50
  -3  -7   1  148.39   15.40
  -3  -7   1  158.88   22.70
  -3  -7   1  127.19   11.40
  -3  -7   1  148.89   13.60
  -3  -7   1  156.78   14.80
  -3  -7   1  165.28   15.10
  -3  -7   1  127.09   12.40
   2   7  -1   10.20    8.00
   2   7  -1    7.60    7.00
   2   7  -1    1.90    6.90
   2   7  -1    7.10    3.00
   2   7  -1    7.30    7.80
  -2  -7   1    6.90    5.20
  -2  -7   1   17.60    6.10
  -2  -7   1   16.10    5.60
  -2  -7   1   11.80    5.20
  -2  -7   1   10.10    4.30
  -2  -7   1   10.80    4.70
  -2  -7   1   14.10    8.20
  -2  -7   1    4.10    5.50
  -2  -7   1   10.20    4.70
   1   7  -1   37.10    3.60
   1   7  -1   35.50   11.30
   1   7  -1   38.50   11.40
   1   7  -1   41.80   11.00
   1   7  -1   59.29   14.30
  -1  -7   1   35.60    6.70
  -1  -7   1   27.00    5.60
  -1  -7   1   29.20    8.80
  -1  -7   1   32.00    6.70
  -1  -7   1   37.00    6.60
  -1  -7   1   37.00    7.30
  -1  -7   1   33.40    7.70
  -1  -7   1   29.30    6.30
   0   7  -1  275.57   23.80
   0   7  -1  285.47   19.50
   0   7  -1  325.07   26.70
   0   7  -1  222.08   23.20
   0   7  -1  280.37   22.90
   0  -7   1  293.77   16.00
   0  -7   1  272.67   22.50
   0  -7   1  190.48   21.30
   0  -7   1  283.27   22.30
   0  -7   1  281.87   16.10
   0  -7   1  303.17   15.90
   0  -7   1  267.47   14.90
   0  -7   1  294.67   18.50
   0  -7   1  282.57   16.30
  -1   7  -1  471.95   29.30
  -1   7  -1  483.25   32.30
  -1   7  -1  481.45   29.20
  -1   7  -1  485.45   28.50
   1  -7   1  465.85   20.50
   1  -7   1  419.16   21.00
   1  -7   1  487.75   28.50
   1  -7   1  474.15   22.90
   1  -7   1  425.16   21.40
   1  -7   1  466.55   21.40
   1  -7   1  491.35   30.10
  -2   7  -1   33.10   10.80
  -2   7  -1   29.50    7.30
  -2   7  -1   52.69   13.40
  -2   7  -1   42.80   13.60
   2  -7   1   33.30    6.60
   2  -7   1   31.60   10.40
   2  -7   1   29.60    6.30
   2  -7   1   22.00    6.40
   2  -7   1   37.30    7.00
   2  -7   1   31.60    8.20
   2  -7   1   29.60    6.80
  -3   7  -1 3329.87  128.09
  -3   7  -1 3515.75  113.59
  -3   7  -1 3472.55  130.09
   3  -7   1 3450.85  115.49
   3  -7   1 3530.65  111.29
   3  -7   1 3469.35  110.69
   3  -7   1 3480.55  110.19
   3  -7   1 3666.53  124.29
   3  -7   1 3390.76  111.39
   3  -7   1 3582.14  117.69
  -4   7  -1  501.05   19.00
  -4   7  -1  537.25   38.80
  -4   7  -1  498.45   19.70
  -4   7  -1  558.74   40.10
   4  -7   1  506.25   25.20
   4  -7   1  508.25   24.10
   4  -7   1  529.55   24.30
   4  -7   1  508.85   33.60
   4  -7   1  467.95   24.20
   4  -7   1  492.65   25.00
   4  -7   1  536.25   25.00
   4  -7   1  575.84   24.90
  -5   7  -1  500.85   20.60
  -5   7  -1  450.65   19.20
  -5   7  -1  503.15   39.70
  -5   7  -1  503.05   41.10
   5  -7   1  432.16   32.40
   5  -7   1  471.15   19.50
   5  -7   1  448.86   23.20
   5  -7   1  471.55   23.40
   5  -7   1  449.16   24.20
   5  -7   1  466.65   23.90
  -6   7  -1   55.29    8.20
  -6   7  -1   60.19    7.20
  -6   7  -1   41.20   16.90
  -6   7  -1   49.40    6.10
  -6   7  -1   60.89    7.70
  -6   7  -1   26.50   21.10
   6  -7   1   74.89   17.20
   6  -7   1   64.79   10.80
   6  -7   1   67.99   11.70
   6  -7   1   54.49    9.50
   6  -7   1   66.89   10.80
   6  -7   1   54.99    7.90
  -7   7  -1   19.60   13.60
  -7   7  -1   10.60    5.70
  -7   7  -1   15.10    5.10
  -7   7  -1   11.50    4.20
   7  -7   1   11.10    6.80
   7  -7   1   24.70    8.10
   7  -7   1   13.20    7.40
   7  -7   1   45.60   15.00
   7  -7   1   11.00    5.90
   7  -7   1   13.30    6.20
  -8   7  -1  290.17   14.60
  -8   7  -1  288.07   23.70
  -8   7  -1  259.77   15.20
  -8   7  -1  273.47   15.70
  -8   7  -1  275.87   18.60
   8  -7   1  277.47   17.70
   8  -7   1  288.17   19.30
   8  -7   1  270.07   19.50
   8  -7   1  271.87   18.40
   8  -7   1  256.37   19.10
   8  -7   1  240.98   28.80
  -9   7  -1    7.40    5.10
  -9   7  -1   18.40   10.50
  -9   7  -1    2.20    6.30
  -9   7  -1   11.80    6.30
  -9   7  -1    9.20    5.90
   9  -7   1   21.30    7.90
   9  -7   1   34.50   14.00
   9  -7   1   22.50    8.20
 -10   7  -1  129.99   11.50
 -10   7  -1  155.88   11.00
 -10   7  -1  137.09   14.40
 -10   7  -1  127.19   14.30
 -10   7  -1  104.69   10.60
 -10   7  -1  169.38   20.00
  10  -7   1  130.99   14.00
  10  -7   1  141.39   14.90
  10  -7   1  138.89   13.00
  10  -7   1  169.88   16.80
  10  -7   1  155.68   12.90
 -11   7  -1  196.58   19.00
 -11   7  -1  189.78   12.10
 -11   7  -1  193.78   14.90
 -11   7  -1  187.38   14.70
 -11   7  -1  179.58   12.50
 -11   7  -1  203.78   11.10
  11  -7   1  190.28   14.70
  11  -7   1  176.18   14.40
 -12   7  -1   68.69    7.30
 -12   7  -1   77.99    8.50
 -12   7  -1   79.79    7.30
 -12   7  -1   82.99    5.80
  12  -7   1   84.59    8.90
  12  -7   1   85.79    9.00
  10   6  -1  272.57   13.30
  10   6  -1  280.97   17.50
  10   6  -1  290.37   12.50
  10   6  -1  292.27   13.40
 -10  -6   1  287.87   14.10
   9   6  -1   68.49   14.10
   9   6  -1   76.69   12.30
   9   6  -1   75.59    8.90
   9   6  -1   67.79   10.70
   9   6  -1   85.69   13.10
   9   6  -1   71.39    9.00
  -9  -6   1   62.59   11.60
  -9  -6   1   60.09    9.40
  -9  -6   1   63.89    7.20
   8   6  -1   29.80    7.60
   8   6  -1   24.00    9.60
   8   6  -1   30.70    6.80
   8   6  -1    8.70    9.40
   8   6  -1   19.50    6.40
   8   6  -1   20.30    8.20
  -8  -6   1   18.00    4.80
  -8  -6   1   18.20    6.90
  -8  -6   1   26.10    6.50
  -8  -6   1    8.80    7.40
  -8  -6   1   23.80    6.50
   7   6  -1    8.20    7.10
   7   6  -1    0.10    8.80
   7   6  -1    1.00    4.50
   7   6  -1   10.10    5.90
   7   6  -1   10.20    5.80
  -7  -6   1   -1.40    7.90
  -7  -6   1   12.10    4.90
  -7  -6   1    9.40    5.60
  -7  -6   1   12.90    6.30
  -7  -6   1   -0.10    7.90
  -7  -6   1    2.90    7.30
  -7  -6   1   17.00    6.60
   6   6  -1  181.48   29.00
   6   6  -1  175.78   13.50
   6   6  -1  196.28   15.40
   6   6  -1  183.38   22.80
   6   6  -1  180.38   12.10
   6   6  -1  195.98   13.40
  -6  -6   1  178.28   14.00
  -6  -6   1  219.78   19.00
  -6  -6   1  206.18   14.60
  -6  -6   1  178.38   11.30
  -6  -6   1  215.18   19.80
   5   6  -1   96.69   15.80
   5   6  -1  110.19   11.90
   5   6  -1   94.79   10.50
   5   6  -1   86.89   22.20
   5   6  -1   89.49    9.30
   5   6  -1   91.29    9.20
  -5  -6   1   75.59   10.80
  -5  -6   1   61.89    8.60
  -5  -6   1   78.49   16.20
  -5  -6   1  117.09   14.20
  -5  -6   1   71.79    9.50
  -5  -6   1   91.49    8.00
   4   6  -1   -1.70    7.30
   4   6  -1    6.50    9.10
   4   6  -1    9.40    4.60
   4   6  -1    7.90    3.60
   4   6  -1    8.80    9.70
   4   6  -1   -0.60    7.30
  -4  -6   1    6.80    4.90
  -4  -6   1    1.90    3.00
  -4  -6   1   11.00    4.80
  -4  -6   1    2.50    4.70
  -4  -6   1   17.90   10.40
  -4  -6   1    3.40    5.30
   3   6  -1 2366.46   96.09
   3   6  -1 2435.66   77.89
   3   6  -1 2633.14   79.29
   3   6  -1 2617.14  104.39
   3   6  -1 2541.75  101.89
   3   6  -1 2364.16   93.89
  -3  -6   1 2556.34   83.79
  -3  -6   1 2545.55   82.29
  -3  -6   1 2574.84  100.49
  -3  -6   1 2607.54   82.49
  -3  -6   1 2666.73   83.69
  -3  -6   1 2526.85   82.09
   2   6  -1  188.88   18.40
   2   6  -1  189.28   10.70
   2   6  -1  192.48   23.60
   2   6  -1  214.08   25.10
   2   6  -1  220.38   25.50
  -2  -6   1  191.78   12.90
  -2  -6   1  193.38   12.40
  -2  -6   1  214.38   19.60
  -2  -6   1  176.78   13.00
   1   6  -1   16.50    4.10
   1   6  -1   18.90    4.60
   1   6  -1    6.00    5.60
   1   6  -1   17.20    7.60
   1   6  -1   16.00    7.30
   1   6  -1   11.40    4.30
  -1  -6   1   10.00    6.50
   0   6  -1    7.40    4.60
   0   6  -1    7.30    6.30
   0   6  -1    5.50    4.70
   0   6  -1    7.70    5.70
   0   6  -1    7.20    4.50
   0  -6   1   25.90    8.30
   0  -6   1    5.60    5.40
  -1   6  -1  143.49   17.70
  -1   6  -1  154.38   15.30
  -1   6  -1  145.79   17.80
   1  -6   1  154.48   13.90
   1  -6   1  148.29   16.80
  -2   6  -1  369.66   26.20
  -2   6  -1  388.86   26.40
   2  -6   1  388.16   24.80
   2  -6   1  373.96   21.10
  -3   6  -1 1704.03   62.39
  -3   6  -1 1659.93   55.69
  -3   6  -1 1905.71   74.69
  -3   6  -1 1798.82   74.69
  -3   6  -1 1748.33   53.59
   3  -6   1 1868.21   69.29
   3  -6   1 1671.63   61.19
  -4   6  -1 3011.90  113.69
  -4   6  -1 3000.60  114.39
  -4   6  -1 2815.62   93.89
  -4   6  -1 2894.61   89.59
  -4   6  -1 2786.42   88.39
   4  -6   1 3103.89  105.69
   4  -6   1 2909.41   93.59
   4  -6   1 2870.21   93.79
   4  -6   1 2986.60   95.19
   4  -6   1 3140.59   95.89
  -5   6  -1  523.65   20.10
  -5   6  -1  531.85   21.80
  -5   6  -1  558.94   40.70
  -5   6  -1  547.65   39.50
   5  -6   1  558.24   25.10
   5  -6   1  546.65   22.20
   5  -6   1  530.85   32.70
   5  -6   1  545.05   25.60
   5  -6   1  514.95   24.20
  -6   6  -1   50.99    6.70
  -6   6  -1   36.40    5.70
  -6   6  -1   37.20    8.10
  -6   6  -1   50.59   16.40
  -6   6  -1   45.60    6.20
  -6   6  -1   51.79   15.80
   6  -6   1   47.00    7.90
   6  -6   1   64.79    9.90
   6  -6   1   36.90    7.40
   6  -6   1   63.59    8.90
   6  -6   1   60.09   10.10
   6  -6   1   33.90   12.20
  -7   6  -1    6.10   10.60
  -7   6  -1    8.00    5.20
  -7   6  -1   13.30   12.40
  -7   6  -1    7.80    4.10
  -7   6  -1    4.50    3.60
  -7   6  -1    3.50    4.10
   7  -6   1   18.50    7.20
   7  -6   1    3.40    7.70
   7  -6   1   12.50    5.80
   7  -6   1   13.40    6.60
   7  -6   1   10.80    5.70
   7  -6   1    6.60    5.90
  -8   6  -1   -1.80    5.40
  -8   6  -1    4.10    4.80
  -8   6  -1   -2.40    6.30
  -8   6  -1  -10.90   10.70
  -8   6  -1    0.90    4.00
   8  -6   1    1.30    5.40
   8  -6   1   -2.10    5.00
   8  -6   1   -0.30    7.00
   8  -6   1    2.70    6.20
   8  -6   1   22.00    7.60
   8  -6   1    0.10    4.60
  -9   6  -1   70.09   11.20
  -9   6  -1   61.99    8.60
  -9   6  -1  102.49   28.50
  -9   6  -1   74.59    9.10
  -9   6  -1   83.99   15.60
  -9   6  -1   67.09    8.00
   9  -6   1  104.19   13.90
   9  -6   1   78.49   11.00
   9  -6   1   90.09   13.20
   9  -6   1   66.39   10.10
 -10   6  -1   64.69    8.70
 -10   6  -1   68.39   14.10
 -10   6  -1   54.89    8.30
 -10   6  -1   72.09   12.20
 -10   6  -1   78.39   11.50
 -10   6  -1   62.39    7.60
  10  -6   1   66.09   11.60
  10  -6   1   49.60    9.20
 -11   6  -1  153.58   11.40
 -11   6  -1  177.28   10.50
 -11   6  -1  135.99   13.40
 -11   6  -1  123.39   10.90
 -11   6  -1  165.38   15.00
 -11   6  -1  159.98   18.50
  11  -6   1  197.08   17.00
  11  -6   1  153.98   15.70
 -12   6  -1   93.19    8.30
 -12   6  -1  102.29   12.60
 -12   6  -1  106.79    6.40
 -12   6  -1   90.69   11.00
  12  -6   1  104.79   11.80
  12  -6   1  101.19   10.40
 -13   6  -1   10.20    3.40
  13  -6   1   -0.30    3.80
  11   5  -1   17.00    2.90
  11   5  -1   15.90    4.00
 -11  -5   1   17.00    4.10
  10   5  -1   48.90   10.60
  10   5  -1   33.90    7.00
  10   5  -1   40.60    8.70
  10   5  -1   46.00   12.30
  10   5  -1   54.69    6.80
 -10  -5   1   55.39    5.10
 -10  -5   1   59.39    8.10
   9   5  -1   29.70   12.50
   9   5  -1   11.60    5.80
   9   5  -1   19.20    6.90
   9   5  -1   17.20    8.40
   9   5  -1   20.80    6.90
   9   5  -1   22.40   10.10
  -9  -5   1   22.40    5.80
  -9  -5   1   11.80    7.10
  -9  -5   1   21.30    5.50
  -9  -5   1   20.70    7.20
  -9  -5   1   13.00    6.00
   8   5  -1   -1.20    7.90
   8   5  -1   13.70    6.40
   8   5  -1   10.20    6.40
   8   5  -1   11.10    7.50
   8   5  -1    9.60   10.50
   8   5  -1    6.90    5.30
  -8  -5   1    2.80    5.20
  -8  -5   1    1.40    7.40
  -8  -5   1   10.30    6.20
  -8  -5   1   10.40    5.60
  -8  -5   1    4.60    7.30
   7   5  -1  162.88   14.30
   7   5  -1  181.88   14.10
   7   5  -1  175.48   16.90
   7   5  -1  193.08   12.90
   7   5  -1  177.98   23.10
   7   5  -1  137.09   28.10
  -7  -5   1  193.68   18.10
  -7  -5   1  191.48   13.80
  -7  -5   1  195.48   14.10
  -7  -5   1  195.58   18.70
  -7  -5   1  177.18   12.70
   6   5  -1   -2.90   10.00
   6   5  -1    6.80    5.10
   6   5  -1    5.50    7.80
   6   5  -1   -0.70    4.10
   6   5  -1    1.50    3.70
   6   5  -1    1.00    5.20
  -6  -5   1   16.90    8.60
  -6  -5   1    7.80    4.90
  -6  -5   1    4.80    5.40
  -6  -5   1   -0.80    4.90
  -6  -5   1   21.70    8.70
   5   5  -1  222.08   13.90
   5   5  -1  177.88   26.70
   5   5  -1  203.88   11.90
   5   5  -1  186.78   25.50
   5   5  -1  222.28   29.70
   5   5  -1  184.18   12.70
   5   5  -1  231.68   12.70
  -5  -5   1  205.58   11.90
  -5  -5   1  218.18   16.10
  -5  -5   1  220.38   14.20
  -5  -5   1  210.18   15.60
  -5  -5   1  195.58   13.80
  -5  -5   1  256.87   27.70
  -5  -5   1  196.28   13.00
   4   5  -1   24.40   10.90
   4   5  -1   24.70    4.70
   4   5  -1   17.80    8.50
   4   5  -1   16.40    9.50
   4   5  -1   13.10    4.40
   4   5  -1   24.70    9.00
  -4  -5   1   30.30    6.60
  -4  -5   1   30.80    6.80
  -4  -5   1   33.20    6.60
  -4  -5   1   18.00    7.90
  -4  -5   1   17.70    5.50
  -4  -5   1   17.70    4.30
   3   5  -1   82.69    7.50
   3   5  -1   91.29    7.30
   3   5  -1   81.49   13.60
   3   5  -1   87.29   15.60
   3   5  -1   81.49   15.80
   3   5  -1   78.59   14.40
  -3  -5   1  104.89   10.20
  -3  -5   1  107.39   11.00
  -3  -5   1   73.59    8.30
  -3  -5   1   70.19   12.40
  -3  -5   1   67.19    7.90
   2   5  -1 1967.70   59.49
   2   5  -1 1994.70   76.89
   2   5  -1 1984.70   77.09
   2   5  -1 1895.61   73.79
  -2  -5   1 1930.71   71.79
   1   5  -1 1482.95   59.39
   1   5  -1 1460.85   60.59
   1   5  -1 1491.05   58.89
   1   5  -1 1436.26   49.50
   1   5  -1 1479.05   52.99
   1   5  -1 1475.65   49.70
   1   5  -1 1514.05   52.29
  -1  -5   1 1543.55   56.69
   0   5  -1 2493.15   88.99
   0   5  -1 2471.75   90.59
   0   5  -1 2545.75   83.79
   0   5  -1 2458.15   83.49
   0  -5   1 2577.94   84.99
   0  -5   1 2472.85   87.99
  -1   5  -1  235.68   17.30
  -1   5  -1  262.67   19.30
  -1   5  -1  243.38   17.40
   1  -5   1  241.88   17.00
   1  -5   1  259.57   15.80
  -2   5  -1 1312.07   54.79
  -2   5  -1 1327.17   55.29
  -2   5  -1 1317.07   49.70
   2  -5   1 1326.07   47.80
   2  -5   1 1353.86   52.19
  -3   5  -1  213.88   13.70
  -3   5  -1  240.78   20.40
  -3   5  -1  226.98    9.40
  -3   5  -1  254.17   21.30
   3  -5   1  224.88   13.20
   3  -5   1  232.68   17.80
  -4   5  -1  117.39    9.60
  -4   5  -1  118.19    8.90
  -4   5  -1   95.99   15.90
  -4   5  -1  111.79   17.70
   4  -5   1  136.29   12.90
   4  -5   1  110.79    8.00
   4  -5   1  113.89   14.90
  -5   5  -1 2082.79   69.79
  -5   5  -1 2077.69   63.49
  -5   5  -1 2106.29   86.79
  -5   5  -1 2136.29   65.59
  -5   5  -1 2066.69   87.29
   5  -5   1 2085.09   77.39
   5  -5   1 2064.19   70.39
   5  -5   1 1800.12   64.79
  -6   5  -1  352.66   39.00
  -6   5  -1  250.97   12.00
  -6   5  -1  244.38   13.00
  -6   5  -1  261.87   14.50
  -6   5  -1  308.47   35.40
  -6   5  -1  286.37   13.20
   6  -5   1  248.58   21.20
   6  -5   1  226.68   14.10
   6  -5   1  267.37   15.10
   6  -5   1  254.47   15.60
   6  -5   1  264.27   15.80
   6  -5   1  226.88   15.00
   6  -5   1  264.87   18.10
  -7   5  -1  732.43   50.89
  -7   5  -1  653.53   25.80
  -7   5  -1  719.73   49.00
  -7   5  -1  665.33   26.30
  -7   5  -1  686.63   24.90
  -7   5  -1  690.03   28.70
   7  -5   1  630.54   28.90
   7  -5   1  682.73   29.80
   7  -5   1  686.13   30.30
   7  -5   1  697.93   37.90
   7  -5   1  661.13   29.20
   7  -5   1  684.63   29.60
   7  -5   1  658.03   28.90
  -8   5  -1  324.67   16.70
  -8   5  -1  337.87   15.30
  -8   5  -1  348.97   24.00
  -8   5  -1  322.27   16.90
  -8   5  -1  323.27   19.20
  -8   5  -1  231.98   32.20
   8  -5   1  305.77   18.20
   8  -5   1  292.47   24.40
   8  -5   1  308.97   18.50
   8  -5   1  317.47   15.60
   8  -5   1  313.37   19.80
   8  -5   1  366.06   20.70
  -9   5  -1   50.89    8.30
  -9   5  -1   34.10    9.00
  -9   5  -1   65.49   32.10
  -9   5  -1   45.80    6.90
  -9   5  -1   47.00    7.70
  -9   5  -1   49.70   10.20
  -9   5  -1   28.80   10.90
   9  -5   1   47.30   11.40
   9  -5   1   44.70    6.90
   9  -5   1   47.00    8.90
 -10   5  -1   70.89   11.20
 -10   5  -1   22.90    7.80
 -10   5  -1   38.10    6.70
 -10   5  -1   32.50    8.80
 -10   5  -1   32.20   11.10
 -10   5  -1   56.49    8.80
 -10   5  -1   41.60    7.30
  10  -5   1   55.29   11.70
 -11   5  -1   61.19    6.50
 -11   5  -1   58.29    7.40
 -11   5  -1   60.29   11.60
 -11   5  -1   67.09    8.70
 -11   5  -1   67.49   10.40
 -11   5  -1   57.49   12.40
 -11   5  -1   58.69    9.30
  11  -5   1   50.19   11.20
 -12   5  -1   75.39    9.60
 -12   5  -1   55.59    7.00
 -12   5  -1   55.89    8.50
  12  -5   1   57.59    8.30
  12  -5   1   48.90    9.20
 -13   5  -1   33.00    6.00
  13  -5   1   33.20    6.90
  11   4  -1   -2.50    4.20
  11   4  -1    0.30    6.10
  11   4  -1    3.00    3.20
 -11  -4   1    4.80    4.40
 -11  -4   1    5.50    3.20
  10   4  -1   33.40    6.60
  10   4  -1   33.50    7.60
  10   4  -1   18.00    8.00
  10   4  -1   23.80    9.70
  10   4  -1   27.30    7.10
  10   4  -1   32.50   12.10
 -10  -4   1   38.20    6.70
   9   4  -1  383.56   23.90
   9   4  -1  356.96   30.20
   9   4  -1  335.17   19.60
   9   4  -1  375.36   27.10
   9   4  -1  348.17   18.50
   9   4  -1  334.07   19.90
  -9  -4   1  365.26   21.50
  -9  -4   1  345.97   17.50
  -9  -4   1  367.46   18.70
   8   4  -1  288.57   30.20
   8   4  -1  240.98   16.30
   8   4  -1  225.68   15.90
   8   4  -1  191.08   20.70
   8   4  -1  230.58   14.30
  -8  -4   1  223.48   14.60
  -8  -4   1  237.08   18.70
  -8  -4   1  239.38   18.50
  -8  -4   1  246.08   15.70
  -8  -4   1  209.58   14.50
   7   4  -1   25.70   10.80
   7   4  -1   38.20    8.90
   7   4  -1   48.10    8.50
   7   4  -1   43.00    8.10
   7   4  -1   40.90    7.10
   7   4  -1   45.80   17.70
  -7  -4   1   39.20    8.10
  -7  -4   1   42.60    7.60
  -7  -4   1   44.80    8.20
  -7  -4   1   29.40    9.50
  -7  -4   1   32.40    9.60
   6   4  -1   65.39   12.00
   6   4  -1   95.09   19.90
   6   4  -1   93.09   11.40
   6   4  -1  104.89   10.50
   6   4  -1  112.39   11.30
   6   4  -1  114.09   10.10
   6   4  -1  102.49   21.80
   6   4  -1   87.49   19.80
  -6  -4   1  105.19   12.90
  -6  -4   1  111.39   10.90
  -6  -4   1   98.19   11.80
  -6  -4   1   85.99    9.60
  -6  -4   1   99.49   11.30
  -6  -4   1   87.99    9.60
   5   4  -1  150.68   10.70
   5   4  -1  145.79    9.90
   5   4  -1  182.38   23.40
   5   4  -1  145.29   23.50
   5   4  -1  165.18   25.30
   5   4  -1  146.19    9.70
   5   4  -1  163.78   24.20
   5   4  -1  159.48   11.20
  -5  -4   1  140.19   17.60
  -5  -4   1  161.08   13.40
  -5  -4   1  152.58    9.90
  -5  -4   1  139.99   12.80
  -5  -4   1  126.39    9.50
  -5  -4   1  164.58   11.30
  -5  -4   1  137.99   12.30
  -5  -4   1  140.29   10.80
   4   4  -1  258.87   13.20
   4   4  -1  257.57   21.00
   4   4  -1  260.27   23.40
   4   4  -1  254.57   22.10
   4   4  -1  281.87   24.40
   4   4  -1  272.37   12.20
  -4  -4   1  260.67   14.90
  -4  -4   1  254.77   15.10
  -4  -4   1  241.98   13.40
  -4  -4   1  265.97   20.20
   3   4  -1    8.60    5.80
   3   4  -1   13.20    6.50
   3   4  -1   10.50    5.70
   3   4  -1   10.40    2.80
  -3  -4   1   10.90    3.60
  -3  -4   1   27.60    8.10
  -3  -4   1   11.30    6.10
   2   4  -1  384.36   22.50
   2   4  -1  368.46   23.40
   2   4  -1  391.56   24.00
   2   4  -1  385.16   13.70
  -2  -4   1  370.26   20.90
  -2  -4   1  350.96   16.60
   1   4  -1 2298.97   70.09
   1   4  -1 2245.98   79.89
   1   4  -1 2212.18   72.09
   1   4  -1 2129.19   77.49
   1   4  -1 2293.77   69.99
  -1  -4   1 2280.27   73.89
  -1  -4   1 2040.90   69.09
  -1  -4   1 2325.87   75.59
   0   4  -1 1156.28   45.90
   0   4  -1 1172.28   42.40
   0   4  -1 1213.58   42.80
   0  -4   1 1145.09   43.30
   0  -4   1 1136.69   42.60
  -1   4  -1 2332.07   77.49
  -1   4  -1 2299.97   76.99
   1  -4   1 2252.27   73.19
   1  -4   1 2117.09   74.89
  -2   4  -1  659.43   28.40
  -2   4  -1  696.43   32.80
  -2   4  -1  698.63   32.70
  -2   4  -1  671.13   27.50
   2  -4   1  678.83   26.40
   2  -4   1  721.53   30.50
   2  -4   1  657.43   25.10
  -3   4  -1 1236.08   45.00
  -3   4  -1 1286.87   53.89
  -3   4  -1 1293.27   46.20
  -3   4  -1 1297.87   54.29
  -3   4  -1 1294.17   40.50
   3  -4   1 1332.67   44.70
   3  -4   1 1295.57   43.40
   3  -4   1 1403.26   50.29
  -4   4  -1  662.23   36.90
  -4   4  -1  688.53   37.70
  -4   4  -1  707.53   24.30
  -4   4  -1  686.43   28.00
   4  -4   1  691.03   32.00
   4  -4   1  668.73   23.10
  -5   4  -1  561.54   26.80
  -5   4  -1  552.24   35.80
  -5   4  -1  564.44   36.90
  -5   4  -1  552.44   21.90
  -5   4  -1  560.94   20.50
   5  -4   1  555.94   27.10
   5  -4   1  553.64   29.10
   5  -4   1  582.74   24.80
   5  -4   1  561.64   23.50
   5  -4   1  577.44   25.70
  -6   4  -1  335.27   32.30
  -6   4  -1  366.26   30.40
  -6   4  -1  356.66   15.60
  -6   4  -1  329.57   16.30
  -6   4  -1  372.36   24.90
  -6   4  -1  346.17   15.00
   6  -4   1  327.97   19.80
   6  -4   1  328.47   17.80
   6  -4   1  319.77   17.40
   6  -4   1  360.96   19.20
   6  -4   1  335.07   17.50
   6  -4   1  308.27   21.30
   6  -4   1  320.47   22.00
  -7   4  -1   13.10    3.80
  -7   4  -1   24.30    6.40
  -7   4  -1   -0.10    7.00
  -7   4  -1   13.20    9.60
  -7   4  -1    3.40    3.60
  -7   4  -1    7.50    4.00
  -7   4  -1   22.10    5.00
   7  -4   1   12.80    6.40
   7  -4   1   17.10    6.70
   7  -4   1   24.70    8.70
   7  -4   1   11.20    5.60
   7  -4   1   23.00    6.80
   7  -4   1   14.40    5.80
   7  -4   1   15.60    5.60
   7  -4   1   12.00    4.70
   7  -4   1   12.20    7.00
   7  -4   1   22.00    8.20
  -8   4  -1  113.79   14.80
  -8   4  -1  120.59   10.50
  -8   4  -1   91.29    8.20
  -8   4  -1  104.49   21.20
  -8   4  -1  142.09   14.20
  -8   4  -1   72.49   18.50
  -8   4  -1  118.99   13.20
   8  -4   1  119.69   10.70
   8  -4   1  131.59   15.60
   8  -4   1  116.69   13.30
   8  -4   1  132.29   14.40
   8  -4   1  123.89   15.50
  -9   4  -1  375.16   22.30
  -9   4  -1  387.76   21.70
  -9   4  -1  380.56   25.90
  -9   4  -1  373.26   18.20
  -9   4  -1  396.46   17.00
  -9   4  -1  401.56   19.50
  -9   4  -1  345.47   21.40
  -9   4  -1  382.86   43.80
   9  -4   1  373.36   24.30
   9  -4   1  399.16   24.00
   9  -4   1  383.96   19.10
   9  -4   1  375.26   21.60
   9  -4   1  336.37   21.40
 -10   4  -1   10.10    6.70
 -10   4  -1   10.80    5.20
 -10   4  -1    9.30    8.20
 -10   4  -1   13.00    7.10
 -10   4  -1    1.90    6.40
  10  -4   1    6.30    6.80
  10  -4   1    6.00    8.30
  10  -4   1   21.70   10.90
  10  -4   1    7.00    6.70
 -11   4  -1    5.50    7.50
 -11   4  -1    8.20    6.30
 -11   4  -1    4.70    5.40
 -11   4  -1   -7.70    4.30
 -11   4  -1   -1.90    3.80
 -11   4  -1   -5.50    6.40
  11  -4   1    6.60    5.00
  11  -4   1    2.70    7.40
 -12   4  -1   14.10    6.80
 -12   4  -1   13.20    6.90
 -12   4  -1   29.50   11.40
  12  -4   1    5.00    8.80
  12  -4   1   23.00    6.30
 -13   4  -1  183.58   11.40
 -13   4  -1  215.28    9.30
  13  -4   1  223.88   14.30
  12   3  -1   22.70    4.60
 -12  -3   1   19.10    4.10
 -12  -3   1   30.50    3.30
  11   3  -1   29.80   10.80
  11   3  -1   14.40    8.70
  11   3  -1   21.60    6.40
  11   3  -1   22.00    5.50
  11   3  -1   22.50    4.80
 -11  -3   1   18.10    5.30
  10   3  -1   11.70    6.90
  10   3  -1   -0.90    4.70
  10   3  -1   10.60    6.70
  10   3  -1   12.80   10.40
  10   3  -1    9.70    7.70
  10   3  -1   14.00    9.20
 -10  -3   1    8.40    6.00
   9   3  -1    9.70    6.80
   9   3  -1    4.80   11.00
   9   3  -1   12.80    8.90
   9   3  -1    0.70    5.40
   9   3  -1   10.80   10.20
   9   3  -1   15.90    7.10
  -9  -3   1   14.20    5.40
  -9  -3   1    6.60    6.80
  -9  -3   1    5.50    6.50
   8   3  -1  513.35   31.20
   8   3  -1  458.15   23.80
   8   3  -1  345.97   62.19
   8   3  -1  429.86   26.00
   8   3  -1  553.44   35.40
   8   3  -1  501.95   24.00
   8   3  -1  497.05   22.20
  -8  -3   1  493.75   23.80
  -8  -3   1  527.05   27.60
  -8  -3   1  502.15   22.80
  -8  -3   1  516.95   26.60
  -8  -3   1  477.85   28.70
  -8  -3   1  471.35   24.30
   7   3  -1 1098.69   68.79
   7   3  -1 1269.97   42.70
   7   3  -1 1171.18   46.50
   7   3  -1 1240.18   54.59
   7   3  -1 1162.28   66.29
   7   3  -1 1241.48   44.10
  -7  -3   1 1256.17   48.30
  -7  -3   1 1200.88   42.70
  -7  -3   1 1301.47   51.49
  -7  -3   1 1206.28   43.40
  -7  -3   1 1192.28   43.70
  -7  -3   1 1188.48   43.00
   6   3  -1   -1.60    3.70
   6   3  -1    7.40    8.70
   6   3  -1    8.60    4.30
   6   3  -1    0.30    6.80
   6   3  -1    8.00    3.80
   6   3  -1    9.50    8.70
  -6  -3   1   11.10    4.50
  -6  -3   1    8.40    4.80
  -6  -3   1    5.80    4.20
  -6  -3   1    9.70    6.30
  -6  -3   1   19.90    4.80
  -6  -3   1   16.00    6.00
  -6  -3   1   11.90    7.20
   5   3  -1 1788.62   84.99
   5   3  -1 1828.32   77.19
   5   3  -1 1924.51   58.39
   5   3  -1 1766.12   74.09
   5   3  -1 1840.52   77.09
   5   3  -1 1829.62   59.99
  -5  -3   1 1734.43   58.19
  -5  -3   1 1825.82   60.59
  -5  -3   1 1885.91   68.69
  -5  -3   1 1767.82   61.79
  -5  -3   1 1764.12   58.29
  -5  -3   1 1803.42   61.39
   4   3  -1  982.90   46.50
   4   3  -1  960.60   46.10
   4   3  -1  966.20   44.30
   4   3  -1 1037.50   33.70
   4   3  -1  931.01   45.90
  -4  -3   1  919.21   34.00
  -4  -3   1  891.11   39.50
   3   3  -1   94.19    6.10
   3   3  -1   93.19   13.60
   3   3  -1  115.29   15.30
   3   3  -1   96.79   13.20
   3   3  -1   95.39   14.10
  -3  -3   1   99.29   12.40
  -3  -3   1   80.29   11.70
  -3  -3   1   79.49    6.60
   2   3  -1  105.69   12.00
   2   3  -1   97.99   13.90
   2   3  -1  117.39   11.40
   2   3  -1  106.69    5.30
  -2  -3   1  106.59   12.10
  -2  -3   1   92.49    6.40
  -2  -3   1  107.69   11.70
   1   3  -1  286.97   17.30
   1   3  -1  271.47   16.10
   1   3  -1  262.37   12.20
   1   3  -1  296.47   11.70
  -1  -3   1  287.17   14.10
  -1  -3   1  296.47   15.20
   0   3  -1  361.56   19.00
   0   3  -1  407.36   17.30
   0  -3   1  404.46   18.10
   0  -3   1  387.06   17.40
  -1   3  -1   19.80    5.00
  -1   3  -1   21.00    4.70
  -1   3  -1   18.70    4.90
   1  -3   1   21.90    3.90
   1  -3   1   22.50    5.10
  -2   3  -1  511.45   24.30
  -2   3  -1  481.35   24.10
  -2   3  -1  448.86   19.30
   2  -3   1  462.85   18.20
   2  -3   1  451.55   18.20
   2  -3   1  533.55   22.40
  -3   3  -1 1296.37   45.30
  -3   3  -1 1317.67   41.40
  -3   3  -1 1351.16   52.39
  -3   3  -1 1321.77   46.00
  -3   3  -1 1372.16   52.99
   3  -3   1 1288.87   44.30
   3  -3   1 1288.97   42.00
   3  -3   1 1317.87   46.20
   3  -3   1 1444.66   48.80
  -4   3  -1  116.69   15.90
  -4   3  -1  123.49   15.50
  -4   3  -1  119.59    7.10
  -4   3  -1  118.79    6.90
  -4   3  -1  121.09    9.70
   4  -3   1  130.89   11.10
   4  -3   1  115.59    8.40
   4  -3   1  113.39   10.10
   4  -3   1  129.79   10.60
  -5   3  -1  325.37   25.50
  -5   3  -1  295.97   13.00
  -5   3  -1  307.27   13.90
  -5   3  -1  294.77   24.10
   5  -3   1  288.27   16.20
   5  -3   1  297.77   19.20
   5  -3   1  316.07   19.40
   5  -3   1  308.77   18.70
   5  -3   1  394.76   18.20
   5  -3   1  404.66   17.70
  -6   3  -1  400.86   18.00
  -6   3  -1  370.16   17.10
  -6   3  -1  419.26   31.30
  -6   3  -1  411.86   30.80
  -6   3  -1  373.16   16.50
  -6   3  -1  397.16   16.10
   6  -3   1  403.16   24.70
   6  -3   1  404.36   21.30
   6  -3   1  352.66   23.80
   6  -3   1  414.36   21.20
   6  -3   1  411.36   20.40
   6  -3   1  370.86   21.70
  -7   3  -1 1732.93   57.99
  -7   3  -1 1808.72   80.69
  -7   3  -1 1650.73   56.79
  -7   3  -1 1811.12   63.19
  -7   3  -1 1706.53   55.09
  -7   3  -1 1713.73   53.89
  -7   3  -1 1669.43   55.79
  -7   3  -1 1735.03   55.79
  -7   3  -1 1776.12   78.89
   7  -3   1 1682.83   60.59
   7  -3   1 1737.93   63.29
   7  -3   1 1692.03   56.39
   7  -3   1 1646.14   61.99
   7  -3   1 1735.93   58.99
   7  -3   1 1684.83   63.59
   7  -3   1 1589.54   69.29
   7  -3   1 1661.93   59.69
   7  -3   1 1738.63   60.99
  -8   3  -1   16.20    5.60
  -8   3  -1   10.90    4.80
  -8   3  -1   19.90   12.10
  -8   3  -1   20.30    5.50
  -8   3  -1   13.40    8.10
  -8   3  -1   15.10    6.80
  -8   3  -1   23.40    4.80
  -8   3  -1   16.20   12.10
  -8   3  -1   12.90    6.00
   8  -3   1   32.90    9.00
   8  -3   1   12.00    6.00
   8  -3   1   19.00    9.80
   8  -3   1   12.60    9.60
   8  -3   1   27.80    9.40
   8  -3   1   15.60    7.00
   8  -3   1   18.80    6.00
  -9   3  -1   -1.40    4.10
  -9   3  -1    2.50    5.70
  -9   3  -1    0.20    4.10
  -9   3  -1   -2.60    6.40
  -9   3  -1    7.40    7.30
  -9   3  -1    1.70   12.70
  -9   3  -1   -4.30    4.50
  -9   3  -1    1.40    6.00
   9  -3   1   -1.90    4.90
   9  -3   1   -6.70    6.00
   9  -3   1   -0.40    6.80
   9  -3   1    1.60    5.70
 -10   3  -1   65.09    7.80
 -10   3  -1   75.89   11.30
 -10   3  -1   52.29    8.30
 -10   3  -1   54.49   10.20
 -10   3  -1   46.30    9.20
 -10   3  -1   66.39    6.80
 -10   3  -1   76.79   13.70
  10  -3   1   74.79   15.00
  10  -3   1   58.49    9.30
  10  -3   1   57.59   11.20
  10  -3   1   66.59   11.60
 -11   3  -1   11.70    7.50
 -11   3  -1    5.00    3.00
 -11   3  -1    7.00    5.50
 -11   3  -1    6.70    6.80
 -11   3  -1    5.00    5.80
  11  -3   1   14.20    9.40
  11  -3   1    7.80    7.30
  11  -3   1   -0.50    9.20
  11  -3   1    8.60    5.90
 -12   3  -1    3.60    4.40
 -12   3  -1   -1.30    4.40
 -12   3  -1    1.20    5.70
  12  -3   1   -0.90    7.10
  12  -3   1    4.00    4.40
  12  -3   1    4.90    5.10
 -13   3  -1   12.90    3.40
 -13   3  -1   20.40    5.00
  13  -3   1   19.30   10.60
  12   2  -1   21.10    5.30
  12   2  -1   27.90    8.30
 -12  -2   1   29.70    5.10
 -12  -2   1   23.50    4.90
  11   2  -1   40.50   12.00
  11   2  -1   50.59   12.00
  11   2  -1   38.60    5.90
  11   2  -1   60.59    7.50
  11   2  -1   44.40    8.70
 -11  -2   1   46.40    7.60
  10   2  -1  271.57   15.20
  10   2  -1  259.67   29.10
  10   2  -1  231.38   20.60
  10   2  -1  287.17   24.30
  10   2  -1  270.87   20.80
  10   2  -1  278.17   17.90
 -10  -2   1  257.97   17.60
   9   2  -1   66.29   12.60
   9   2  -1   50.09   14.10
   9   2  -1   51.39    9.50
   9   2  -1   40.10    7.90
   9   2  -1   57.09   10.10
  -9  -2   1   76.19   11.90
  -9  -2   1   69.59    9.10
  -9  -2   1   48.20    9.20
  -9  -2   1   50.89    6.40
  -9  -2   1   61.09    8.00
  -9  -2   1   69.29   13.80
   8   2  -1  164.58   17.10
   8   2  -1  191.48   24.40
   8   2  -1  140.99   25.60
   8   2  -1  195.98   14.60
   8   2  -1  187.48   12.50
  -8  -2   1  172.18   10.80
  -8  -2   1  180.28   14.70
  -8  -2   1  195.18   16.10
  -8  -2   1  173.68   16.40
  -8  -2   1  151.48   12.30
  -8  -2   1  160.98   12.50
   7   2  -1  712.73   38.40
   7   2  -1  673.53   30.40
   7   2  -1  678.43   28.30
   7   2  -1  682.23   26.60
   7   2  -1  774.52   38.00
   7   2  -1  658.93   46.10
   7   2  -1  606.24   43.50
   7   2  -1  718.53   28.30
  -7  -2   1  705.13   28.40
  -7  -2   1  673.73   31.40
  -7  -2   1  675.93   27.50
  -7  -2   1  675.93   27.50
  -7  -2   1  643.84   24.80
  -7  -2   1  722.23   30.70
  -7  -2   1  759.42   31.40
   6   2  -1  278.37   20.10
   6   2  -1  315.37   27.30
   6   2  -1  321.57   28.50
   6   2  -1  274.17   25.60
   6   2  -1  314.47   15.20
   6   2  -1  311.37   16.90
  -6  -2   1  305.27   15.70
  -6  -2   1  336.07   17.90
  -6  -2   1  324.97   14.70
  -6  -2   1  305.07   17.60
  -6  -2   1  294.77   18.40
  -6  -2   1  314.47   15.50
  -6  -2   1  307.77   18.00
   5   2  -1  174.68   20.10
   5   2  -1  159.88    9.20
   5   2  -1  157.78   10.10
   5   2  -1  139.09   18.30
   5   2  -1  186.38   23.50
  -5  -2   1  154.88   13.60
  -5  -2   1  157.18   12.00
  -5  -2   1  137.79    9.30
  -5  -2   1  135.59   11.20
  -5  -2   1  148.09   12.00
   4   2  -1 1936.31   75.59
   4   2  -1 2014.00   77.49
   4   2  -1 2127.69   63.39
   4   2  -1 2082.79   76.09
   4   2  -1 2062.39   76.19
  -4  -2   1 2110.69   76.39
  -4  -2   1 2115.79   70.19
  -4  -2   1 2034.50   65.99
  -4  -2   1 1998.00   65.39
  -4  -2   1 2062.79   66.69
  -4  -2   1 1984.30   66.59
   3   2  -1  605.14   28.90
   3   2  -1  591.44   28.30
   3   2  -1  572.94   29.00
   3   2  -1  597.54   28.00
   3   2  -1  625.64   21.00
  -3  -2   1  569.34   21.40
  -3  -2   1  599.54   27.90
  -3  -2   1  579.64   22.10
  -3  -2   1  583.44   25.00
  -3  -2   1  550.34   21.60
  -3  -2   1  577.24   21.50
   2   2  -1 1123.59   41.60
   2   2  -1 1015.20   41.30
   2   2  -1 1023.00   40.20
   2   2  -1 1136.39   33.40
  -2  -2   1 1083.69   40.10
  -2  -2   1 1093.69   38.40
  -1   2  -1  170.68    9.10
  -1   2  -1  177.38   10.30
  -1   2  -1  180.78    9.10
  -1   2  -1  163.18   10.10
   1  -2   1  170.48   10.70
   1  -2   1  181.98    8.30
   1  -2   1  190.88    9.90
  -2   2  -1  665.43   28.00
  -2   2  -1  648.64   24.40
  -2   2  -1  692.73   28.30
  -2   2  -1  651.23   24.10
   2  -2   1  703.13   29.70
   2  -2   1  652.63   22.30
   2  -2   1  691.23   25.60
   2  -2   1  671.83   24.60
   2  -2   1  659.13   24.50
  -3   2  -1   78.19    6.70
  -3   2  -1   74.59    6.90
  -3   2  -1   72.89    5.20
  -3   2  -1   66.59    9.80
  -3   2  -1   67.19   10.00
   3  -2   1   71.09   11.50
   3  -2   1   65.59    7.10
   3  -2   1   56.69    7.10
   3  -2   1   74.09    6.90
   3  -2   1   72.49    6.80
  -4   2  -1  934.21   32.00
  -4   2  -1  971.30   42.50
  -4   2  -1  926.31   43.50
  -4   2  -1  992.10   42.60
  -4   2  -1  950.10   37.70
  -4   2  -1  995.10   32.40
   4  -2   1 1013.40   38.10
   4  -2   1  967.00   34.30
   4  -2   1  967.00   34.60
   4  -2   1  943.81   35.80
   4  -2   1  949.90   46.70
   4  -2   1  973.80   37.90
  -5   2  -1   19.40    6.40
  -5   2  -1   25.40    9.00
  -5   2  -1   10.80    3.40
  -5   2  -1   34.20   10.00
   5  -2   1   20.80    6.60
   5  -2   1   14.70    3.90
   5  -2   1   20.80    5.10
   5  -2   1   19.80    5.40
   5  -2   1   21.20    4.80
   5  -2   1   18.80    5.40
   5  -2   1   19.00    6.40
  -6   2  -1 4825.72  142.89
  -6   2  -1 4731.63  163.78
  -6   2  -1 4814.22  163.38
  -6   2  -1 4974.50  149.39
  -6   2  -1 4663.93  144.99
   6  -2   1 4742.23  147.49
   6  -2   1 4760.32  156.88
   6  -2   1 4739.63  150.28
   6  -2   1 4758.42  148.49
   6  -2   1 4803.12  148.69
   6  -2   1 4831.92  157.98
   6  -2   1 4845.62  148.89
   6  -2   1 4817.22  145.49
  -7   2  -1  167.58   11.00
  -7   2  -1  165.58    9.40
  -7   2  -1  176.38   15.00
  -7   2  -1  234.88   30.10
  -7   2  -1  181.08   12.10
  -7   2  -1  168.98   10.10
  -7   2  -1  158.78   11.90
  -7   2  -1  182.68   26.20
  -7   2  -1  166.18   12.80
  -7   2  -1  180.48   11.00
   7  -2   1  142.39   20.20
   7  -2   1  186.78   21.50
   7  -2   1  180.98   14.60
   7  -2   1  182.88   10.30
   7  -2   1  168.08   12.20
   7  -2   1  172.48   13.90
   7  -2   1  194.88   20.10
   7  -2   1  171.08   16.90
   7  -2   1  165.78   11.40
   7  -2   1  163.78   14.20
  -8   2  -1  686.73   25.60
  -8   2  -1  663.83   45.90
  -8   2  -1  633.34   46.20
  -8   2  -1  697.43   26.70
  -8   2  -1  692.93   24.30
  -8   2  -1  659.53   29.00
  -8   2  -1  730.23   33.30
  -8   2  -1  634.34   28.80
  -8   2  -1  693.43   29.30
   8  -2   1  635.14   43.30
   8  -2   1  659.63   24.40
   8  -2   1  675.23   31.60
   8  -2   1  664.73   35.10
   8  -2   1  651.73   25.30
   8  -2   1  654.33   32.10
   8  -2   1  690.03   33.20
   8  -2   1  636.04   27.70
   8  -2   1  674.63   42.30
  -9   2  -1  434.66   17.60
  -9   2  -1  476.75   24.80
  -9   2  -1  460.05   23.60
  -9   2  -1  439.36   40.00
  -9   2  -1  469.75   26.80
  -9   2  -1  417.76   18.50
  -9   2  -1  448.96   20.60
  -9   2  -1  420.56   22.00
   9  -2   1  405.16   36.70
   9  -2   1  426.86   17.30
   9  -2   1  454.55   30.10
   9  -2   1  421.36   25.40
   9  -2   1  428.96   22.40
 -10   2  -1   14.10    8.60
 -10   2  -1    1.30    5.60
 -10   2  -1    0.30    6.70
 -10   2  -1    0.30    5.30
  10  -2   1    3.00    5.80
  10  -2   1   13.50    8.70
  10  -2   1    3.90    8.90
  10  -2   1    2.50    6.40
 -11   2  -1  251.67   14.10
 -11   2  -1  242.28   15.30
 -11   2  -1  259.27   28.10
 -11   2  -1  244.38   17.30
  11  -2   1  246.78   21.20
  11  -2   1  224.68   18.50
  11  -2   1  251.07   16.90
 -12   2  -1   71.39    6.80
 -12   2  -1   64.09    8.90
  12  -2   1   57.89   10.50
  12  -2   1   57.29    7.90
 -13   2  -1   17.00    4.80
  13  -2   1   12.10    5.80
  12   1  -1    8.10    5.40
  12   1  -1   13.40    6.30
  12   1  -1    6.20    7.80
 -12  -1   1    9.90    4.70
  11   1  -1   13.20    8.70
  11   1  -1    3.40    8.80
  11   1  -1    7.80    4.80
  11   1  -1    9.90    6.90
  11   1  -1   19.40    8.50
 -11  -1   1    3.50    5.40
  10   1  -1   31.90   12.80
  10   1  -1   35.10    9.70
  10   1  -1   15.20    9.70
  10   1  -1   34.20    8.60
  10   1  -1   25.90    9.90
  10   1  -1   25.20    6.20
  10   1  -1   23.30    7.20
 -10  -1   1   13.10    6.70
 -10  -1   1   24.10    8.10
 -10  -1   1   31.50    5.60
 -10  -1   1   19.30    8.30
   9   1  -1  506.25   25.20
   9   1  -1  493.95   31.70
   9   1  -1  531.95   22.70
   9   1  -1  454.15   26.90
   9   1  -1  517.45   35.40
   9   1  -1  502.45   24.10
   9   1  -1  548.65   46.20
   9   1  -1  472.05   28.30
  -9  -1   1  506.65   20.90
  -9  -1   1  465.65   22.80
  -9  -1   1  526.25   26.30
  -9  -1   1  495.15   26.30
   8   1  -1    0.30    9.70
   8   1  -1   -4.60    5.30
   8   1  -1   -1.50    6.30
   8   1  -1    2.70    4.50
   8   1  -1    9.00    8.70
   8   1  -1    1.60    5.20
   8   1  -1    7.40    9.10
   8   1  -1    8.10    6.80
   8   1  -1   -4.80    4.60
  -8  -1   1    3.50    6.10
  -8  -1   1    6.50    5.50
  -8  -1   1    5.10    5.80
  -8  -1   1   -3.40    4.60
  -8  -1   1    7.70    4.60
  -8  -1   1    8.60    5.40
   7   1  -1  187.28   21.70
   7   1  -1  165.68   14.10
   7   1  -1  124.09   12.90
   7   1  -1  133.49   20.70
   7   1  -1  153.68   11.00
   7   1  -1  109.19   14.20
   7   1  -1  111.29   19.10
   7   1  -1  143.09   10.00
  -7  -1   1  122.59   11.80
  -7  -1   1  143.89   11.00
  -7  -1   1  159.08   12.80
  -7  -1   1  158.28   13.40
  -7  -1   1  144.49   18.20
  -7  -1   1  138.59    9.40
  -7  -1   1  152.38   14.90
  -7  -1   1  137.09   11.40
  -7  -1   1  157.58   19.40
   6   1  -1   79.49   15.10
   6   1  -1   86.39    8.90
   6   1  -1  132.29   22.40
   6   1  -1   94.29   13.00
   6   1  -1  116.29   17.90
   6   1  -1   90.09   10.10
   6   1  -1   95.39    8.40
   6   1  -1   93.39    9.30
   6   1  -1   96.79    8.90
  -6  -1   1   98.99   13.80
  -6  -1   1   96.09   13.60
  -6  -1   1   82.09    8.50
  -6  -1   1   86.49   10.20
  -6  -1   1   98.59   10.60
  -6  -1   1  103.89    8.90
   5   1  -1  235.68   21.10
   5   1  -1  207.88   18.00
   5   1  -1  235.58   15.30
   5   1  -1  211.78   11.90
   5   1  -1  217.68   18.50
   5   1  -1  200.38   11.90
  -5  -1   1  226.08   16.00
  -5  -1   1  243.38   16.60
  -5  -1   1  229.98   12.80
   4   1  -1   43.00    4.70
   4   1  -1   41.00    8.50
   4   1  -1   31.00    7.60
   4   1  -1   32.20    7.90
   4   1  -1   25.80    7.10
  -4  -1   1   41.60    5.80
  -4  -1   1   43.80    6.80
  -4  -1   1   37.30    5.70
  -4  -1   1   34.70    6.60
  -4  -1   1   42.40    8.70
   3   1  -1 1879.11   66.09
   3   1  -1 1775.32   64.49
   3   1  -1 1801.52   64.39
   3   1  -1 1883.01   67.79
   3   1  -1 1893.41   57.99
   3   1  -1 1908.01   62.59
  -3  -1   1 1955.50   61.69
  -3  -1   1 1958.30   66.29
  -3  -1   1 1953.20   61.09
  -3  -1   1 1856.81   59.39
  -3  -1   1 1859.21   61.29
   2   1  -1  509.35   22.90
   2   1  -1  530.25   22.10
   2   1  -1  543.45   19.40
   2   1  -1  497.95   21.90
  -2  -1   1  505.75   18.60
  -2  -1   1  528.55   22.10
  -2  -1   1  506.65   18.60
  -2  -1   1  506.25   23.30
  -2  -1   1  538.55   19.80
   1   1  -1   11.60    2.60
   1   1  -1    9.40    2.70
  -1  -1   1    8.20    2.10
  -1  -1   1    9.20    2.50
  -1  -1   1   13.80    2.50
   0  -1   1 1199.18   37.40
  -2   1  -1  364.36   15.30
  -2   1  -1  376.26   15.70
  -2   1  -1  364.26   17.40
  -2   1  -1  384.26   17.60
  -2   1  -1  359.56   18.40
   2  -1   1  379.76   14.60
   2  -1   1  388.46   18.50
   2  -1   1  354.96   18.30
   2  -1   1  385.06   15.70
   2  -1   1  360.66   15.40
  -4   1  -1 2208.38   68.79
  -4   1  -1 2342.17   76.89
  -4   1  -1 2188.98   78.39
  -4   1  -1 2301.07   68.29
  -4   1  -1 2056.49   77.29
  -4   1  -1 2161.68   79.49
   4  -1   1 2267.47   75.59
   4  -1   1 2239.68   69.99
   4  -1   1 2224.18   75.49
   4  -1   1 2210.98   69.49
   4  -1   1 2264.37   68.59
   4  -1   1 2296.27   71.39
   4  -1   1 1959.50   88.29
  -5   1  -1 1811.92   68.79
  -5   1  -1 1741.33   56.59
  -5   1  -1 1818.42   69.39
  -5   1  -1 1741.73   57.49
   5  -1   1 1756.42   66.19
   5  -1   1 1758.52   57.19
   5  -1   1 1744.23   57.09
   5  -1   1 1803.22   58.99
   5  -1   1 1735.83   65.89
   5  -1   1 1870.41   62.99
  -6   1  -1 1681.83   69.19
  -6   1  -1 1702.83   54.69
  -6   1  -1 1680.03   69.69
  -6   1  -1 1669.33   52.39
  -6   1  -1 1684.63   55.89
  -6   1  -1 1699.23   58.19
  -6   1  -1 1656.43   54.39
   6  -1   1 1582.24   56.29
   6  -1   1 1698.23   67.39
   6  -1   1 1630.14   59.89
   6  -1   1 1676.73   53.49
   6  -1   1 1621.04   55.29
   6  -1   1 1654.73   67.49
   6  -1   1 1632.04   57.39
  -7   1  -1  373.16   18.40
  -7   1  -1  396.06   18.60
  -7   1  -1  389.66   30.60
  -7   1  -1  382.06   15.30
  -7   1  -1  436.26   27.90
  -7   1  -1  372.96   19.40
  -7   1  -1  393.16   19.90
  -7   1  -1  400.06   16.50
  -7   1  -1  383.96   17.20
  -7   1  -1  370.96   21.20
   7  -1   1  391.16   20.40
   7  -1   1  376.96   21.10
   7  -1   1  415.26   18.00
   7  -1   1  424.36   19.10
   7  -1   1  399.66   19.90
   7  -1   1  402.16   29.40
   7  -1   1  448.66   31.60
   7  -1   1  411.86   24.60
   7  -1   1  420.16   23.10
   7  -1   1  409.96   21.80
   7  -1   1  394.66   16.70
  -8   1  -1  978.20   56.99
  -8   1  -1  968.50   32.90
  -8   1  -1 1032.30   38.70
  -8   1  -1  957.60   38.40
  -8   1  -1 1024.70   34.30
  -8   1  -1  970.20   37.20
  -8   1  -1 1075.29   37.00
  -8   1  -1  995.80   39.80
  -8   1  -1 1030.80   42.10
  -8   1  -1 1042.10   56.29
   8  -1   1 1164.58   49.90
   8  -1   1  990.90   43.90
   8  -1   1  974.90   39.90
   8  -1   1 1005.70   55.09
   8  -1   1  976.40   36.40
   8  -1   1  996.30   41.80
   8  -1   1  957.20   56.59
   8  -1   1 1022.40   47.00
   8  -1   1  987.10   35.10
   8  -1   1  970.50   45.70
  -9   1  -1  435.56   20.00
  -9   1  -1  416.76   15.70
  -9   1  -1  426.86   39.50
  -9   1  -1  437.06   22.90
  -9   1  -1  441.46   22.10
  -9   1  -1  482.95   25.90
   9  -1   1  415.26   22.20
   9  -1   1  410.46   18.70
   9  -1   1  420.06   27.40
   9  -1   1  399.06   37.60
   9  -1   1  386.46   22.80
   9  -1   1  442.66   30.90
   9  -1   1  402.06   25.40
 -10   1  -1    9.90    7.50
 -10   1  -1   16.00    9.70
 -10   1  -1    7.30    6.00
  10  -1   1    3.00    8.20
  10  -1   1   14.30   10.40
  10  -1   1    5.20    7.50
  10  -1   1   12.20    4.60
 -11   1  -1  197.78   12.80
 -11   1  -1  188.58   11.80
 -11   1  -1  196.48   15.80
 -11   1  -1  206.58   15.60
  11  -1   1  218.18   15.70
  11  -1   1  169.38   19.00
  11  -1   1  188.78   19.20
 -12   1  -1    3.10    5.30
 -12   1  -1    9.60    5.20
  12  -1   1   -0.40    6.50
  12  -1   1   -5.30    4.90
  12  -1   1    0.30    6.00
 -13   1  -1   28.10    4.90
  13  -1   1   25.20    5.90
  13   0  -1    2.50    3.40
 -13   0   1    8.90    5.70
 -13   0   1    8.60    3.60
  12   0  -1   18.90    7.60
  12   0  -1   19.40    7.80
  12   0  -1   10.00    5.50
 -12   0   1   26.20    6.60
  11   0  -1   15.30   10.40
  11   0  -1   13.70    9.00
  11   0  -1    9.80    6.70
  11   0  -1    4.10    7.60
 -11   0   1    4.40    5.60
 -11   0   1   10.30    4.70
 -11   0   1    9.60    7.10
 -11   0   1    5.70    7.30
  10   0  -1   39.10   11.00
  10   0  -1   55.59   13.30
  10   0  -1   48.20   14.20
  10   0  -1   32.40    8.80
  10   0  -1   56.29    8.20
  10   0  -1   44.60    6.80
 -10   0   1   48.70    7.40
 -10   0   1   49.60    8.60
 -10   0   1   51.69   10.80
 -10   0   1   52.09   11.10
   9   0  -1  319.87   22.40
   9   0  -1  289.37   17.20
   9   0  -1  337.87   25.10
   9   0  -1  270.47   19.60
   9   0  -1  265.37   35.10
   9   0  -1  329.87   16.40
   9   0  -1  337.27   19.70
   9   0  -1  355.26   28.70
  -9   0   1  319.97   21.20
  -9   0   1  334.87   18.70
  -9   0   1  325.57   20.10
  -9   0   1  332.07   16.50
   8   0  -1   22.90    9.50
   8   0  -1   23.40    6.20
   8   0  -1   31.40    9.10
   8   0  -1    7.80   10.40
   8   0  -1   21.90    9.20
   8   0  -1   16.40   10.50
   8   0  -1   23.80    7.50
   8   0  -1   25.10    8.80
  -8   0   1   14.40    7.40
  -8   0   1   31.60   12.80
  -8   0   1   25.90   11.10
  -8   0   1   31.70   12.70
  -8   0   1   32.70    7.70
  -8   0   1   21.00    6.60
  -8   0   1   17.20    6.00
  -8   0   1   20.60    3.70
   7   0  -1  210.08   16.80
   7   0  -1  223.28   13.60
   7   0  -1  226.88   25.30
   7   0  -1  204.88   24.60
   7   0  -1  206.18   18.20
   7   0  -1  195.08   14.10
   7   0  -1  233.28   12.00
   7   0  -1  219.08   12.80
  -7   0   1  247.38   14.30
  -7   0   1  224.78   16.20
  -7   0   1  200.88   20.60
  -7   0   1  200.28   13.60
  -7   0   1  222.68    9.90
  -7   0   1  218.18   14.50
  -7   0   1  226.28   12.00
  -7   0   1  223.78   10.70
  -7   0   1  203.08   23.70
   6   0  -1   49.40    7.10
   6   0  -1   74.99   13.70
   6   0  -1   47.00    6.10
   6   0  -1   49.60    9.60
   6   0  -1   57.39    7.80
   6   0  -1   69.39   13.40
  -6   0   1   55.49    8.00
  -6   0   1   58.49    5.70
  -6   0   1   48.90    6.70
  -6   0   1   55.69    7.50
  -6   0   1   71.29    8.50
  -6   0   1   60.49   11.70
  -6   0   1   56.99   11.40
   5   0  -1 1331.57   52.39
   5   0  -1 1277.37   43.00
   5   0  -1 1441.36   55.39
   5   0  -1 1295.77   44.00
   5   0  -1 1336.47   58.79
   5   0  -1 1258.97   51.49
   5   0  -1 1259.47   43.40
  -5   0   1 1254.47   40.90
  -5   0   1 1252.27   43.50
  -5   0   1 1347.97   42.80
  -5   0   1 1262.67   43.60
  -5   0   1 1312.87   52.09
   4   0  -1   48.60    6.30
   4   0  -1   18.60    3.90
   4   0  -1   21.70    7.20
   4   0  -1   17.10    3.60
   4   0  -1   14.30    4.50
   4   0  -1   18.30    3.60
   4   0  -1   13.40    4.60
  -4   0   1   29.20    6.70
  -4   0   1   21.00    5.80
  -4   0   1   30.70    8.00
  -4   0   1   28.10    4.40
  -4   0   1   20.60    3.50
  -4   0   1   27.70    5.00
   3   0  -1  595.94   22.40
   3   0  -1  617.64   28.50
   3   0  -1  548.85   25.40
   3   0  -1  587.74   24.20
   3   0  -1  551.14   21.20
   3   0  -1  593.24   26.80
   3   0  -1  581.24   20.10
  -3   0   1  561.24   21.40
  -3   0   1  548.45   20.30
  -3   0   1  622.24   27.20
  -3   0   1  592.64   24.70
  -3   0   1  564.54   24.40
   2   0  -1  735.93   26.10
   2   0  -1  702.73   29.00
   2   0  -1  727.73   28.20
   2   0  -1  728.83   26.00
  -2   0   1  710.63   29.50
  -2   0   1  720.63   23.60
  -2   0   1  733.83   28.30
  -2   0   1  745.73   26.80
  -2   0   1  771.22   27.00
   1   0  -1  163.38    8.00
   1   0  -1  151.28    8.20
  -1   0   1  156.08    5.80
  -1   0   1  158.08    8.40
  -1   0   1  147.09    7.70
   0   0  -1   -0.20    0.20
   0   0  -1    1.40    0.50
   0   0   1    1.00    0.40
   0   0   1    4.00    1.10
   0   0   1    0.20    0.20
  -1   0  -1   42.50    2.10
  -1   0  -1   51.39    3.70
  -1   0  -1   49.30    3.80
  -1   0  -1   45.20    3.90
  -1   0  -1   45.30    3.80
   1   0   1   51.49    4.20
   1   0   1   49.80    4.10
   1   0   1   56.29    3.90
  -3   0  -1 2435.96   76.49
  -3   0  -1 2541.25   82.69
  -3   0  -1 2476.05   82.59
  -3   0  -1 2527.95   82.89
   3   0   1 2575.84   73.79
   3   0   1 2486.25   81.89
   3   0   1 2542.35   76.29
   3   0   1 2520.75   84.29
   3   0   1 2487.55   81.79
  -4   0  -1 1088.19   38.00
  -4   0  -1 1099.49   36.10
  -4   0  -1 1081.49   45.60
  -4   0  -1 1091.59   37.40
  -4   0  -1 1093.39   44.30
  -4   0  -1 1139.89   46.20
  -4   0  -1 1126.29   44.50
   4   0   1 1118.39   47.40
   4   0   1 1127.29   45.40
   4   0   1 1121.49   44.10
   4   0   1 1136.99   37.90
   4   0   1 1091.49   36.90
  -5   0  -1  280.67   14.50
  -5   0  -1  249.68   12.60
  -5   0  -1  281.47   20.20
  -5   0  -1  250.97   19.50
  -5   0  -1  277.27   12.60
  -5   0  -1  277.37   15.00
   5   0   1  275.47   14.00
   5   0   1  265.77   12.10
   5   0   1  273.07   20.00
   5   0   1  255.97   13.20
   5   0   1  280.37   20.30
  -6   0  -1  206.08   12.00
  -6   0  -1  201.28   12.00
  -6   0  -1  198.88   11.20
  -6   0  -1  209.78   13.70
  -6   0  -1  205.08   13.70
  -6   0  -1  200.78   12.90
  -6   0  -1  191.18   19.40
  -6   0  -1  184.08   18.60
   6   0   1  232.18   20.60
   6   0   1  226.58   13.00
   6   0   1  206.58   23.60
   6   0   1  211.08   11.30
   6   0   1  186.68   11.70
   6   0   1  212.48   13.30
   6   0   1  187.98   15.00
   6   0   1  207.48   12.60
   6   0   1  179.78   10.30
  -7   0  -1  156.58   12.10
  -7   0  -1  142.69   20.20
  -7   0  -1  163.98   11.80
  -7   0  -1  129.49   12.80
  -7   0  -1  170.08   11.10
  -7   0  -1  157.38   10.10
  -7   0  -1  169.28   13.70
  -7   0  -1  166.48   13.60
  -7   0  -1  185.68   23.40
  -7   0  -1  196.38   12.90
   7   0   1  148.29   13.60
   7   0   1  136.89   19.70
   7   0   1  166.78   11.90
   7   0   1  145.39   10.90
   7   0   1  151.08   10.10
   7   0   1  171.08   19.30
   7   0   1  160.78   13.00
   7   0   1  165.08   12.30
   7   0   1  140.39   22.00
  -8   0  -1   16.30   11.70
  -8   0  -1   19.60    6.40
  -8   0  -1   13.70    6.00
  -8   0  -1    8.30    5.10
  -8   0  -1   14.10   10.50
  -8   0  -1    4.70    5.30
  -8   0  -1   10.00    6.60
   8   0   1    3.80    6.20
   8   0   1   10.70    5.20
   8   0   1    6.60    5.10
   8   0   1   11.00    6.10
   8   0   1   14.30    8.90
   8   0   1    7.10    8.60
   8   0   1   14.80   11.30
   8   0   1    9.50    4.70
   8   0   1    7.40    7.10
   8   0   1   14.00    6.50
  -9   0  -1  371.76   22.10
  -9   0  -1  380.26   21.20
  -9   0  -1  414.46   18.20
  -9   0  -1  382.86   19.60
   9   0   1  371.56   21.10
   9   0   1  330.27   22.40
   9   0   1  406.46   24.70
   9   0   1  353.06   19.50
   9   0   1  410.96   30.70
   9   0   1  372.56   18.50
   9   0   1  280.27   36.20
   9   0   1  414.86   27.80
 -10   0  -1    0.10    6.10
 -10   0  -1    4.00    5.20
 -10   0  -1    8.00    5.20
 -10   0  -1   -0.10    6.20
  10   0   1   -5.60    4.40
  10   0   1    1.50   10.10
  10   0   1   -2.90    7.30
  10   0   1   -6.40    5.10
  10   0   1   -7.80    5.40
  10   0   1    3.90    8.10
 -11   0  -1    3.90    4.20
 -11   0  -1   -4.40    5.40
  11   0   1    2.60    8.20
  11   0   1   10.20    9.10
  11   0   1    3.60    6.10
  11   0   1    7.20    7.30
 -12   0  -1   49.30    7.50
  12   0   1   49.00    9.90
  12   0   1   30.20   13.00
  12   0   1   44.40    7.60
  13  -1  -1   13.60    5.20
 -13   1   1   15.00    4.50
  12  -1  -1   86.79    9.50
  12  -1  -1   95.89   12.20
  12  -1  -1   94.59   12.30
  12  -1  -1   91.69   20.00
 -12   1   1   79.99    9.20
 -12   1   1   99.09    7.10
 -12   1   1  122.69   13.50
  11  -1  -1  102.19   14.90
  11  -1  -1   86.39   14.00
  11  -1  -1   81.59   11.00
  11  -1  -1   90.49   16.30
 -11   1   1  110.49    9.30
 -11   1   1   87.49   11.30
 -11   1   1   95.29   10.60
 -11   1   1  103.09   19.00
  10  -1  -1   24.80   10.90
  10  -1  -1    6.60    8.00
  10  -1  -1    7.70    6.40
  10  -1  -1    5.20   11.10
 -10   1   1   25.70    8.50
 -10   1   1   12.90    6.60
 -10   1   1   16.30    6.00
 -10   1   1   12.50    8.20
   9  -1  -1 1093.89   40.80
   9  -1  -1  984.40   36.90
   9  -1  -1 1094.69   47.50
   9  -1  -1  988.30   58.49
   9  -1  -1 1096.59   51.49
   9  -1  -1 1015.00   44.00
   9  -1  -1 1031.60   36.00
  -9   1   1  985.60   58.29
  -9   1   1 1076.29   37.80
  -9   1   1 1006.40   33.80
  -9   1   1 1016.60   40.50
  -9   1   1 1125.29   45.40
  -9   1   1 1061.09   41.20
   8  -1  -1   56.89    7.70
   8  -1  -1   57.79    9.40
   8  -1  -1   58.99   13.30
   8  -1  -1   51.89   11.30
   8  -1  -1   60.69    7.20
   8  -1  -1   62.89   16.00
   8  -1  -1   60.29    9.20
   8  -1  -1   64.49   14.50
   8  -1  -1   51.29    9.30
  -8   1   1   49.20    8.40
  -8   1   1   54.79   15.80
  -8   1   1   54.39    5.90
  -8   1   1   61.39    8.70
  -8   1   1   65.19    9.80
  -8   1   1   48.90   16.00
  -8   1   1   60.09   11.00
  -8   1   1   72.09    8.40
  -8   1   1   54.89    6.40
   7  -1  -1  149.49    9.20
   7  -1  -1  175.48   17.70
   7  -1  -1  149.88   10.00
   7  -1  -1  143.69   15.40
   7  -1  -1  127.99   18.80
   7  -1  -1  132.99   10.50
   7  -1  -1  166.78   22.30
   7  -1  -1  120.89   12.20
   7  -1  -1  140.99   17.80
  -7   1   1  114.99    9.10
  -7   1   1  130.79    9.30
  -7   1   1  125.09    8.00
  -7   1   1  113.79   18.50
  -7   1   1  180.48   15.00
  -7   1   1  150.18   10.80
  -7   1   1  127.59   14.00
  -7   1   1  139.79   20.50
   6  -1  -1  469.65   23.50
   6  -1  -1  499.15   28.50
   6  -1  -1  495.35   22.40
   6  -1  -1  471.35   21.50
   6  -1  -1  496.75   19.30
   6  -1  -1  473.85   28.40
   6  -1  -1  464.55   22.30
   6  -1  -1  492.45   25.10
   6  -1  -1  486.85   27.90
  -6   1   1  507.35   23.60
  -6   1   1  496.75   31.00
  -6   1   1  489.45   18.50
  -6   1   1  483.25   21.20
  -6   1   1  492.15   20.30
  -6   1   1  462.95   30.70
  -6   1   1  478.75   20.70
   5  -1  -1  288.87   13.60
   5  -1  -1  279.17   18.00
   5  -1  -1  284.17   14.60
   5  -1  -1  281.67   15.40
   5  -1  -1  260.67   12.70
  -5   1   1  310.87   21.50
  -5   1   1  266.47   12.90
  -5   1   1  293.27   20.90
   4  -1  -1  603.04   32.50
   4  -1  -1  631.94   25.20
   4  -1  -1  621.94   23.50
   4  -1  -1  648.04   25.30
   4  -1  -1  615.34   26.20
   4  -1  -1  617.94   22.40
   4  -1  -1  626.24   26.30
  -4   1   1  612.64   29.90
  -4   1   1  636.34   24.30
  -4   1   1  625.64   22.00
  -4   1   1  633.14   29.80
  -4   1   1  567.14   21.60
  -4   1   1  599.14   31.60
   3  -1  -1  506.55   25.30
   3  -1  -1  476.95   19.50
   3  -1  -1  487.65   19.60
   3  -1  -1  502.85   20.10
  -3   1   1  453.15   23.40
  -3   1   1  511.15   22.10
  -3   1   1  462.25   16.90
  -3   1   1  463.05   22.90
  -3   1   1  494.35   23.50
   2  -1  -1  291.47   15.90
   2  -1  -1  300.77   11.60
   2  -1  -1  309.97   11.70
  -2   1   1  303.27   15.50
  -2   1   1  310.37   11.80
  -2   1   1  308.97   16.90
  -2   1   1  300.17   15.70
  -1   1   1 1862.71   59.49
  -1  -1  -1  207.08    7.80
  -1  -1  -1  221.68    8.40
  -1  -1  -1  193.18    9.90
  -1  -1  -1  215.18    8.70
  -1  -1  -1  202.88   10.40
   1   1   1  203.08    8.60
   1   1   1  206.98    8.30
   1   1   1  190.68    9.90
   1   1   1  216.88   10.40
   1   1   1  199.98   10.20
   1   1   1  207.48   10.30
  -2  -1  -1  202.98   11.20
  -2  -1  -1  204.18   10.40
  -2  -1  -1  189.68   11.90
  -2  -1  -1  177.08   10.40
  -2  -1  -1  170.78   10.30
  -2  -1  -1  173.18   10.00
   2   1   1  193.48   10.70
   2   1   1  180.18   10.80
   2   1   1  177.18   11.40
   2   1   1  270.97   15.70
   2   1   1  186.98   11.10
   2   1   1  194.08   10.10
  -3  -1  -1 1596.24   56.89
  -3  -1  -1 1761.32   64.19
  -3  -1  -1 1644.04   52.99
  -3  -1  -1 1632.54   55.59
  -3  -1  -1 1652.13   57.09
  -3  -1  -1 1708.43   57.79
   3   1   1 1667.93   58.59
   3   1   1 1793.62   61.49
   3   1   1 1682.23   51.99
   3   1   1 1627.24   58.19
   3   1   1 1594.14   58.99
  -4  -1  -1  529.55   21.40
  -4  -1  -1  539.35   21.20
  -4  -1  -1  581.54   28.20
  -4  -1  -1  553.24   26.40
  -4  -1  -1  551.14   26.40
   4   1   1  526.85   27.80
   4   1   1  528.25   28.00
   4   1   1  545.65   28.40
   4   1   1  523.75   20.50
   4   1   1  547.85   28.40
  -5  -1  -1   19.10    5.00
  -5  -1  -1    7.10    3.30
  -5  -1  -1   10.10    3.90
  -5  -1  -1   12.10    6.20
   5   1   1    5.10    4.70
   5   1   1   12.40    4.10
   5   1   1   16.20    4.40
   5   1   1   15.60    7.80
   5   1   1   14.00    3.80
   5   1   1   10.30    6.10
  -6  -1  -1  781.62   30.00
  -6  -1  -1  789.52   31.10
  -6  -1  -1  808.52   39.90
  -6  -1  -1  777.92   31.70
  -6  -1  -1  762.32   27.30
  -6  -1  -1  771.52   29.00
  -6  -1  -1  769.32   29.80
  -6  -1  -1  751.42   32.10
  -6  -1  -1  827.92   39.80
   6   1   1  786.42   27.90
   6   1   1  762.12   29.40
   6   1   1  809.12   31.00
   6   1   1  825.42   46.20
   6   1   1  765.52   29.90
   6   1   1  776.92   43.10
   6   1   1  755.82   30.20
  -7  -1  -1    5.50    3.70
  -7  -1  -1   19.60    7.10
  -7  -1  -1   14.00    8.90
  -7  -1  -1   12.30    5.70
  -7  -1  -1   14.00    6.00
  -7  -1  -1   15.10    6.30
  -7  -1  -1   31.00   11.10
  -7  -1  -1   17.60    5.40
   7   1   1   17.50    8.50
   7   1   1   18.00    5.40
   7   1   1    6.90    4.90
   7   1   1   20.20    5.00
   7   1   1    5.80    5.30
   7   1   1   14.30    6.10
   7   1   1   17.70    5.60
   7   1   1   11.60    9.10
   7   1   1   15.90   10.00
  -8  -1  -1   49.90    9.80
  -8  -1  -1   64.29    8.90
  -8  -1  -1   78.29   17.80
  -8  -1  -1   47.60    6.70
  -8  -1  -1   62.59    8.80
  -8  -1  -1   49.50    8.60
   8   1   1   61.09   10.10
   8   1   1   51.99   16.70
   8   1   1   49.50   11.10
   8   1   1   47.40    7.60
   8   1   1   38.10    7.80
   8   1   1   50.29   10.60
   8   1   1   53.69   13.80
  -9  -1  -1   45.60    7.70
  -9  -1  -1   47.90    9.60
  -9  -1  -1   66.49   10.40
  -9  -1  -1   60.59    7.20
  -9  -1  -1   34.70    7.70
  -9  -1  -1   56.19    8.50
   9   1   1   48.70   10.90
   9   1   1   59.59    8.40
   9   1   1   40.60   12.70
   9   1   1   37.60   16.90
   9   1   1   64.09   16.60
   9   1   1   39.70   10.90
   9   1   1   54.19    9.90
   9   1   1   35.20    8.30
 -10  -1  -1   43.30    5.50
  10   1   1   40.60   12.20
  10   1   1   39.20   10.10
  10   1   1   35.80    8.40
  10   1   1   45.80    8.80
  10   1   1   59.69   12.60
  10   1   1   41.00    7.40
  10   1   1   52.99   14.80
 -11  -1  -1    7.00    6.10
  11   1   1   -3.20    7.10
  11   1   1    8.10   10.10
  11   1   1    8.70    8.50
  11   1   1    0.70    5.80
 -12  -1  -1   -0.40    4.00
  12   1   1    0.50    7.10
  12   1   1   -5.70    4.50
  13  -2  -1   10.50    5.60
 -13   2   1   14.60    4.70
  12  -2  -1   -1.40    5.80
  12  -2  -1    8.80    5.30
  12  -2  -1    6.50    7.30
 -12   2   1    9.30    7.30
 -12   2   1    8.60    5.20
 -12   2   1   11.10    4.60
 -12   2   1    1.80    5.70
  11  -2  -1  495.65   27.80
  11  -2  -1  509.45   28.80
  11  -2  -1  492.05   31.00
  11  -2  -1  476.15   23.40
 -11   2   1  455.65   26.10
 -11   2   1  506.85   23.70
 -11   2   1  521.55   25.30
 -11   2   1  506.45   21.50
  10  -2  -1   19.40   10.70
  10  -2  -1    9.50    8.00
  10  -2  -1   17.00    7.20
  10  -2  -1   17.00    8.60
 -10   2   1    5.70    8.00
 -10   2   1   16.10    7.20
 -10   2   1   17.30    8.30
 -10   2   1    5.80    5.40
 -10   2   1   13.00    4.10
   9  -2  -1    3.00    7.80
   9  -2  -1   13.50    3.70
   9  -2  -1   19.60    8.70
   9  -2  -1   18.90   14.40
   9  -2  -1    5.10    5.80
  -9   2   1   10.60    7.90
  -9   2   1   30.30    8.90
  -9   2   1   16.50    6.00
  -9   2   1   10.80    4.70
  -9   2   1   17.80    6.90
  -9   2   1   19.80    4.80
  -9   2   1   22.40   15.00
  -9   2   1    5.00    6.50
   8  -2  -1  267.87   15.90
   8  -2  -1  258.27   19.30
   8  -2  -1  263.77   12.10
   8  -2  -1  248.08   28.20
   8  -2  -1  246.18   27.70
   8  -2  -1  254.57   21.50
   8  -2  -1  272.27   18.60
  -8   2   1  303.77   36.30
  -8   2   1  262.37   13.40
  -8   2   1  276.67   33.90
  -8   2   1  282.67   14.90
  -8   2   1  255.27   16.80
  -8   2   1  263.07   16.50
  -8   2   1  235.38   16.50
  -8   2   1  251.87   12.50
  -8   2   1  270.27   19.80
   7  -2  -1  212.58   15.30
   7  -2  -1  211.58   13.10
   7  -2  -1  228.38   10.70
   7  -2  -1  212.28   11.30
   7  -2  -1  213.68   19.30
   7  -2  -1  225.68   13.20
   7  -2  -1  244.48   16.90
   7  -2  -1  233.88   18.20
   7  -2  -1  226.88   20.10
   7  -2  -1  219.08   20.10
   7  -2  -1  226.98   14.20
  -7   2   1  218.08   10.70
  -7   2   1  178.88   23.70
  -7   2   1  230.88   12.40
  -7   2   1  217.08   13.50
  -7   2   1  214.68   16.60
  -7   2   1  205.08   14.10
  -7   2   1  201.58   24.80
  -7   2   1  223.88   11.70
   6  -2  -1  229.38   14.70
   6  -2  -1  220.28   14.70
   6  -2  -1  223.28   17.10
   6  -2  -1  215.78   12.10
   6  -2  -1  227.18   16.00
   6  -2  -1  214.78   15.50
   6  -2  -1  196.78   12.40
   6  -2  -1  227.68   17.30
  -6   2   1  221.48   22.20
  -6   2   1  213.38   12.30
  -6   2   1  217.08   11.80
  -6   2   1  219.58   10.80
  -6   2   1  243.48   15.50
   5  -2  -1  680.83   26.60
   5  -2  -1  701.73   30.80
   5  -2  -1  733.03   27.80
   5  -2  -1  717.63   30.80
   5  -2  -1  679.73   30.70
   5  -2  -1  731.73   29.90
   5  -2  -1  678.03   28.00
  -5   2   1  710.63   27.10
  -5   2   1  742.03   29.10
  -5   2   1  730.33   37.60
  -5   2   1  706.93   37.50
   4  -2  -1   68.29    7.60
   4  -2  -1   81.29    8.20
   4  -2  -1   82.09    7.40
   4  -2  -1   64.19    7.70
   4  -2  -1   69.79    8.80
  -4   2   1   76.39   12.70
  -4   2   1   80.29   12.90
   3  -2  -1 2285.07   73.29
   3  -2  -1 2324.67   69.19
   3  -2  -1 2299.97   69.09
  -3   2   1 2109.89   77.29
  -3   2   1 2184.08   77.89
  -3   2   1 2245.68   68.79
  -3   2   1 2228.18   77.79
  -3   2   1 2146.19   67.49
   2  -2  -1  311.67   15.10
   2  -2  -1  299.47   10.80
  -2   2   1  312.77   17.80
   0  -2  -1   98.99    6.70
   0  -2  -1  100.49    6.70
   0   2   1  104.69    6.50
   1   2   1 3102.09   98.89
   1   2   1 3195.78   98.59
  -2  -2  -1   12.60    3.20
  -2  -2  -1   15.90    4.50
  -2  -2  -1   12.30    3.60
  -2  -2  -1   15.80    4.10
   2   2   1   18.20    4.10
   2   2   1   19.40    6.40
   2   2   1   10.70    3.40
   2   2   1   12.00    3.50
   2   2   1   13.30    3.30
   2   2   1   13.00    3.90
  -3  -2  -1   44.20    6.90
  -3  -2  -1   34.20    6.50
  -3  -2  -1   35.60    6.30
   3   2   1   51.29    9.00
   3   2   1   38.20    7.00
   3   2   1   47.40    7.30
   3   2   1   34.20    6.00
   3   2   1   40.50    7.40
   3   2   1   27.40    6.40
   3   2   1   43.50    4.90
  -4  -2  -1  524.65   25.50
  -4  -2  -1  510.75   20.30
  -4  -2  -1  569.94   26.40
  -4  -2  -1  509.95   26.70
   4   2   1  493.75   29.20
   4   2   1  497.25   27.20
   4   2   1  533.75   29.80
   4   2   1  508.25   19.30
   4   2   1  507.55   19.70
   4   2   1  545.05   20.70
   4   2   1  533.15   27.00
  -5  -2  -1    6.90    4.90
  -5  -2  -1   10.80    4.00
  -5  -2  -1    8.50    4.20
  -5  -2  -1    6.60    3.60
   5   2   1   12.90    4.10
   5   2   1    8.60    3.50
   5   2   1    0.10    5.60
   5   2   1    6.80    5.20
   5   2   1   11.30    6.70
   5   2   1    2.90    2.90
   5   2   1    8.10    6.00
  -6  -2  -1  928.71   35.90
  -6  -2  -1  905.91   33.60
  -6  -2  -1  871.71   32.10
  -6  -2  -1  837.42   35.80
  -6  -2  -1  853.21   31.30
  -6  -2  -1  894.01   35.80
  -6  -2  -1  862.21   30.60
  -6  -2  -1  885.11   40.30
   6   2   1  842.72   31.60
   6   2   1  879.21   34.20
   6   2   1  860.01   32.40
   6   2   1  867.81   49.20
   6   2   1  849.91   30.80
   6   2   1  755.82   33.80
   6   2   1  882.31   48.80
  -7  -2  -1  485.85   23.00
  -7  -2  -1  444.46   21.70
  -7  -2  -1  510.35   22.40
  -7  -2  -1  474.65   24.10
  -7  -2  -1  527.55   26.50
  -7  -2  -1  483.55   19.00
   7   2   1  498.65   30.20
   7   2   1  324.27   43.10
   7   2   1  441.96   39.10
   7   2   1  481.25   20.70
   7   2   1  482.65   22.00
   7   2   1  506.05   24.90
   7   2   1  498.55   22.60
  -8  -2  -1   28.10    8.10
  -8  -2  -1   35.20    9.50
  -8  -2  -1   29.00    6.80
  -8  -2  -1   19.50    9.50
  -8  -2  -1   31.10    7.60
  -8  -2  -1   17.70    6.20
  -8  -2  -1   26.50    5.40
   8   2   1   11.00    9.30
   8   2   1   19.90    6.80
   8   2   1   18.40    6.00
   8   2   1   39.50    7.80
   8   2   1   29.60    8.90
   8   2   1   22.00   10.20
   8   2   1   30.40   16.00
  -9  -2  -1   46.30    9.60
  -9  -2  -1   65.89   11.50
  -9  -2  -1   45.10   10.60
   9   2   1   35.50    8.90
   9   2   1   44.40    8.30
   9   2   1   42.40   13.50
   9   2   1   41.60   12.70
   9   2   1   76.29   13.40
   9   2   1   62.19   10.30
 -10  -2  -1  132.39   12.50
  10   2   1  127.69   20.00
  10   2   1  109.29   12.30
  10   2   1  122.99   12.80
  10   2   1   93.79   17.90
  10   2   1  129.99   11.60
  10   2   1  125.69   15.10
  11   2   1   92.39    7.80
  11   2   1   93.69   16.80
  11   2   1   81.99    8.30
  11   2   1   71.79   14.00
 -12  -2  -1    3.30    3.60
  12   2   1  -10.90    8.60
  12   2   1   -0.80    4.00
  13  -3  -1    0.40    5.20
 -13   3   1    4.90    4.20
 -13   3   1    4.50    2.90
  12  -3  -1   63.69   17.00
  12  -3  -1   58.29    6.20
 -12   3   1   61.39    8.90
 -12   3   1   74.59    8.50
 -12   3   1   53.59    9.80
  11  -3  -1    6.90    5.60
  11  -3  -1   -0.30    6.10
  11  -3  -1   -1.10    8.10
 -11   3   1    7.70    7.20
 -11   3   1    8.10    3.50
 -11   3   1    5.10    5.50
 -11   3   1   12.10    7.20
 -11   3   1    5.40    6.50
  10  -3  -1  452.05   22.00
  10  -3  -1  439.56   27.00
  10  -3  -1  424.46   25.70
  10  -3  -1  402.96   28.00
 -10   3   1  420.96   19.10
 -10   3   1  441.86   24.10
 -10   3   1  436.56   23.70
 -10   3   1  421.26   27.40
 -10   3   1  477.35   21.40
 -10   3   1  427.66   22.90
 -10   3   1  431.56   17.90
   9  -3  -1  133.09   12.80
   9  -3  -1  166.28   18.20
   9  -3  -1  130.39   18.80
   9  -3  -1  120.99   16.10
  -9   3   1  129.39   26.60
  -9   3   1  134.79    9.80
  -9   3   1  133.19   13.40
  -9   3   1  115.79   15.40
  -9   3   1  103.59   12.00
  -9   3   1  141.39   12.10
  -9   3   1  100.69   12.20
  -9   3   1  119.09   10.70
   8  -3  -1   76.09   11.40
   8  -3  -1   84.89   15.00
   8  -3  -1   69.29   12.90
   8  -3  -1   67.49   11.60
   8  -3  -1   86.89    9.90
   8  -3  -1   75.79   11.90
  -8   3   1   66.89   10.50
  -8   3   1   74.69    8.40
  -8   3   1   83.29   20.90
  -8   3   1   78.89   21.60
  -8   3   1   60.49    6.80
  -8   3   1   64.49    9.50
  -8   3   1   66.09   10.60
  -8   3   1   80.59    9.20
  -8   3   1   83.59   13.80
   7  -3  -1 1342.27   55.69
   7  -3  -1 1425.26   50.59
   7  -3  -1 1411.96   49.70
   7  -3  -1 1317.77   55.69
   7  -3  -1 1333.07   56.09
   7  -3  -1 1451.15   54.29
   7  -3  -1 1370.96   51.59
   7  -3  -1 1379.16   47.00
  -7   3   1 1364.76   44.50
  -7   3   1 1428.76   53.69
  -7   3   1 1399.76   45.80
  -7   3   1 1358.66   46.20
  -7   3   1 1348.27   67.29
  -7   3   1 1381.66   48.50
  -7   3   1 1423.66   69.89
   6  -3  -1    8.80    6.00
   6  -3  -1    5.60    4.90
   6  -3  -1    5.40    5.00
   6  -3  -1    7.00    4.80
   6  -3  -1    6.10    4.40
   6  -3  -1    4.80    4.70
  -6   3   1    5.50    3.00
  -6   3   1    9.40    7.80
  -6   3   1    6.90    3.90
  -6   3   1    1.30    6.70
  -6   3   1    5.80    4.70
  -6   3   1    9.30    3.30
   5  -3  -1  103.69    9.30
   5  -3  -1  100.19   11.50
   5  -3  -1   84.69   10.00
   5  -3  -1  119.89   14.50
   5  -3  -1  115.09   11.90
  -5   3   1  121.69   18.10
  -5   3   1  108.39    6.80
  -5   3   1  134.09   19.20
   4  -3  -1   28.50    5.10
   4  -3  -1   25.60    6.70
   4  -3  -1   27.40    4.70
  -4   3   1   16.10    6.60
  -4   3   1   25.40    3.80
  -4   3   1   20.20    3.70
  -4   3   1   19.00    6.70
   3  -3  -1  124.69   10.90
   3  -3  -1  123.19    8.30
  -3   3   1  137.99   16.50
   2  -3  -1    7.40    3.80
   2  -3  -1   14.50    3.30
  -2   3   1    8.30    1.80
  -2   3   1    9.80    1.80
  -2   3   1   10.50    5.10
   1  -3  -1  261.07   14.80
   1  -3  -1  288.67   13.40
   0  -3  -1 1345.67   46.00
   0  -3  -1 1374.66   46.30
   0   3   1 1352.56   45.90
   0   3   1 1265.37   45.90
  -1  -3  -1 3444.86  104.89
   1   3   1 3369.86  111.69
   1   3   1 3639.54  114.39
  -2  -3  -1   79.89    6.30
  -2  -3  -1   54.99    7.80
   2   3   1   82.49   10.00
   2   3   1   80.39   11.20
   2   3   1   62.49    7.40
   2   3   1   60.09    4.10
   2   3   1   69.09    8.60
   2   3   1   75.99   11.10
  -3  -3  -1   98.49   12.60
  -3  -3  -1   97.79   11.00
   3   3   1   89.39   10.20
   3   3   1   81.89    6.00
   3   3   1   86.39   12.80
   3   3   1   89.89    8.40
   3   3   1   95.49   11.20
   3   3   1   90.39   13.40
   3   3   1   89.59   12.30
  -4  -3  -1 1041.10   37.90
  -4  -3  -1 1092.39   46.30
  -4  -3  -1 1128.89   40.90
  -4  -3  -1 1207.08   47.50
   4   3   1 1146.99   52.29
   4   3   1 1129.79   38.80
   4   3   1 1197.78   44.10
   4   3   1 1162.98   52.79
   4   3   1 1108.29   37.30
   4   3   1 1128.49   47.00
  -5  -3  -1  352.86   17.90
  -5  -3  -1  324.77   18.50
  -5  -3  -1  345.47   15.90
  -5  -3  -1  338.37   16.20
  -5  -3  -1  349.87   23.90
   5   3   1  366.76   17.60
   5   3   1  357.76   28.50
   5   3   1  358.86   15.80
   5   3   1  331.37   28.20
   5   3   1  324.47   23.80
  -6  -3  -1  114.99   11.20
  -6  -3  -1  106.19   11.60
  -6  -3  -1  113.79    9.70
  -6  -3  -1  125.99   11.40
  -6  -3  -1  128.09   13.60
   6   3   1  127.59   12.90
   6   3   1  161.68   25.60
   6   3   1  147.49   12.30
   6   3   1  110.19    9.70
   6   3   1  104.09   20.30
   6   3   1  125.69   11.20
  -7  -3  -1  257.97   17.80
  -7  -3  -1  242.68   15.40
  -7  -3  -1  237.68   14.30
  -7  -3  -1  254.07   15.00
  -7  -3  -1  245.28   18.90
   7   3   1  224.08   16.90
   7   3   1  238.88   26.10
   7   3   1  224.48   14.90
   7   3   1  237.68   15.20
   7   3   1  191.28   29.30
   7   3   1  216.38   13.50
  -8  -3  -1  420.66   23.00
  -8  -3  -1  549.15   24.10
  -8  -3  -1  531.85   24.00
  -8  -3  -1  535.05   26.70
  -8  -3  -1  515.95   28.10
   8   3   1  500.05   24.40
   8   3   1  494.65   24.10
   8   3   1  496.05   22.50
   8   3   1  505.75   34.40
   8   3   1  511.95   27.70
   8   3   1  358.06   42.70
  -9  -3  -1    9.80    5.60
  -9  -3  -1   12.30    6.30
  -9  -3  -1    8.90    6.30
   9   3   1   10.70   11.00
   9   3   1    6.20    6.70
   9   3   1   12.00    8.40
   9   3   1    6.60    9.90
   9   3   1    2.40    5.40
   9   3   1    2.70    6.30
 -10  -3  -1   33.90    7.10
 -10  -3  -1   47.00    6.60
  10   3   1   37.70    7.30
  10   3   1   41.00    8.40
  10   3   1   30.40   11.30
  10   3   1   46.50   10.70
  10   3   1   39.40    8.60
 -11  -3  -1   -1.30    3.80
  11   3   1   -2.70    6.90
  11   3   1    5.10    3.90
  11   3   1    8.50    9.10
  11   3   1   -0.90    4.90
  13  -4  -1   37.20    7.50
 -13   4   1   49.60    6.80
  12  -4  -1    5.20    7.70
  12  -4  -1   11.30    6.70
 -12   4   1   11.40    8.20
 -12   4   1    3.90    5.40
 -12   4   1   12.10    6.60
 -12   4   1   11.70    7.10
  11  -4  -1    0.70    7.50
  11  -4  -1    5.60    5.40
 -11   4   1    7.40    4.80
 -11   4   1    0.20    6.70
 -11   4   1    2.80    7.50
 -11   4   1    1.00    6.10
 -11   4   1    3.90    5.30
 -11   4   1   -2.40    3.90
  10  -4  -1   52.99    9.90
  10  -4  -1   51.99   10.40
  10  -4  -1   41.40   10.50
  10  -4  -1   44.00   11.00
 -10   4   1   47.80    6.90
 -10   4   1   34.00    7.00
 -10   4   1   53.29   12.60
 -10   4   1   48.40   10.30
 -10   4   1   64.59    9.60
 -10   4   1   40.10   13.40
 -10   4   1   37.60    9.40
   9  -4  -1  422.16   23.10
   9  -4  -1  417.86   25.80
   9  -4  -1  411.66   19.60
   9  -4  -1  390.06   24.20
  -9   4   1  359.16   43.10
  -9   4   1  414.26   18.00
  -9   4   1  401.46   22.30
  -9   4   1  414.46   26.70
  -9   4   1  392.96   19.20
  -9   4   1  418.26   20.10
   8  -4  -1  401.66   27.20
   8  -4  -1  430.96   23.20
   8  -4  -1  394.46   21.10
   8  -4  -1  381.66   18.80
   8  -4  -1  397.26   24.90
   8  -4  -1  396.86   22.80
   8  -4  -1  370.46   27.30
  -8   4   1  415.26   18.80
  -8   4   1  430.86   22.00
  -8   4   1  463.95   42.00
  -8   4   1  407.36   25.90
  -8   4   1  374.96   21.80
  -8   4   1  463.65   40.30
  -8   4   1  425.36   18.70
   7  -4  -1  597.14   29.20
   7  -4  -1  635.54   27.10
   7  -4  -1  575.34   23.60
   7  -4  -1  593.74   26.90
   7  -4  -1  617.14   27.80
   7  -4  -1  565.74   26.10
   7  -4  -1  573.34   33.40
   7  -4  -1  572.84   27.00
   7  -4  -1  606.54   26.70
  -7   4   1  603.84   22.30
  -7   4   1  576.64   23.60
  -7   4   1  552.44   43.40
  -7   4   1  649.43   23.80
  -7   4   1  647.14   44.60
   6  -4  -1 1039.70   47.60
   6  -4  -1 1043.00   39.50
   6  -4  -1 1087.69   41.70
   6  -4  -1 1063.19   39.40
   6  -4  -1 1054.99   40.30
  -6   4   1 1118.39   57.39
  -6   4   1 1117.09   58.19
  -6   4   1 1078.69   38.40
  -6   4   1 1088.19   36.30
   5  -4  -1   95.09   13.30
   5  -4  -1  110.59    9.10
  -5   4   1  106.89    7.80
  -5   4   1  103.99    6.70
  -5   4   1   86.59   15.60
  -5   4   1   72.39   14.10
   4  -4  -1    4.70    3.30
   4  -4  -1    1.20    4.80
  -4   4   1    0.90    2.00
  -4   4   1    9.80    6.10
  -4   4   1    2.30    5.40
   3  -4  -1  316.07   13.70
   3  -4  -1  356.76   20.50
   3  -4  -1  277.17   13.50
  -3   4   1  297.57   22.70
  -3   4   1  311.97   11.60
   2  -4  -1   35.50    5.70
   2  -4  -1   30.80    7.60
  -2   4   1   24.70    4.40
  -2   4   1   31.60    8.10
  -2   4   1   20.90    3.60
   1  -4  -1   25.20    6.00
   1  -4  -1   22.30    4.80
  -1   4   1   18.60    4.10
   0  -4  -1  624.84   26.40
   0  -4  -1  571.14   25.90
   0   4   1  547.95   26.00
   0   4   1  586.54   26.00
  -1  -4  -1 2404.36   77.59
  -1  -4  -1 2300.67   79.59
   1   4   1 2410.66   77.99
   1   4   1 2300.67   81.39
   1   4   1 2456.05   85.59
   1   4   1 2255.87   80.39
   1   4   1 2346.97   79.29
  -2  -4  -1 1219.68   46.60
   2   4   1 1155.88   36.10
   2   4   1 1197.98   49.30
   2   4   1 1066.09   43.80
   2   4   1 1113.89   43.70
   2   4   1 1179.98   48.70
   2   4   1 1149.48   43.50
   2   4   1 1141.19   42.60
  -3  -4  -1  168.98   15.90
   3   4   1  232.58   20.20
   3   4   1  186.48   20.40
   3   4   1  194.18   12.00
   3   4   1  190.58   14.60
   3   4   1  178.08   11.50
   3   4   1  191.78   13.70
  -4  -4  -1  496.45   22.00
  -4  -4  -1  494.75   22.50
  -4  -4  -1  504.95   29.50
  -4  -4  -1  492.35   22.50
   4   4   1  487.55   33.40
   4   4   1  503.65   20.80
   4   4   1  488.95   33.30
   4   4   1  492.45   27.30
   4   4   1  494.75   19.40
  -5  -4  -1  928.81   34.40
  -5  -4  -1  818.42   33.00
  -5  -4  -1  893.01   31.70
  -5  -4  -1  936.51   35.60
  -5  -4  -1  886.11   34.10
  -5  -4  -1  921.41   36.10
   5   4   1  915.01   52.59
   5   4   1  854.41   34.10
   5   4   1  884.71   32.10
   5   4   1  882.61   32.90
   5   4   1  888.11   50.89
   5   4   1  871.11   31.60
  -6  -4  -1    5.60    5.20
  -6  -4  -1    0.60    5.60
  -6  -4  -1   11.40    8.20
  -6  -4  -1    6.90    5.00
   6   4   1   15.50    5.00
   6   4   1   -2.80    8.10
   6   4   1    7.60    4.90
   6   4   1    7.60    4.20
   6   4   1    0.90    4.80
   6   4   1    7.70   10.90
  -7  -4  -1   79.99   12.40
  -7  -4  -1   65.89    8.60
  -7  -4  -1   68.59    9.00
  -7  -4  -1   78.69   10.20
  -7  -4  -1   67.19   12.40
   7   4   1   71.79   10.10
   7   4   1   81.39    9.30
   7   4   1   70.89    9.50
   7   4   1   63.39   20.20
   7   4   1   75.79   11.70
   7   4   1   52.89   13.40
  -8  -4  -1  133.89   13.60
  -8  -4  -1  123.19   13.60
  -8  -4  -1  130.69   15.80
  -8  -4  -1  152.18   13.80
  -8  -4  -1  113.99   14.10
   8   4   1  108.59   13.10
   8   4   1  122.49   13.50
   8   4   1  123.59   11.40
   8   4   1  120.69   21.10
   8   4   1  122.99   15.30
  -9  -4  -1  294.37   16.00
  -9  -4  -1  309.47   16.90
  -9  -4  -1  284.37   18.40
   9   4   1  314.87   18.40
   9   4   1  285.77   35.40
   9   4   1  330.37   28.20
   9   4   1  333.97   17.20
   9   4   1  334.17   22.10
 -10  -4  -1   18.20    5.30
 -10  -4  -1   35.50    5.70
  10   4   1   22.60    6.80
  10   4   1   18.20   10.40
  10   4   1   18.70    6.30
  10   4   1   11.30    5.20
  10   4   1   24.30    7.70
  10   4   1   15.40    9.30
 -11  -4  -1   37.70    5.90
  11   4   1   42.80    9.40
  11   4   1   29.90    5.60
  13  -5  -1   92.19    9.50
 -13   5   1  144.19   10.30
  12  -5  -1   59.19    8.00
  12  -5  -1   59.79   10.50
 -12   5   1   63.99    7.20
 -12   5   1   57.19   10.40
 -12   5   1   60.19    4.60
 -12   5   1   58.69    9.60
 -12   5   1   56.39    8.60
  11  -5  -1   51.29   11.20
  11  -5  -1   52.89    9.40
 -11   5   1   47.00    9.10
 -11   5   1   48.80    9.60
 -11   5   1   42.30    6.10
 -11   5   1   31.90    6.40
 -11   5   1   54.49    8.20
 -11   5   1   58.59    9.90
 -11   5   1   42.00   10.80
  10  -5  -1   -2.60    7.60
 -10   5   1   -2.60    5.20
 -10   5   1    9.50    6.00
 -10   5   1    6.80    7.10
 -10   5   1    6.50    8.70
 -10   5   1    7.70    5.20
 -10   5   1    9.20    8.20
 -10   5   1    3.70    6.50
   9  -5  -1  119.09   14.50
   9  -5  -1  139.79   13.90
   9  -5  -1  112.69   15.20
   9  -5  -1  150.28   15.10
   9  -5  -1  139.69   15.10
  -9   5   1  151.18   13.10
  -9   5   1  136.39   14.60
  -9   5   1  141.79   32.30
  -9   5   1  165.18   17.30
  -9   5   1  124.39   10.10
  -9   5   1  113.59   10.90
  -9   5   1  132.99   18.50
   8  -5  -1   37.90    8.40
   8  -5  -1   27.70    8.20
   8  -5  -1   55.19    9.50
   8  -5  -1   26.10    7.10
   8  -5  -1   46.70   13.70
   8  -5  -1   23.50    7.50
   8  -5  -1   33.40    8.10
  -8   5   1   41.30    6.30
  -8   5   1   54.59   12.20
  -8   5   1   29.70    6.30
  -8   5   1   51.49    9.20
  -8   5   1   35.10   16.70
  -8   5   1   29.90    6.60
   7  -5  -1   52.69    8.90
   7  -5  -1   44.00    9.30
   7  -5  -1   38.70    7.90
   7  -5  -1   52.79    8.60
   7  -5  -1   40.80   14.10
   7  -5  -1   51.69    8.90
   7  -5  -1   57.49    9.30
   7  -5  -1   60.19    9.30
  -7   5   1   38.70    6.20
  -7   5   1   48.00    6.00
  -7   5   1   32.60   13.60
  -7   5   1   43.60    7.80
  -7   5   1   50.29   10.80
  -7   5   1   54.19    7.20
  -7   5   1   52.39   17.70
   6  -5  -1  672.43   37.40
   6  -5  -1  652.33   30.70
   6  -5  -1  670.03   28.60
   6  -5  -1  634.34   27.50
   6  -5  -1  685.73   27.50
   6  -5  -1  690.33   28.60
   6  -5  -1  682.43   28.70
   6  -5  -1  674.53   28.80
  -6   5   1  630.74   45.30
  -6   5   1  675.33   27.00
  -6   5   1  677.73   45.60
  -6   5   1  701.83   25.10
  -6   5   1  708.03   25.40
  -6   5   1  661.13   25.60
   5  -5  -1 3620.34  117.29
   5  -5  -1 3652.03  117.19
   5  -5  -1 3775.62  129.49
  -5   5   1 3763.32  113.49
  -5   5   1 3857.21  115.29
  -5   5   1 3898.11  141.49
  -5   5   1 3944.71  140.49
   4  -5  -1   16.80    4.30
   4  -5  -1   14.40    6.30
  -4   5   1    5.80    8.50
  -4   5   1   13.50    4.00
  -4   5   1   21.70   10.10
   3  -5  -1   15.30    7.50
   3  -5  -1   25.90    5.40
  -3   5   1   23.50    3.10
  -3   5   1   32.50   10.80
  -3   5   1   14.00    8.20
   2  -5  -1   16.30    6.40
   2  -5  -1   11.00    4.40
  -2   5   1   22.60    4.90
  -2   5   1   13.60    4.90
  -2   5   1   25.60    9.20
  -2   5   1   19.30    4.20
   1  -5  -1 1130.49   45.40
   1  -5  -1 1051.59   45.10
  -1   5   1 1164.18   49.60
  -1   5   1 1106.69   41.80
   0  -5  -1   63.09   10.40
   0  -5  -1   26.20    6.60
   0   5   1   52.69   10.10
   0   5   1   56.09   10.10
   0   5   1   51.59    9.00
   0   5   1   52.39    8.90
   0   5   1   51.09   10.10
  -1  -5  -1  481.25   25.60
  -1  -5  -1  433.26   24.70
   1   5   1  451.35   26.10
   1   5   1  462.55   26.50
   1   5   1  454.15   26.70
   1   5   1  441.76   24.30
   1   5   1  444.66   23.20
  -2  -5  -1  594.64   31.40
   2   5   1  573.94   33.30
   2   5   1  590.84   26.80
   2   5   1  602.24   20.40
   2   5   1  579.24   27.10
   2   5   1  573.54   28.60
  -3  -5  -1    8.80    7.90
  -3  -5  -1   12.90    4.50
  -3  -5  -1    4.80    3.50
  -3  -5  -1    9.60    4.20
  -3  -5  -1    7.10    3.80
   3   5   1   13.70    3.70
   3   5   1   13.20    5.90
   3   5   1    8.40    4.20
   3   5   1   13.00   11.20
   3   5   1    7.40    3.30
   3   5   1   11.00    7.60
  -4  -5  -1   11.50    4.80
  -4  -5  -1    8.00    5.20
  -4  -5  -1   22.50    5.20
  -4  -5  -1   11.10   10.80
  -4  -5  -1   13.90    4.90
  -4  -5  -1    9.40    5.30
  -4  -5  -1   15.20    3.90
   4   5   1   16.40    6.80
   4   5   1   10.60    4.30
   4   5   1   15.00    9.70
   4   5   1   12.20    9.00
   4   5   1   12.20    3.90
  -5  -5  -1  855.81   33.70
  -5  -5  -1  875.81   35.40
  -5  -5  -1  810.92   33.40
  -5  -5  -1  778.12   31.80
  -5  -5  -1  908.31   35.20
  -5  -5  -1  804.22   29.90
   5   5   1  894.91   31.50
   5   5   1  844.92   52.89
   5   5   1  880.41   30.90
   5   5   1  753.72   32.80
   5   5   1  803.02   31.50
   5   5   1  859.41   54.59
  -6  -5  -1   91.39   12.40
  -6  -5  -1   69.79   11.50
  -6  -5  -1   81.69   10.10
  -6  -5  -1   87.79   11.30
  -6  -5  -1   71.49    8.30
   6   5   1   78.69    8.80
   6   5   1   85.79   11.80
   6   5   1   78.49    9.50
   6   5   1   82.09   22.10
  -7  -5  -1   86.99   12.90
  -7  -5  -1  100.19   10.10
  -7  -5  -1  106.99   14.30
  -7  -5  -1   92.79   10.90
  -7  -5  -1  111.99   11.40
   7   5   1   98.59   10.20
   7   5   1   92.39   11.00
   7   5   1  103.09   14.60
   7   5   1   96.29   11.10
   7   5   1   80.69   16.70
  -8  -5  -1   -2.30    6.40
  -8  -5  -1    3.90    4.80
  -8  -5  -1    3.90    8.30
  -8  -5  -1    4.30    5.60
  -8  -5  -1    2.60    5.00
   8   5   1    2.10    6.40
   8   5   1    0.80   10.10
   8   5   1    8.90    5.40
   8   5   1    3.70    5.70
   8   5   1    7.90    6.20
  -9  -5  -1  231.08   15.90
  -9  -5  -1  269.27   17.00
  -9  -5  -1  257.67   17.10
  -9  -5  -1  250.37   12.70
   9   5   1  280.47   15.10
   9   5   1  265.37   15.70
   9   5   1  282.77   22.60
   9   5   1  266.47   16.50
   9   5   1  276.07   19.50
   9   5   1  259.57   26.70
 -10  -5  -1   40.20    7.10
  10   5   1   44.10    6.10
  10   5   1   55.59   10.90
  10   5   1   47.20    6.90
  10   5   1   37.20    6.80
  10   5   1   41.20   11.50
  13  -6  -1   10.20    4.10
 -13   6   1   14.50    3.50
  12  -6  -1   97.49   10.70
  12  -6  -1   84.29    8.60
 -12   6   1   95.59    8.40
 -12   6   1  108.09   17.10
 -12   6   1  102.99    6.60
 -12   6   1  111.09   12.20
  11  -6  -1  168.28   13.80
  11  -6  -1  147.69   14.80
 -11   6   1  172.78   11.90
 -11   6   1  174.48   15.20
 -11   6   1  179.18   16.00
 -11   6   1  166.68   19.60
 -11   6   1  172.08   12.30
 -11   6   1  169.28   10.70
  10  -6  -1   60.79    8.90
  10  -6  -1   58.59    9.50
  10  -6  -1   66.29   11.30
  10  -6  -1   56.79   10.60
 -10   6   1   65.59   10.40
 -10   6   1   71.49    7.80
 -10   6   1   62.99   11.10
 -10   6   1   54.19   12.30
 -10   6   1   60.49    8.60
 -10   6   1   64.99    8.50
   9  -6  -1  101.09   12.70
   9  -6  -1   77.79   12.20
   9  -6  -1   50.59   16.20
   9  -6  -1   70.89    9.90
   9  -6  -1   78.09   12.20
  -9   6   1   88.29   15.30
  -9   6   1   79.39    8.30
  -9   6   1   82.49   12.50
  -9   6   1   76.89    9.20
  -9   6   1   83.89   10.20
   8  -6  -1   27.70    7.00
   8  -6  -1   25.60   11.70
   8  -6  -1   28.50    8.20
   8  -6  -1   27.30    8.10
   8  -6  -1   20.90    6.90
  -8   6   1   17.90    5.90
  -8   6   1   29.00    8.00
  -8   6   1   16.40    4.80
  -8   6   1   17.40   14.50
  -8   6   1   25.60   10.00
  -8   6   1   26.00    6.10
   7  -6  -1   88.99   11.90
   7  -6  -1   52.99   13.60
   7  -6  -1   72.59   10.10
   7  -6  -1   60.09    9.40
   7  -6  -1   69.99   10.00
   7  -6  -1   69.49   16.20
  -7   6   1   68.59    9.60
  -7   6   1   58.59   12.00
  -7   6   1   65.99    8.20
  -7   6   1   59.69    7.90
  -7   6   1   89.49   23.80
  -7   6   1   79.69   22.80
  -7   6   1   56.39    6.70
   6  -6  -1  597.54   28.80
   6  -6  -1  632.64   40.60
   6  -6  -1  638.24   28.20
   6  -6  -1  609.24   25.60
   6  -6  -1  604.94   27.70
   6  -6  -1  648.04   28.10
   6  -6  -1  629.64   27.80
  -6   6   1  590.94   24.90
  -6   6   1  615.74   46.10
  -6   6   1  654.43   24.10
  -6   6   1  662.73   48.30
  -6   6   1  623.24   23.70
  -6   6   1  612.74   30.40
   5  -6  -1  342.97   18.40
   5  -6  -1  330.97   16.70
   5  -6  -1  329.17   18.80
   5  -6  -1  400.86   28.40
   5  -6  -1  352.06   18.90
   5  -6  -1  362.76   16.40
   5  -6  -1  361.46   19.20
  -5   6   1  357.46   16.40
  -5   6   1  317.57   30.90
  -5   6   1  360.06   33.30
  -5   6   1  369.76   15.10
   4  -6  -1 1594.84   55.59
   4  -6  -1 1511.45   53.89
   4  -6  -1 1629.04   55.19
   4  -6  -1 1540.35   54.79
   4  -6  -1 1632.54   66.39
  -4   6   1 1639.04   75.69
  -4   6   1 1636.34   74.29
  -4   6   1 1583.04   50.69
  -4   6   1 1585.04   50.79
   3  -6  -1   24.30    7.10
   3  -6  -1   38.10   10.30
  -3   6   1   29.00   10.60
  -3   6   1   27.80   10.80
  -3   6   1   31.30    3.60
   2  -6  -1  510.45   29.70
   2  -6  -1  509.15   25.80
  -2   6   1  502.45   33.40
  -2   6   1  502.05   22.80
  -2   6   1  540.85   33.60
  -2   6   1  474.75   24.80
  -2   6   1  514.55   23.20
   1  -6  -1   80.39   12.20
   1  -6  -1   74.99   13.90
  -1   6   1   62.59   12.80
  -1   6   1   82.79   13.70
  -1   6   1   77.79   12.90
  -1   6   1   95.89   12.50
   0  -6  -1   41.30    9.50
   0  -6  -1   36.60    9.80
   0   6   1   38.30    8.90
   0   6   1   42.90   10.10
   0   6   1   21.90    7.30
   0   6   1   27.00    8.70
   0   6   1   30.40    9.00
  -1  -6  -1   45.80    7.10
  -1  -6  -1   42.60   10.60
  -1  -6  -1   48.30    9.90
  -1  -6  -1   56.89    7.80
  -1  -6  -1   50.29    7.10
   1   6   1   50.19    9.50
   1   6   1   50.19   10.90
   1   6   1   85.49   17.60
   1   6   1   55.29   10.90
   1   6   1   61.19   10.70
   1   6   1   49.30   11.90
  -2  -6  -1  962.30   36.70
  -2  -6  -1  956.20   45.80
  -2  -6  -1  995.60   36.40
  -2  -6  -1  942.91   35.70
   2   6   1  998.70   31.70
   2   6   1  926.01   38.80
   2   6   1 1002.30   50.69
   2   6   1  892.71   33.10
   2   6   1  896.01   40.20
   2   6   1  983.30   49.20
  -3  -6  -1 1879.21   63.49
  -3  -6  -1 1741.63   60.99
  -3  -6  -1 1820.02   62.19
  -3  -6  -1 1880.31   62.69
  -3  -6  -1 1817.22   63.49
  -3  -6  -1 1840.02   75.29
  -3  -6  -1 1879.11   62.69
   3   6   1 1819.62   59.19
   3   6   1 1897.41   82.69
   3   6   1 1766.02   57.79
   3   6   1 1901.71   81.39
  -4  -6  -1   71.09   10.80
  -4  -6  -1   96.79   11.00
  -4  -6  -1   74.69    6.80
  -4  -6  -1  106.49   12.60
  -4  -6  -1   63.59    9.00
  -4  -6  -1   77.89   11.70
  -4  -6  -1   97.19    9.90
   4   6   1   80.49    8.50
   4   6   1   83.79    9.70
   4   6   1  104.99   21.60
   4   6   1  114.99   22.10
  -5  -6  -1   -0.20    6.50
  -5  -6  -1   -7.40    4.70
  -5  -6  -1    2.00    5.70
  -5  -6  -1    3.80    3.50
  -5  -6  -1    1.90    5.40
  -5  -6  -1   -7.90    4.60
   5   6   1    0.70    4.30
   5   6   1    2.60    4.80
   5   6   1    2.00    4.10
   5   6   1   13.10   11.10
  -6  -6  -1    3.60    5.00
  -6  -6  -1    9.30    7.60
  -6  -6  -1   14.50    6.20
  -6  -6  -1   15.80    8.10
  -6  -6  -1   12.70    4.40
  -6  -6  -1    8.30    5.90
   6   6   1    6.30    9.20
   6   6   1    5.50    5.50
   6   6   1   11.50    5.80
   6   6   1   24.60   15.50
   6   6   1    9.00    4.90
   6   6   1    9.20    6.00
  -7  -6  -1   35.50    5.60
  -7  -6  -1   28.70   10.10
  -7  -6  -1   30.80    9.10
  -7  -6  -1   35.00    7.30
  -7  -6  -1   21.90   10.30
  -7  -6  -1   31.50    7.40
   7   6   1   35.80    7.80
   7   6   1   29.10    6.40
   7   6   1   35.30    7.60
   7   6   1   37.00    9.20
   7   6   1   48.90   13.20
  -8  -6  -1   57.29   10.40
  -8  -6  -1   60.79    8.50
  -8  -6  -1   40.50    9.70
  -8  -6  -1   61.39    6.40
  -8  -6  -1   40.60    8.10
  -8  -6  -1   45.60    7.80
   8   6   1   59.99   10.90
   8   6   1   91.49   17.50
   8   6   1   55.79   12.60
   8   6   1   56.89    8.60
   8   6   1   59.39    9.10
   8   6   1   63.19    8.00
  -9  -6  -1  222.18   14.60
  -9  -6  -1  220.68   11.70
  -9  -6  -1  211.08   13.70
   9   6   1  230.78   18.30
   9   6   1  204.18   21.60
   9   6   1  233.28   16.20
   9   6   1  249.38   13.00
   9   6   1  235.08   14.20
   9   6   1  221.38   13.30
 -10  -6  -1  388.96   16.30
  10   6   1  429.56   20.70
  10   6   1  372.46   16.60
  10   6   1  349.17   17.40
  10   6   1  445.06   19.50
  12  -7  -1   25.20    6.00
  12  -7  -1   14.10    5.20
 -12   7   1   29.50   10.70
 -12   7   1   24.00    3.80
 -12   7   1   23.10    5.00
 -12   7   1   24.60    5.90
  11  -7  -1  291.07   17.40
  11  -7  -1  312.87   18.70
 -11   7   1  296.77   15.40
 -11   7   1  315.77   22.00
 -11   7   1  286.87   18.00
 -11   7   1  322.57   15.60
 -11   7   1  324.47   18.60
 -11   7   1  296.77   14.20
  10  -7  -1    7.20    5.80
  10  -7  -1    4.90    6.30
  10  -7  -1    5.90    6.80
  10  -7  -1    4.90    6.50
 -10   7   1    6.10    6.50
 -10   7   1   -6.00    4.50
 -10   7   1    6.50    7.00
 -10   7   1   -0.10    4.80
 -10   7   1    5.20    8.20
 -10   7   1    2.50    4.70
   9  -7  -1  159.08   24.20
   9  -7  -1  165.48   15.00
   9  -7  -1  197.68   18.40
  -9   7   1  150.18   12.90
  -9   7   1  205.08   15.50
  -9   7   1  133.99   15.20
  -9   7   1  147.59   19.00
   8  -7  -1  249.28   17.00
   8  -7  -1  300.57   52.59
   8  -7  -1  252.87   18.50
   8  -7  -1  246.28   17.30
   8  -7  -1  248.88   16.90
   8  -7  -1  253.47   18.70
   8  -7  -1  260.07   19.30
  -8   7   1  253.27   13.50
  -8   7   1  278.07   22.90
  -8   7   1  164.68   30.20
  -8   7   1  248.38   14.80
  -8   7   1  225.88   14.20
  -8   7   1  252.37   17.80
   7  -7  -1   55.29   15.40
   7  -7  -1   57.29   10.30
   7  -7  -1   55.29    8.90
   7  -7  -1   74.79   11.50
   7  -7  -1   53.69    9.80
   7  -7  -1   62.89   11.70
   7  -7  -1   53.89   10.40
  -7   7   1   43.70    6.70
  -7   7   1   57.89    8.00
  -7   7   1   43.00   11.80
  -7   7   1   44.50    8.50
  -7   7   1   69.49   23.10
  -7   7   1   60.49    9.20
   6  -7  -1  637.44   40.30
   6  -7  -1  587.24   36.80
   6  -7  -1  604.54   34.90
   6  -7  -1  590.14   28.00
   6  -7  -1  630.54   24.80
   6  -7  -1  617.34   28.70
   6  -7  -1  597.74   27.90
  -6   7   1  614.64   23.50
  -6   7   1  604.04   48.30
  -6   7   1  557.24   23.60
  -6   7   1  551.44   22.60
  -6   7   1  569.04   48.60
  -6   7   1  609.44   25.80
   5  -7  -1   17.90    6.90
   5  -7  -1   19.30   11.40
   5  -7  -1   16.10    6.70
   5  -7  -1   14.20    5.80
   5  -7  -1   39.20    8.30
   5  -7  -1   16.90    6.50
   5  -7  -1   25.20    5.10
  -5   7   1   22.70   13.90
  -5   7   1   24.90   14.10
  -5   7   1   14.20    4.40
   4  -7  -1  762.92   31.40
   4  -7  -1  796.92   33.20
   4  -7  -1  846.22   33.00
   4  -7  -1  750.42   33.10
   4  -7  -1  754.42   32.20
  -4   7   1  782.02   50.79
  -4   7   1  816.02   50.39
  -4   7   1  783.02   27.80
  -4   7   1  727.73   27.30
   3  -7  -1  261.97   23.40
   3  -7  -1  262.77   15.40
   3  -7  -1  268.37   16.10
   3  -7  -1  265.37   23.80
   3  -7  -1  252.27   16.50
   3  -7  -1  276.07   16.10
   3  -7  -1  277.67   19.00
   3  -7  -1  268.77   16.30
  -3   7   1  352.16   38.80
  -3   7   1  278.67   27.50
   2  -7  -1  308.07   19.40
   2  -7  -1  281.37   16.10
   2  -7  -1  298.37   22.90
   2  -7  -1  311.67   17.60
   2  -7  -1  262.77   20.00
   2  -7  -1  275.17   16.10
   2  -7  -1  309.57   24.60
   2  -7  -1  295.47   16.90
   2  -7  -1  289.27   17.00
  -2   7   1  294.97   25.00
  -2   7   1  348.67   28.00
  -2   7   1  308.27   18.10
  -2   7   1  340.87   28.50
  -2   7   1  290.57   17.50
   1  -7  -1  613.44   26.10
   1  -7  -1  602.64   27.10
   1  -7  -1  620.24   25.30
   1  -7  -1  602.74   25.60
   1  -7  -1  587.54   26.00
   1  -7  -1  610.34   34.90
   1  -7  -1  597.14   26.10
   1  -7  -1  591.14   24.90
   1  -7  -1  593.74   25.20
   1  -7  -1  595.64   26.50
   1  -7  -1  620.14   33.20
  -1   7   1  624.24   31.50
  -1   7   1  593.44   36.80
  -1   7   1  607.94   35.50
  -1   7   1  651.93   37.50
  -1   7   1  667.53   38.10
  -1   7   1  596.44   31.40
   0  -7  -1  103.99   15.50
   0  -7  -1  164.28   11.50
   0  -7  -1  151.58   11.60
   0  -7  -1  148.39   11.50
   0  -7  -1  156.08   12.00
   0  -7  -1  137.09   11.20
   0  -7  -1  157.78   19.30
   0  -7  -1  137.29   10.60
   0  -7  -1  139.29   11.20
   0  -7  -1  158.58   12.60
   0   7   1  167.88   21.00
   0   7   1  151.08   19.10
   0   7   1  165.18   19.40
   0   7   1  160.88   20.60
   0   7   1  144.29   19.00
   0   7   1  186.88   21.30
  -1  -7  -1  697.03   28.80
  -1  -7  -1  676.23   28.80
  -1  -7  -1  710.73   30.20
  -1  -7  -1  718.03   39.60
  -1  -7  -1  729.53   28.90
  -1  -7  -1  783.62   30.60
  -1  -7  -1  714.03   27.80
  -1  -7  -1  675.43   27.80
  -1  -7  -1  679.23   28.20
  -1  -7  -1  732.93   29.30
   1   7   1  713.03   41.00
   1   7   1  704.13   32.50
   1   7   1  662.93   31.80
   1   7   1  674.53   36.00
   1   7   1  700.63   40.10
   1   7   1  682.33   40.50
  -2  -7  -1   60.39    9.80
  -2  -7  -1   52.59   13.90
  -2  -7  -1   77.99   10.40
  -2  -7  -1   58.99    7.20
  -2  -7  -1   55.89    8.60
  -2  -7  -1   56.49    8.60
  -2  -7  -1   69.69    9.20
  -2  -7  -1   72.09    9.20
   2   7   1   44.30   12.70
   2   7   1   61.19   15.00
   2   7   1   59.79    6.40
  -3  -7  -1  574.94   25.50
  -3  -7  -1  604.84   27.10
  -3  -7  -1  619.04   27.30
  -3  -7  -1  562.24   24.20
  -3  -7  -1  586.34   27.70
  -3  -7  -1  612.74   28.90
  -3  -7  -1  606.04   27.10
   3   7   1  484.05   40.70
   3   7   1  621.84   42.80
   3   7   1  637.64   24.30
   3   7   1  597.94   22.80
  -4  -7  -1  541.85   24.90
  -4  -7  -1  604.64   27.80
  -4  -7  -1  568.44   24.40
  -4  -7  -1  589.04   27.00
  -4  -7  -1  574.44   28.70
  -4  -7  -1  601.94   28.20
   4   7   1  586.74   23.30
   4   7   1  595.34   45.60
   4   7   1  566.04   25.00
  -5  -7  -1  112.69   11.60
  -5  -7  -1  147.89   12.00
  -5  -7  -1  124.99   13.60
  -5  -7  -1  161.78   15.90
  -5  -7  -1  151.18   15.40
  -5  -7  -1  145.79   14.50
   5   7   1  171.88   37.20
   5   7   1  157.18   10.90
   5   7   1  145.29   12.10
   5   7   1  163.48   14.60
  -6  -7  -1   79.49   11.80
  -6  -7  -1   61.39    9.20
  -6  -7  -1   79.59   12.90
  -6  -7  -1   65.59   10.10
  -6  -7  -1   81.09   12.20
   6   7   1   85.39   11.80
   6   7   1   67.29   15.50
   6   7   1   79.19    9.80
   6   7   1   81.89    8.90
   6   7   1   93.69   10.40
  -7  -7  -1   17.50    6.20
  -7  -7  -1    9.90    8.10
  -7  -7  -1    6.70    8.10
  -7  -7  -1   10.10    5.90
  -7  -7  -1    9.20    7.10
   7   7   1    6.80    6.30
   7   7   1   13.40    6.00
   7   7   1   17.80   10.20
   7   7   1    6.40    4.60
  -8  -7  -1    6.80    5.90
  -8  -7  -1    4.90    4.50
  -8  -7  -1    4.00    5.80
  -8  -7  -1   13.90    5.20
   8   7   1   12.90    5.30
   8   7   1   13.80    9.00
   8   7   1    4.40    5.70
   8   7   1   -2.50    6.60
   8   7   1    4.50    4.90
   8   7   1    8.30    4.50
  -9  -7  -1   41.20    6.10
  -9  -7  -1   48.60    6.40
  -9  -7  -1   39.50    4.50
   9   7   1   39.10    6.00
   9   7   1   41.90    6.00
   9   7   1   39.10    5.20
   9   7   1   31.00    7.50
  12  -8  -1    4.50    4.00
  12  -8  -1   -2.60    3.20
 -12   8   1    4.90    2.80
 -12   8   1    5.80    4.30
 -12   8   1    8.30    5.90
 -12   8   1    0.90    3.80
  11  -8  -1   18.30    5.10
  11  -8  -1   10.50    5.40
  11  -8  -1   24.10    7.30
 -11   8   1   10.50    4.30
 -11   8   1   20.40    8.50
 -11   8   1   26.50    7.10
 -11   8   1    8.20    4.70
 -11   8   1   23.30    6.90
 -11   8   1   19.40    5.40
  10  -8  -1  698.43   28.10
  10  -8  -1  702.23   31.10
  10  -8  -1  720.43   28.50
  10  -8  -1  693.93   31.60
  10  -8  -1  709.43   32.10
 -10   8   1  723.53   26.50
 -10   8   1  767.72   28.40
 -10   8   1  700.63   35.90
 -10   8   1  688.53   27.50
 -10   8   1  722.33   32.10
 -10   8   1  755.92   32.20
   9  -8  -1   12.40    6.70
   9  -8  -1    4.50    6.30
   9  -8  -1   10.50    5.80
   9  -8  -1   11.30    6.60
   9  -8  -1   10.70   13.70
   9  -8  -1    9.60    6.60
  -9   8   1    6.10    4.90
  -9   8   1   11.10    7.40
  -9   8   1   11.00    5.00
  -9   8   1   -0.50    7.90
  -9   8   1    3.30    5.10
   8  -8  -1    7.90    6.10
   8  -8  -1   -1.30    5.80
   8  -8  -1    7.50    9.40
   8  -8  -1   -2.20    6.00
   8  -8  -1    4.20    5.20
   8  -8  -1   -2.10    5.20
   8  -8  -1    2.20    6.50
  -8   8   1    4.00    4.40
  -8   8   1    0.70    8.00
  -8   8   1    5.40    6.30
  -8   8   1   -1.00    4.60
  -8   8   1   -1.00    3.90
   7  -8  -1   58.69   10.00
   7  -8  -1   41.40    8.90
   7  -8  -1   64.09   11.50
   7  -8  -1   60.19    7.90
   7  -8  -1   56.39   10.20
   7  -8  -1   63.59   10.90
   7  -8  -1   31.70   21.10
  -7   8   1   62.19    7.70
  -7   8   1   34.70   22.00
  -7   8   1   65.89    8.70
  -7   8   1   57.39    7.20
  -7   8   1   52.39    9.70
  -7   8   1   49.20   11.90
   6  -8  -1    4.70    6.90
   6  -8  -1    6.80    6.80
   6  -8  -1   12.40    4.30
   6  -8  -1    7.30    6.10
   6  -8  -1    0.20    5.50
   6  -8  -1   14.60    7.30
   6  -8  -1   12.30    7.50
   6  -8  -1   31.80   13.80
  -6   8   1    8.30    5.50
  -6   8   1    2.30    3.80
  -6   8   1   13.60   15.20
  -6   8   1    3.80    4.10
   5  -8  -1  207.58   18.80
   5  -8  -1  195.28   15.00
   5  -8  -1  188.88   15.90
   5  -8  -1  202.78   17.80
   5  -8  -1  170.08   18.80
   5  -8  -1  157.38   25.60
   5  -8  -1  189.18   17.60
  -5   8   1  205.48   35.40
  -5   8   1  207.08   37.20
  -5   8   1  177.68   11.90
  -5   8   1  163.98   10.40
   4  -8  -1  143.29   14.10
   4  -8  -1  190.38   27.60
   4  -8  -1  159.58   12.40
   4  -8  -1  167.28   14.30
   4  -8  -1  144.69   14.20
   4  -8  -1  184.68   17.40
   4  -8  -1  170.08   14.80
   4  -8  -1  160.08   14.90
  -4   8   1  109.79   21.80
  -4   8   1  137.19   25.60
  -4   8   1  167.78   10.00
   3  -8  -1 2131.89   70.79
   3  -8  -1 2226.48   71.39
   3  -8  -1 2044.00   69.79
   3  -8  -1 2021.50   70.89
   3  -8  -1 1988.80   68.09
   3  -8  -1 2073.29   71.69
   3  -8  -1 2195.38   87.69
   3  -8  -1 2137.79   72.19
   3  -8  -1 2044.80   69.89
   3  -8  -1 2062.59   69.79
  -3   8   1 1938.91   89.09
  -3   8   1 2019.60   63.79
  -3   8   1 2110.39   95.19
  -3   8   1 2159.78   93.29
   2  -8  -1  142.19   18.40
   2  -8  -1  181.78   13.80
   2  -8  -1  165.58   11.90
   2  -8  -1  164.68   11.60
   2  -8  -1  150.88   21.80
   2  -8  -1  151.88   12.40
   2  -8  -1  151.18   13.40
   2  -8  -1  195.68   13.30
   2  -8  -1  174.48   13.80
   2  -8  -1  164.08   12.90
   2  -8  -1  170.88   13.60
  -2   8   1  133.99   22.50
  -2   8   1  175.58   24.70
  -2   8   1  181.88   25.30
   1  -8  -1   50.09   12.10
   1  -8  -1   56.49    8.70
   1  -8  -1   73.39   10.20
   1  -8  -1   51.79    7.40
   1  -8  -1   51.59   12.90
   1  -8  -1   46.50    7.20
   1  -8  -1   72.69    9.90
   1  -8  -1   62.69    9.50
   1  -8  -1   69.69   10.60
   1  -8  -1   73.69    9.60
   1  -8  -1   93.59   10.70
  -1   8   1   54.89   12.00
  -1   8   1   81.19   17.20
  -1   8   1   70.39   15.40
  -1   8   1   75.09   16.60
  -1   8   1   78.59   13.30
   0  -8  -1  884.71   34.40
   0  -8  -1  905.11   46.90
   0  -8  -1  896.21   35.20
   0  -8  -1  857.91   34.10
   0  -8  -1  938.61   36.80
   0  -8  -1  872.01   34.80
   0  -8  -1  871.91   35.10
   0  -8  -1  870.41   34.00
   0  -8  -1  899.51   34.60
   0  -8  -1  922.01   36.00
   0  -8  -1  855.71   45.20
   0   8   1  862.31   46.80
   0   8   1  734.23   55.09
   0   8   1  863.11   45.60
  -1  -8  -1    7.20    4.90
  -1  -8  -1    5.90    4.50
  -1  -8  -1    5.40    8.20
  -1  -8  -1    6.30   10.20
  -1  -8  -1    3.90    4.30
  -1  -8  -1    2.90    4.80
  -1  -8  -1    2.30    4.40
  -1  -8  -1    2.80    4.20
  -1  -8  -1    1.00    4.80
   1   8   1    1.40    2.50
   1   8   1   -7.10    6.50
   1   8   1    1.80    7.20
  -2  -8  -1   49.30    8.00
  -2  -8  -1   77.49    9.90
  -2  -8  -1   62.99    9.30
  -2  -8  -1   67.69    8.90
  -2  -8  -1   82.79   11.80
  -2  -8  -1   56.59    7.70
  -2  -8  -1   67.89   11.10
   2   8   1   76.69   18.10
   2   8   1   85.29    8.10
  -3  -8  -1  102.29   10.00
  -3  -8  -1   72.79   10.50
  -3  -8  -1   91.09   11.00
  -3  -8  -1  116.79   13.80
  -3  -8  -1  102.59   11.30
  -3  -8  -1   93.59   11.60
  -3  -8  -1   69.29   10.10
   3   8   1   77.89   20.10
   3   8   1  105.79   10.10
   3   8   1   95.39   11.10
  -4  -8  -1   11.70    6.20
  -4  -8  -1   21.20    6.30
  -4  -8  -1   28.30    8.60
  -4  -8  -1   27.80    7.60
  -4  -8  -1   36.70    8.60
  -4  -8  -1   30.00    9.10
  -4  -8  -1   25.70    6.40
   4   8   1   34.70    5.90
  -5  -8  -1  219.68   16.10
  -5  -8  -1  219.98   14.90
  -5  -8  -1  234.38   17.90
  -5  -8  -1  184.28   16.60
  -5  -8  -1  241.38   18.30
  -5  -8  -1  216.68   15.70
   5   8   1  217.08   12.50
   5   8   1  218.38   13.40
   5   8   1  214.78   15.20
   5   8   1  220.38   22.70
  -6  -8  -1  236.18   16.90
  -6  -8  -1  218.68   17.60
  -6  -8  -1  198.78   14.30
  -6  -8  -1  186.98   13.80
  -6  -8  -1  181.28   16.40
   6   8   1  221.28   15.60
   6   8   1  220.68   23.20
   6   8   1  209.78   13.40
   6   8   1  216.78   12.50
  -7  -8  -1   46.30    8.30
  -7  -8  -1   41.40    8.50
  -7  -8  -1   34.60    6.50
  -7  -8  -1   39.70    6.90
  -7  -8  -1   33.50   10.30
   7   8   1   36.00    5.80
   7   8   1   47.10    8.60
   7   8   1   48.40    7.30
   7   8   1   35.90    9.30
   7   8   1   23.50   10.00
  -8  -8  -1    7.70    3.40
  -8  -8  -1    3.10    3.20
  -8  -8  -1    6.10    4.40
  -8  -8  -1    4.70    4.60
   8   8   1    5.70    5.60
   8   8   1    0.30    3.60
   8   8   1    1.10    3.20
  12  -9  -1   52.59    5.20
 -12   9   1   37.10    4.30
 -12   9   1   51.09    3.80
  11  -9  -1   27.20    5.80
  11  -9  -1   26.10    5.90
 -11   9   1   31.00    4.60
 -11   9   1   26.10    6.10
 -11   9   1   26.10    5.20
 -11   9   1   43.30   12.00
 -11   9   1   31.50    4.90
  10  -9  -1   59.39    9.80
  10  -9  -1   52.49    8.80
  10  -9  -1   44.60    7.90
  10  -9  -1   43.90    7.20
  10  -9  -1   47.00    8.90
 -10   9   1   50.79    8.90
 -10   9   1   54.39    7.60
 -10   9   1   39.10    6.50
 -10   9   1   47.20    6.50
 -10   9   1   41.60    8.40
 -10   9   1   49.80   11.20
   9  -9  -1   85.49   12.50
   9  -9  -1   81.29   10.80
   9  -9  -1   78.69   11.90
   9  -9  -1   94.89   12.20
   9  -9  -1   59.89   10.20
  -9   9   1   89.39    9.00
  -9   9   1   98.79   12.20
  -9   9   1   84.29    8.30
  -9   9   1   96.29   15.10
  -9   9   1   79.09   10.80
  -9   9   1   88.89    9.70
   8  -9  -1   14.60    7.40
   8  -9  -1   19.70   12.50
   8  -9  -1   13.50    7.20
   8  -9  -1   12.10    6.40
   8  -9  -1   10.20    6.90
   8  -9  -1   18.60    7.40
   8  -9  -1    6.00    6.90
  -8   9   1   23.20    5.50
  -8   9   1   13.10    9.40
  -8   9   1   14.40    6.80
  -8   9   1   17.20    5.40
  -8   9   1   16.30    5.80
   7  -9  -1   -4.50    6.50
   7  -9  -1   -7.80    6.10
   7  -9  -1   -4.40    9.60
   7  -9  -1    9.10   10.10
   7  -9  -1   -1.80    6.10
   7  -9  -1   -0.10    5.80
   7  -9  -1    3.60    6.30
  -7   9   1    0.70    5.30
  -7   9   1   -6.30    3.80
  -7   9   1   -2.80    6.80
   6  -9  -1  234.28   33.20
   6  -9  -1  191.18   17.00
   6  -9  -1  172.78   17.20
   6  -9  -1  192.78   16.50
   6  -9  -1  211.48   17.30
   6  -9  -1  147.19   15.40
   6  -9  -1  188.48   15.80
  -6   9   1  196.78   11.90
  -6   9   1  157.68   29.50
  -6   9   1  193.28   13.90
   5  -9  -1    2.40    5.30
   5  -9  -1    8.40    6.80
   5  -9  -1   -1.50   10.00
   5  -9  -1    8.70    5.80
   5  -9  -1    5.60    7.30
   5  -9  -1    5.30    6.40
   5  -9  -1   13.90    7.50
  -5   9   1    2.20    3.50
  -5   9   1    8.00   12.80
  -5   9   1   10.10    5.00
   4  -9  -1   11.90    6.60
   4  -9  -1    9.00    4.90
   4  -9  -1   10.20    6.60
   4  -9  -1   -2.20    6.30
   4  -9  -1   -3.50    8.80
   4  -9  -1    0.20    5.40
   4  -9  -1   -2.70    5.00
   4  -9  -1    2.70    6.10
  -4   9   1    1.80    3.60
  -4   9   1    6.50   11.20
   3  -9  -1 1648.94   57.69
   3  -9  -1 1649.73   59.99
   3  -9  -1 1592.24   75.79
   3  -9  -1 1567.44   55.49
   3  -9  -1 1603.74   59.09
   3  -9  -1 1568.74   61.69
   3  -9  -1 1645.34   58.49
   3  -9  -1 1655.03   59.09
   3  -9  -1 1643.54   59.09
   3  -9  -1 1755.12   60.79
  -3   9   1 1765.92  110.59
  -3   9   1 1681.53   82.29
  -3   9   1 1720.23   52.59
   2  -9  -1 1717.43   60.09
   2  -9  -1 1748.03   60.79
   2  -9  -1 1691.73   60.89
   2  -9  -1 1593.84   74.59
   2  -9  -1 1709.93   57.89
   2  -9  -1 1663.43   57.59
   2  -9  -1 1724.03   60.49
   2  -9  -1 1743.03   59.69
   2  -9  -1 1750.52   59.79
   2  -9  -1 1642.94   58.59
  -2   9   1 1511.35   78.29
   1  -9  -1  187.98   15.40
   1  -9  -1  184.18   13.50
   1  -9  -1  171.78   14.00
   1  -9  -1  231.68   29.30
   1  -9  -1  172.88   13.30
   1  -9  -1  172.28   14.40
   1  -9  -1  177.08   13.80
   1  -9  -1  159.88   13.50
   1  -9  -1  163.58   12.70
   1  -9  -1  176.38   14.30
   0  -9  -1  324.77   17.40
   0  -9  -1  312.87   18.40
   0  -9  -1  336.97   18.80
   0  -9  -1  305.77   18.00
   0  -9  -1  324.37   20.10
   0  -9  -1  337.67   18.80
   0  -9  -1  329.27   19.40
   0  -9  -1  306.37   18.10
   0  -9  -1  310.27   18.50
  -1  -9  -1    8.80    5.60
  -1  -9  -1   13.30    6.70
  -1  -9  -1   12.50    6.30
  -1  -9  -1   18.90    6.50
  -1  -9  -1    9.70    5.70
  -1  -9  -1   13.50    6.90
  -1  -9  -1   11.40    5.90
  -1  -9  -1   11.80    5.00
  -1  -9  -1    9.70    5.90
   1   9   1    9.70   11.90
   1   9   1   12.80    3.80
  -2  -9  -1    9.60    6.10
  -2  -9  -1   14.10    5.10
  -2  -9  -1    7.10    6.10
  -2  -9  -1   14.20    5.80
  -2  -9  -1   10.30    7.20
  -2  -9  -1   11.40    6.20
  -2  -9  -1    9.10    6.50
   2   9   1   10.60    4.30
   2   9   1    1.70   14.30
  -3  -9  -1   57.79   10.70
  -3  -9  -1   52.59    7.60
  -3  -9  -1   51.59    9.80
  -3  -9  -1   44.30    7.60
  -3  -9  -1   48.70    8.90
  -3  -9  -1   61.89   11.20
  -3  -9  -1   43.30   10.10
   3   9   1   50.89    7.90
   3   9   1   68.19    7.60
   3   9   1   53.49   11.70
  -4  -9  -1   89.39   11.50
  -4  -9  -1   66.29   10.90
  -4  -9  -1   86.89    8.60
  -4  -9  -1   78.89   10.30
  -4  -9  -1   70.19   10.50
  -4  -9  -1   94.89   11.80
   4   9   1  116.69   17.00
   4   9   1   95.09    9.60
   4   9   1   96.69   10.40
  -5  -9  -1  395.86   21.10
  -5  -9  -1  345.67   19.00
  -5  -9  -1  397.36   19.70
  -5  -9  -1  399.26   21.30
  -5  -9  -1  377.66   22.00
   5   9   1  376.36   17.40
   5   9   1  349.77   19.70
   5   9   1  400.36   25.80
   5   9   1  355.76   16.40
  -6  -9  -1   10.50    5.00
  -6  -9  -1   11.80    7.10
  -6  -9  -1    9.30    5.80
  -6  -9  -1   10.70    6.60
  -6  -9  -1   11.80    5.50
   6   9   1   13.60    5.70
   6   9   1   14.20    4.50
   6   9   1   19.40    9.20
   6   9   1    5.60    6.20
   6   9   1   22.30    6.40
  -7  -9  -1   15.60    4.70
  -7  -9  -1   17.50    5.80
  -7  -9  -1   14.70    4.30
  -7  -9  -1   13.40    4.90
   7   9   1   12.20    3.50
   7   9   1   17.20    4.40
  11 -10  -1   55.49    6.40
 -11  10   1   46.90    6.20
 -11  10   1   34.60    8.20
  10 -10  -1    3.70    4.20
  10 -10  -1    2.70    4.70
  10 -10  -1    6.80    4.30
  10 -10  -1    2.10    4.60
 -10  10   1    6.00    3.60
 -10  10   1   15.50    8.80
 -10  10   1    8.60    6.20
 -10  10   1    4.80    4.90
 -10  10   1   10.00    7.30
 -10  10   1    0.30    3.50
   9 -10  -1    3.10    4.80
   9 -10  -1    0.10    5.70
   9 -10  -1    7.20    5.50
   9 -10  -1    2.00    5.30
   9 -10  -1   -3.10    5.00
  -9  10   1    2.90    5.40
  -9  10   1    9.20    6.90
  -9  10   1    4.50    4.20
  -9  10   1    9.20    5.80
  -9  10   1    1.00    4.30
  -9  10   1    6.40    4.10
   8 -10  -1  143.49   14.20
   8 -10  -1  155.58   15.10
   8 -10  -1  184.78   15.00
   8 -10  -1  158.38   13.90
   8 -10  -1  182.58   15.70
  -8  10   1  160.08   18.40
  -8  10   1  165.28   10.40
  -8  10   1  180.28   15.70
  -8  10   1  169.38   11.60
   7 -10  -1   22.90    7.70
   7 -10  -1   16.80    7.70
   7 -10  -1   28.40    8.10
   7 -10  -1   11.10    6.20
   7 -10  -1   18.60    7.20
   7 -10  -1   18.70    8.30
   7 -10  -1   24.80   13.50
  -7  10   1   21.00    8.80
  -7  10   1   23.40    5.30
  -7  10   1   28.20    6.60
  -7  10   1   26.30    7.20
   6 -10  -1   21.10    7.60
   6 -10  -1   19.90    7.60
   6 -10  -1   27.80    8.40
   6 -10  -1   17.00    7.90
   6 -10  -1   24.00    8.50
   6 -10  -1   41.10   16.00
   6 -10  -1   24.60    7.90
  -6  10   1   38.40    6.70
  -6  10   1   28.00    6.80
  -6  10   1   36.80   10.40
   5 -10  -1    1.10   10.60
   5 -10  -1   -2.30    4.80
   5 -10  -1    2.80    6.40
   5 -10  -1   -0.80    5.80
   5 -10  -1    4.50    6.40
   5 -10  -1    0.00    6.20
  -5  10   1   13.50    8.30
  -5  10   1    6.50    4.20
  -5  10   1    5.30    4.80
   4 -10  -1   68.09   10.20
   4 -10  -1   55.79    9.40
   4 -10  -1   60.69   10.40
   4 -10  -1   54.69    9.90
   4 -10  -1   96.39   21.90
   4 -10  -1   83.39   12.50
   4 -10  -1   69.79   11.50
   4 -10  -1   70.69    8.90
  -4  10   1   82.59    9.70
   3 -10  -1   16.60    7.60
   3 -10  -1    4.90    4.80
   3 -10  -1    0.90    6.10
   3 -10  -1   15.60    6.90
   3 -10  -1    2.30    5.40
   3 -10  -1    6.60    4.90
   3 -10  -1    7.20    4.50
   3 -10  -1    4.00    9.70
   3 -10  -1    9.50    7.20
   3 -10  -1   13.30    6.90
  -3  10   1    6.90    3.70
   2 -10  -1    3.60    5.30
   2 -10  -1   -1.30    4.50
   2 -10  -1    2.80    4.40
   2 -10  -1    3.10    6.10
   2 -10  -1    1.70    5.70
   2 -10  -1    6.10    4.90
   2 -10  -1    7.20    6.30
   2 -10  -1   -4.80    4.90
   2 -10  -1   -2.50    5.50
   1 -10  -1  628.54   28.60
   1 -10  -1  588.04   26.90
   1 -10  -1  610.44   28.00
   1 -10  -1  613.94   27.60
   1 -10  -1  599.54   27.60
   1 -10  -1  611.84   26.70
   1 -10  -1  611.44   26.70
   1 -10  -1  622.74   27.10
   1 -10  -1  592.04   28.20
   0 -10  -1  142.09   11.30
   0 -10  -1  107.39   11.30
   0 -10  -1  123.99   12.50
   0 -10  -1  140.49   14.00
   0 -10  -1  129.49   12.30
   0 -10  -1  155.68   15.00
   0 -10  -1  127.89   12.40
   0 -10  -1  149.29   12.50
   0 -10  -1  157.38   13.00
  -1 -10  -1   33.90    6.80
  -1 -10  -1   35.90    8.70
  -1 -10  -1   19.90    6.30
  -1 -10  -1   34.30    7.00
  -1 -10  -1   20.40    5.30
  -1 -10  -1   35.00    8.60
  -1 -10  -1   25.70    6.30
  -1 -10  -1   20.90    7.30
  -1 -10  -1   35.90    7.70
  -2 -10  -1   50.39    8.50
  -2 -10  -1   54.49    9.60
  -2 -10  -1   65.39    9.40
  -2 -10  -1   69.19    8.70
  -2 -10  -1   65.69    8.00
  -2 -10  -1   74.39   11.30
  -2 -10  -1   54.59    8.90
   2  10   1   80.99    8.40
  -3 -10  -1    8.70    6.70
  -3 -10  -1    2.60    6.60
  -3 -10  -1    2.60    5.10
  -3 -10  -1   -2.70    5.30
  -3 -10  -1    1.80    5.10
  -3 -10  -1    2.80    4.80
   3  10   1   16.80    4.80
   3  10   1    4.40    4.50
  -4 -10  -1   57.69   10.90
  -4 -10  -1   50.99    8.40
  -4 -10  -1   58.99    9.80
  -4 -10  -1   46.50    8.10
  -4 -10  -1   63.99    9.60
   4  10   1   55.19   11.10
   4  10   1   48.70    7.40
   4  10   1   38.40    8.00
  -5 -10  -1    8.30    5.60
  -5 -10  -1    6.90    6.70
  -5 -10  -1   11.50    5.30
  -5 -10  -1    9.80    4.70
  -5 -10  -1   10.10    5.30
   5  10   1    6.60    4.00
   5  10   1   12.30    4.20
  -6 -10  -1  149.79    9.40
  -6 -10  -1  173.28   11.10
  -6 -10  -1  170.48    9.40
  -6 -10  -1  170.28    9.60
   6  10   1  129.79    7.90
  10 -11  -1   15.90    4.60
  10 -11  -1   22.20    4.30
  10 -11  -1   22.90    5.10
 -10  11   1   22.50    3.50
 -10  11   1   22.60    5.00
   9 -11  -1   20.00    5.50
   9 -11  -1   13.20    5.30
   9 -11  -1   11.80    5.50
   9 -11  -1    9.70    4.80
   9 -11  -1   12.80    4.30
  -9  11   1   14.30    5.10
  -9  11   1   11.30    3.70
  -9  11   1   14.90    5.30
  -9  11   1   14.70    4.40
   8 -11  -1  167.28   13.20
   8 -11  -1  164.98   14.80
   8 -11  -1  151.48   16.90
   8 -11  -1  160.38   11.60
  -8  11   1  172.88   12.60
  -8  11   1  173.88    9.80
  -8  11   1  152.78   10.40
  -8  11   1  166.28   17.00
   7 -11  -1  224.48   17.80
   7 -11  -1  252.87   16.90
   7 -11  -1  233.18   16.40
   7 -11  -1  250.37   16.80
   7 -11  -1  233.18   14.00
   7 -11  -1  250.27   17.50
  -7  11   1  252.07   18.90
  -7  11   1  261.17   15.20
  -7  11   1  240.38   12.70
  -7  11   1  238.18   12.00
   6 -11  -1   18.10    7.20
   6 -11  -1   10.30    6.00
   6 -11  -1   14.30    7.10
   6 -11  -1   20.30    7.10
   6 -11  -1   13.50    7.00
   6 -11  -1   11.50    5.80
  -6  11   1    7.60    4.30
  -6  11   1   19.60    8.30
  -6  11   1   15.10    6.80
   5 -11  -1   35.20    7.80
   5 -11  -1   30.30    8.00
   5 -11  -1   30.30    7.80
   5 -11  -1   40.40    8.60
   5 -11  -1   55.49   10.20
   5 -11  -1   37.20    8.50
  -5  11   1   62.79   16.00
  -5  11   1   46.80    6.40
  -5  11   1   39.90    7.10
   4 -11  -1   27.10    7.80
   4 -11  -1   14.50    7.70
   4 -11  -1   11.30    7.10
   4 -11  -1   21.00    8.00
   4 -11  -1   10.90    5.70
   4 -11  -1   27.00    7.90
  -4  11   1   17.10    5.20
   3 -11  -1  204.58   15.00
   3 -11  -1  177.18   15.80
   3 -11  -1  134.19   12.10
   3 -11  -1  193.58   12.80
   3 -11  -1  217.28   16.40
   3 -11  -1  176.88   13.50
   3 -11  -1  208.78   16.10
   3 -11  -1  194.38   14.50
   3 -11  -1  170.78   12.10
   2 -11  -1   19.40    5.80
   2 -11  -1   21.00    7.10
   2 -11  -1   17.00    7.20
   2 -11  -1   27.90    6.70
   2 -11  -1   20.90    6.20
   2 -11  -1   18.90    5.50
   2 -11  -1   14.40    6.80
   2 -11  -1   25.10    7.70
   2 -11  -1   22.00    6.30
   1 -11  -1   15.10    5.60
   1 -11  -1   15.60    7.00
   1 -11  -1   10.60    5.20
   1 -11  -1   15.00    5.70
   1 -11  -1   24.10    6.40
   1 -11  -1   23.30    6.60
   1 -11  -1   15.50    6.50
   1 -11  -1   13.20    6.20
   1 -11  -1   11.90    5.50
   0 -11  -1   50.99    7.70
   0 -11  -1   51.39    8.30
   0 -11  -1   35.60    7.20
   0 -11  -1   52.89    7.90
   0 -11  -1   42.00    8.60
   0 -11  -1   49.00    8.30
   0 -11  -1   40.40    7.40
   0 -11  -1   50.29    7.30
   0 -11  -1   43.60    8.10
  -1 -11  -1   85.69   10.40
  -1 -11  -1   90.59   10.10
  -1 -11  -1   88.59   10.00
  -1 -11  -1   91.19   10.30
  -1 -11  -1   86.19   10.50
  -1 -11  -1   61.19    7.30
  -2 -11  -1  195.78   14.50
  -2 -11  -1  191.68   15.30
  -2 -11  -1  200.38   15.00
  -2 -11  -1  185.48   13.10
  -2 -11  -1  184.08   13.10
  -3 -11  -1  215.38   13.40
  -3 -11  -1  201.88   13.70
  -3 -11  -1  219.68   13.60
  -3 -11  -1  201.58   12.90
  -3 -11  -1  239.38   15.00
  -4 -11  -1   31.80    6.40
  -4 -11  -1   26.90    5.30
  -4 -11  -1   28.00    6.60
  -4 -11  -1   24.30    5.50
  -4 -11  -1   22.00    5.10
  -5 -11  -1    7.90    4.30
  -5 -11  -1   11.60    4.60
  -5 -11  -1    6.00    4.00
  -5 -11  -1   10.60    3.50
   9 -12  -1    2.30    3.40
   9 -12  -1    6.70    3.50
   9 -12  -1    7.00    4.00
   9 -12  -1    6.90    3.80
  -9  12   1    5.10    2.50
   8 -12  -1   18.70    5.40
   8 -12  -1   19.90    5.30
   8 -12  -1   10.70    4.60
   8 -12  -1   28.00    5.90
  -8  12   1   11.10    3.20
   7 -12  -1   63.79    8.50
   7 -12  -1   72.99    8.90
   7 -12  -1   72.59    7.20
   7 -12  -1   85.59    9.60
   7 -12  -1   98.79   10.20
  -7  12   1   86.79    7.20
   6 -12  -1   71.39    9.20
   6 -12  -1   67.29    7.60
   6 -12  -1   72.69   10.00
   6 -12  -1   66.89    9.60
   6 -12  -1   65.19    9.40
  -6  12   1   76.69    7.10
   5 -12  -1    4.80    5.60
   5 -12  -1   -1.50    4.50
   5 -12  -1   14.10    6.20
   5 -12  -1    5.20    4.10
   5 -12  -1    6.80    4.90
   5 -12  -1    0.60    5.30
   4 -12  -1  358.96   18.60
   4 -12  -1  364.76   19.50
   4 -12  -1  356.06   18.20
   4 -12  -1  367.56   18.30
   4 -12  -1  377.66   20.50
   4 -12  -1  344.77   17.00
   3 -12  -1   79.69    9.20
   3 -12  -1   70.89    9.20
   3 -12  -1   66.49    9.40
   3 -12  -1   71.59    9.40
   3 -12  -1   71.99    8.50
   3 -12  -1   81.09   10.10
   2 -12  -1   72.09    9.30
   2 -12  -1   84.29    8.20
   2 -12  -1   68.79    8.10
   2 -12  -1   70.09    8.40
   2 -12  -1   74.79    9.70
   2 -12  -1   71.19    9.20
   2 -12  -1  100.99   12.90
   2 -12  -1   79.59    8.40
   1 -12  -1    4.30    4.30
   1 -12  -1   11.10    4.90
   1 -12  -1    2.80    4.50
   1 -12  -1   13.40    5.90
   1 -12  -1    0.10    4.40
   1 -12  -1    9.20    4.20
   1 -12  -1   -3.90    4.30
   1 -12  -1    6.10    4.60
   1 -12  -1    9.10    5.90
   0 -12  -1  179.38   12.20
   0 -12  -1  208.28   13.30
   0 -12  -1  195.28   11.60
   0 -12  -1  206.08   12.40
   0 -12  -1  200.78   11.80
   0 -12  -1  198.88   12.90
   0 -12  -1  223.38   13.00
  -1 -12  -1  171.48   10.90
  -1 -12  -1  181.88   12.60
  -1 -12  -1  180.38   11.80
  -1 -12  -1  157.58   11.40
  -1 -12  -1  199.08   11.90
  -2 -12  -1   18.80    5.80
  -2 -12  -1   11.10    4.80
  -2 -12  -1    5.60    4.30
  -2 -12  -1   18.20    5.90
  -2 -12  -1    8.30    4.50
  -3 -12  -1   19.00    5.20
  -3 -12  -1   20.30    5.00
  -3 -12  -1   25.50    6.20
   7 -13  -1   35.70    4.90
   7 -13  -1   30.00    4.80
   7 -13  -1   27.60    6.80
   6 -13  -1  109.69    7.90
   6 -13  -1  109.99    9.20
   6 -13  -1  107.79   12.00
   6 -13  -1  104.09    9.00
   5 -13  -1  130.69   10.10
   5 -13  -1  122.29    9.00
   5 -13  -1  120.19    8.40
   5 -13  -1  119.79    9.90
   4 -13  -1   65.69    7.30
   4 -13  -1   73.29    7.00
   4 -13  -1   60.19    7.60
   4 -13  -1   52.89    7.20
   3 -13  -1   33.60    5.50
   3 -13  -1   34.50    5.70
   3 -13  -1   27.00    6.20
   3 -13  -1   19.20    5.10
   2 -13  -1   10.50    3.80
   2 -13  -1    4.80    3.90
   2 -13  -1   -0.30    3.40
   2 -13  -1    6.10    3.20
   0 -13  -1   17.40    3.90
   0 -13  -1   15.60    5.00
  -1 -13  -1  190.98    9.90
   3 -14   2    1.40    3.10
   3 -14   2    4.50    3.30
   4 -14   2   60.59    6.40
   4 -14   2   85.29    6.50
   4 -14   2   69.09    6.00
   5 -14   2   35.80    4.90
   5 -14   2   37.90    4.60
   5 -14   2   31.70    5.00
  -2 -13   2    0.70    3.50
  -2 -13   2   -3.50    3.20
  -2 -13   2    0.00    3.60
  -1 -13   2   12.10    4.90
  -1 -13   2   13.50    5.10
  -1 -13   2   10.50    4.40
   0 -13   2  100.89    9.40
   0 -13   2   92.59    8.10
   0 -13   2   90.39    8.20
   0 -13   2   89.89    9.20
   1 -13   2   64.69    7.50
   1 -13   2   54.79    7.60
   1 -13   2   79.39    7.10
   1 -13   2   75.39    9.10
   1 -13   2   64.39    7.30
   2 -13   2    6.70    5.00
   2 -13   2   -3.30    3.90
   2 -13   2    8.70    4.40
   2 -13   2    8.70    5.00
   2 -13   2    7.20    6.10
   3 -13   2   -0.20    5.60
   3 -13   2   26.30    7.10
   3 -13   2    6.60    6.80
   3 -13   2   13.40    5.20
   3 -13   2    9.20    5.30
   3 -13   2   16.10    5.20
   4 -13   2   11.00    5.60
   4 -13   2   18.70    4.70
   4 -13   2   14.10    5.80
   4 -13   2   11.00    5.50
   4 -13   2   20.10    6.60
   5 -13   2   -0.30    4.60
   5 -13   2    5.20    4.90
   5 -13   2    3.50    4.80
   5 -13   2    7.30    5.20
   5 -13   2    8.10    4.30
   6 -13   2    2.90    3.70
   6 -13   2    7.80    5.10
   6 -13   2    7.40    4.90
   6 -13   2    8.00    4.90
   6 -13   2    9.70    4.20
   7 -13   2  440.46   20.10
   7 -13   2  437.76   18.90
   7 -13   2  429.66   18.50
   7 -13   2  427.66   19.30
   8 -13   2  266.87   12.50
   8 -13   2  251.57   11.60
   8 -13   2  275.67   12.60
   8 -13   2  262.57   12.70
  -4 -12   2  137.69    9.30
  -4 -12   2  133.09    8.40
  -4 -12   2  121.19    8.80
  -4 -12   2  115.29    8.10
  -3 -12   2  168.68   10.70
  -3 -12   2  154.08   10.60
  -3 -12   2  159.78   10.70
  -3 -12   2  167.58   11.00
  -2 -12   2    5.60    4.10
  -2 -12   2    7.40    5.20
  -2 -12   2   12.20    5.40
  -2 -12   2   11.40    5.60
  -2 -12   2    6.80    5.70
  -1 -12   2   19.80    5.80
  -1 -12   2   15.40    6.00
  -1 -12   2   12.80    6.20
  -1 -12   2    4.60    6.80
   0 -12   2   24.70    6.70
   0 -12   2   24.20    6.60
   0 -12   2   24.20    7.40
   0 -12   2   19.80    6.80
   0 -12   2   24.00    6.00
   0 -12   2   38.90    7.20
   1 -12   2  360.76   17.70
   1 -12   2  314.07   17.20
   1 -12   2  345.37   15.30
   1 -12   2  357.66   19.10
   1 -12   2  362.76   20.10
   1 -12   2  393.56   19.70
   1 -12   2  374.26   18.40
   2 -12   2  248.38   17.00
   2 -12   2  271.67   18.10
   2 -12   2  263.17   16.10
   2 -12   2  263.67   15.30
   2 -12   2  257.47   16.80
   2 -12   2  269.67   15.30
   2 -12   2  249.28   13.50
   3 -12   2  154.58   15.00
   3 -12   2  183.68   14.50
   3 -12   2  162.78   12.00
   3 -12   2  164.38   14.50
   3 -12   2  184.88   14.50
   3 -12   2  150.98   11.60
   4 -12   2   42.40    6.70
   4 -12   2   39.80    7.40
   4 -12   2   38.60    8.30
   4 -12   2   38.70    9.30
   4 -12   2   38.50    8.10
   4 -12   2   38.10    8.60
  -5  12  -2   46.30    9.90
  -5  12  -2   41.10    6.50
   5 -12   2   24.90    7.50
   5 -12   2   36.80    9.50
   5 -12   2   34.20    8.50
   5 -12   2   31.90    7.60
   5 -12   2   32.50    7.40
  -6  12  -2    3.10    4.00
  -6  12  -2   10.90    4.80
  -6  12  -2   -0.90    6.50
   6 -12   2   -1.70    5.40
   6 -12   2    8.80    6.00
   6 -12   2    6.40    5.30
   6 -12   2    8.40    6.20
   6 -12   2    0.10    5.60
  -7  12  -2   14.00    7.70
  -7  12  -2   15.60    4.40
  -7  12  -2   21.90    6.00
  -7  12  -2   16.20    5.80
   7 -12   2   30.60    6.90
   7 -12   2   16.10    5.80
   7 -12   2   13.00    7.30
   7 -12   2   16.00    6.20
  -8  12  -2   74.19    7.10
  -8  12  -2   85.29    9.00
  -8  12  -2   83.09    6.50
   8 -12   2   86.09    9.40
   8 -12   2   93.99    9.80
   8 -12   2   80.69    9.20
   8 -12   2   87.19    9.30
  -9  12  -2   11.10    5.90
  -9  12  -2   17.20    3.30
   9 -12   2   11.60    4.60
   9 -12   2   18.80    4.70
   9 -12   2   29.90    7.60
   9 -12   2   17.70    4.50
  -5 -11   2  216.48   12.00
  -5 -11   2  238.08   11.80
  -5 -11   2  221.98   12.30
  -5 -11   2  223.98   12.90
  -4 -11   2    6.40    4.60
  -4 -11   2    9.50    5.90
  -4 -11   2    3.90    4.80
  -4 -11   2   11.10    4.30
  -4 -11   2    7.30    6.30
  -3 -11   2   92.19   10.60
  -3 -11   2  120.49   10.00
  -3 -11   2  111.09   10.80
  -3 -11   2  107.79   12.10
  -3 -11   2   96.49    9.30
  -3 -11   2  153.08   12.70
   2  11  -2  108.69   10.20
  -2 -11   2   97.79   10.50
  -2 -11   2  125.69   12.50
  -2 -11   2  105.59   12.00
  -2 -11   2  114.49   11.60
  -2 -11   2  115.79   11.30
  -2 -11   2  113.59   13.60
  -1 -11   2   42.00    7.20
  -1 -11   2   26.50    7.30
  -1 -11   2   25.60    8.40
  -1 -11   2   37.90    7.10
  -1 -11   2   34.20    7.40
  -1 -11   2   34.00    8.00
  -1 -11   2   45.70    8.30
   0 -11   2  152.38   15.30
   0 -11   2  140.69   12.10
   0 -11   2  149.29   13.10
   0 -11   2  142.99   12.50
   0 -11   2  133.19   12.90
   0 -11   2  128.89   10.50
   0 -11   2  132.49   11.90
   0 -11   2  112.99    9.10
   0 -11   2  101.39   10.80
   1 -11   2   99.89   10.40
   1 -11   2  117.29   14.00
   1 -11   2  109.09   11.20
   1 -11   2  101.79   12.70
   1 -11   2  106.59   12.60
   1 -11   2  105.39   11.90
   1 -11   2  118.49   11.70
   1 -11   2  109.69   11.50
   1 -11   2  100.39   10.00
   2 -11   2 1307.47   46.20
   2 -11   2 1210.48   44.50
   2 -11   2 1275.87   45.80
   2 -11   2 1192.88   44.30
   2 -11   2 1273.07   49.30
   2 -11   2 1322.57   47.90
   2 -11   2 1331.87   49.30
   2 -11   2 1280.97   47.70
   2 -11   2 1254.77   44.90
  -3  11  -2  234.38   12.50
   3 -11   2  228.28   17.90
   3 -11   2  248.88   18.80
   3 -11   2  269.67   19.60
   3 -11   2  236.88   15.80
   3 -11   2  248.78   15.40
   3 -11   2  225.28   17.10
   3 -11   2  255.67   18.20
   3 -11   2  201.18   13.50
  -4  11  -2    4.30    4.20
   4 -11   2    1.50    8.00
   4 -11   2    1.90    6.50
   4 -11   2   -2.00    4.10
   4 -11   2    5.50    5.80
   4 -11   2    8.60    7.20
   4 -11   2    6.40    6.40
   4 -11   2    4.00    5.10
  -5  11  -2   17.90    6.60
  -5  11  -2    9.70    5.10
   5 -11   2   17.90    8.70
   5 -11   2   12.20    5.30
   5 -11   2   20.10    7.40
   5 -11   2   24.90    8.10
   5 -11   2   12.70    6.70
   5 -11   2   12.20    7.50
  -6  11  -2  135.09   12.90
  -6  11  -2  135.49   10.90
   6 -11   2  114.99   13.20
   6 -11   2  123.09   11.50
   6 -11   2  126.79   14.70
   6 -11   2  126.69   15.20
   6 -11   2  106.29   12.60
   6 -11   2  110.29   13.30
  -7  11  -2   -1.60    7.30
  -7  11  -2    4.60    5.30
  -7  11  -2    7.60    5.00
  -7  11  -2    2.20    4.20
   7 -11   2    5.10    6.80
   7 -11   2   -0.10    4.60
   7 -11   2    8.90    6.70
   7 -11   2    4.10    6.10
   7 -11   2    2.10    6.10
   7 -11   2    0.20    5.40
  -8  11  -2  266.57   15.80
  -8  11  -2  240.78   12.10
  -8  11  -2  250.47   19.80
  -8  11  -2  230.88   12.90
   8 -11   2  243.08   15.50
   8 -11   2  285.37   17.60
   8 -11   2  195.98   14.10
   8 -11   2  248.48   16.20
   8 -11   2  252.87   16.40
   8 -11   2  250.67   16.90
  -9  11  -2   23.30    7.70
  -9  11  -2   15.20    4.00
  -9  11  -2   11.50    8.70
  -9  11  -2   23.40    6.60
   9 -11   2   15.00    5.60
   9 -11   2   12.60    5.40
   9 -11   2   11.10    5.50
   9 -11   2   15.00    5.70
 -10  11  -2   45.60    6.90
 -10  11  -2   55.09    6.00
 -10  11  -2   42.40    4.70
  10 -11   2   43.90    5.60
  10 -11   2   57.79    7.30
  10 -11   2   47.80    6.80
  10 -11   2   46.20    6.40
  -7 -10   2    2.40    4.30
  -7 -10   2    3.70    3.40
  -7 -10   2    7.00    4.00
  -7 -10   2    9.70    3.30
   6  10  -2   26.50    4.30
   6  10  -2   21.80    4.60
  -6 -10   2   18.10    4.70
  -6 -10   2   25.10    6.20
  -6 -10   2   28.60    6.70
  -6 -10   2   23.50    5.90
   5  10  -2   13.30    4.60
   5  10  -2   12.00    5.10
  -5 -10   2   12.30    7.60
  -5 -10   2   28.00    7.30
  -5 -10   2   22.70    6.20
  -5 -10   2   24.40    7.10
  -5 -10   2   17.90    5.90
  -5 -10   2   17.30    5.00
   4  10  -2  152.58   10.50
   4  10  -2  136.89   12.30
  -4 -10   2  144.49   12.10
  -4 -10   2  114.99   13.00
  -4 -10   2  105.59   12.10
  -4 -10   2  139.19   12.50
  -4 -10   2  128.49   12.50
  -4 -10   2  126.29   11.20
   3  10  -2   41.00    6.50
   3  10  -2   24.30    6.30
  -3 -10   2   18.60    6.50
  -3 -10   2   24.60    7.90
  -3 -10   2   25.80    7.20
  -3 -10   2   25.80    7.80
  -3 -10   2   21.70    7.80
  -3 -10   2   33.40    9.10
   2  10  -2   96.39   10.00
  -2 -10   2   73.49   10.30
  -2 -10   2   89.59   10.00
  -2 -10   2   76.79    9.60
  -2 -10   2   94.19   12.00
  -2 -10   2   70.99   10.50
  -2 -10   2   83.39   12.90
  -2 -10   2   62.49    8.80
   1  10  -2   25.80    6.40
  -1 -10   2   34.20   15.10
  -1 -10   2   17.10    6.70
  -1 -10   2   15.80    7.50
  -1 -10   2   14.00    6.10
  -1 -10   2   32.80    7.50
  -1 -10   2   20.60    6.40
  -1 -10   2    7.40    7.40
  -1 -10   2   30.50    7.90
  -1 -10   2   19.10    8.00
  -1 -10   2   18.30    5.90
   0 -10   2  292.47   17.70
   0 -10   2  307.97   19.40
   0 -10   2  317.67   18.20
   0 -10   2  278.67   15.50
   0 -10   2  318.47   18.40
   0 -10   2  305.47   16.90
   0 -10   2  328.37   19.20
   0 -10   2  333.17   20.90
   0 -10   2  308.67   34.50
   0 -10   2  288.57   17.50
   1 -10   2    2.70    4.80
   1 -10   2   12.40    6.20
   1 -10   2    3.30    4.50
   1 -10   2    1.00    5.40
   1 -10   2    2.10    6.20
   1 -10   2   10.20    5.80
   1 -10   2    4.40    6.50
   1 -10   2    0.80    4.50
   1 -10   2    4.60    4.80
  -2  10  -2   92.99   23.80
  -2  10  -2  122.19    8.40
   2 -10   2  134.09   14.80
   2 -10   2  132.09   14.50
   2 -10   2  122.89   12.80
   2 -10   2  128.49   13.10
   2 -10   2  120.89   11.90
   2 -10   2  119.69   11.80
   2 -10   2  108.09   19.10
   2 -10   2  118.99   14.20
   2 -10   2  123.89   12.10
   2 -10   2  135.39   15.20
  -3  10  -2 1239.38   41.90
   3 -10   2 1271.97   49.70
   3 -10   2 1259.77   48.30
   3 -10   2 1179.88   57.49
   3 -10   2 1164.78   43.90
   3 -10   2 1302.17   46.00
   3 -10   2 1302.77   48.40
   3 -10   2 1256.87   47.20
   3 -10   2 1311.47   49.99
   3 -10   2 1237.98   45.80
  -4  10  -2   24.00   16.50
  -4  10  -2    8.70   23.90
  -4  10  -2    8.20    4.50
   4 -10   2   15.10    5.90
   4 -10   2   16.70    6.00
   4 -10   2    8.30    6.50
   4 -10   2   14.20    8.90
   4 -10   2    7.90    7.30
   4 -10   2   18.50    7.90
   4 -10   2   18.40    8.10
  -5  10  -2    1.30    3.60
  -5  10  -2   -4.30    3.50
   5 -10   2   -6.00    7.50
   5 -10   2    1.50    5.10
   5 -10   2    3.80    5.30
   5 -10   2   -3.60    6.30
   5 -10   2   -0.90    5.90
   5 -10   2   -0.40    6.40
   5 -10   2    6.30    6.80
  -6  10  -2  169.88   11.40
  -6  10  -2  186.58   12.00
  -6  10  -2  202.28   13.90
   6 -10   2  157.78   20.60
   6 -10   2  206.88   21.20
   6 -10   2  190.58   19.10
   6 -10   2  166.08   18.40
   6 -10   2  173.28   13.90
  -7  10  -2   10.70    6.20
  -7  10  -2    9.60    4.70
  -7  10  -2   13.10    5.30
   7 -10   2   11.50    7.40
   7 -10   2    9.50    6.90
   7 -10   2    5.10    7.10
   7 -10   2    4.80    6.70
   7 -10   2    1.60    6.70
   7 -10   2    6.10    5.30
  -8  10  -2   61.89    9.50
  -8  10  -2   44.00   11.50
  -8  10  -2   51.99    9.50
  -8  10  -2   51.19    7.70
  -8  10  -2   55.39    7.00
   8 -10   2   56.59    8.90
   8 -10   2   64.29   10.50
   8 -10   2   54.19    9.90
   8 -10   2   68.09   11.70
   8 -10   2   75.29   11.20
   8 -10   2   42.20    9.60
  -9  10  -2   10.80    5.30
  -9  10  -2   12.40    6.20
  -9  10  -2   10.30    8.30
  -9  10  -2   21.50    4.90
  -9  10  -2   24.20    5.60
   9 -10   2   12.90    6.80
   9 -10   2   12.30    6.70
   9 -10   2   14.30    7.40
   9 -10   2   11.40    5.40
   9 -10   2   25.60    7.10
 -10  10  -2   54.59   10.80
 -10  10  -2   40.70    7.60
 -10  10  -2   50.19    5.80
 -10  10  -2   40.50    6.50
 -10  10  -2   45.40    5.70
 -10  10  -2   41.80    8.20
  10 -10   2   42.60    7.60
  10 -10   2   53.09    7.40
  10 -10   2   40.80    7.90
  10 -10   2   45.30    9.70
  10 -10   2   49.10    8.40
 -11  10  -2   -0.20    2.90
 -11  10  -2    0.90    2.80
 -11  10  -2    1.40    3.40
 -11  10  -2    0.70    3.80
  11 -10   2   -1.50    3.50
   8   9  -2   37.90    4.00
  -8  -9   2   39.30    5.90
  -8  -9   2   32.20    4.80
  -8  -9   2   43.40    5.40
   7   9  -2    4.50    4.30
   7   9  -2   10.00    4.00
   7   9  -2    8.00    5.00
  -7  -9   2    2.70    5.30
  -7  -9   2    9.20    4.20
  -7  -9   2    2.90    4.50
  -7  -9   2   14.90    5.30
   6   9  -2   14.10    6.90
   6   9  -2   22.30    5.50
   6   9  -2   13.80    5.40
   6   9  -2   11.80    8.80
   6   9  -2    5.40    5.40
  -6  -9   2   22.30    6.90
  -6  -9   2    9.60    6.00
  -6  -9   2   13.90    5.30
  -6  -9   2    2.20    7.10
  -6  -9   2   15.60    6.70
  -6  -9   2   15.30    4.80
   5   9  -2  379.26   22.30
   5   9  -2  402.36   47.70
   5   9  -2  354.36   17.30
   5   9  -2  359.16   16.60
   5   9  -2  347.37   19.30
  -5  -9   2  348.57   19.20
  -5  -9   2  371.76   19.70
  -5  -9   2  355.56   18.10
  -5  -9   2  335.07   19.50
  -5  -9   2  375.36   21.80
  -5  -9   2  353.66   21.90
   4   9  -2  106.39   15.90
   4   9  -2   87.79   10.70
   4   9  -2   97.79   10.10
  -4  -9   2   80.69   11.80
  -4  -9   2   87.09   11.20
  -4  -9   2   78.19   11.70
  -4  -9   2   91.19   10.80
  -4  -9   2   76.49   10.40
  -4  -9   2   93.79   11.70
   3   9  -2  316.47   38.80
   3   9  -2  278.27   14.10
  -3  -9   2  299.17   18.10
  -3  -9   2  268.37   16.90
  -3  -9   2  274.07   18.10
  -3  -9   2  287.37   20.20
  -3  -9   2  276.17   17.90
  -3  -9   2  294.27   33.00
  -3  -9   2  271.97   19.10
   2   9  -2  446.16   19.20
   2   9  -2  435.46   24.60
   2   9  -2  481.75   40.90
  -2  -9   2  415.36   22.20
  -2  -9   2  430.06   24.60
  -2  -9   2  442.06   21.70
  -2  -9   2  445.76   22.70
  -2  -9   2  297.37   45.80
  -2  -9   2  406.16   22.30
  -2  -9   2  420.46   21.20
  -2  -9   2  438.06   22.80
   1   9  -2   15.50   11.70
   1   9  -2   20.00    4.50
  -1  -9   2   18.70   11.40
  -1  -9   2   16.80    6.70
  -1  -9   2   22.90    6.00
  -1  -9   2   15.90    5.70
  -1  -9   2   12.60    6.30
  -1  -9   2   13.00    4.90
  -1  -9   2   29.10    7.70
  -1  -9   2   20.20    6.20
  -1  -9   2   26.80    8.80
  -1  -9   2    9.00    6.30
   0   9  -2  615.24   44.40
   0   9  -2  681.83   42.90
   0   9  -2  659.13   46.60
   0  -9   2  670.23   29.80
   0  -9   2  683.83   28.70
   0  -9   2  659.63   28.50
   0  -9   2  647.64   32.20
   0  -9   2  639.84   27.20
   0  -9   2  676.73   41.70
   0  -9   2  677.53   31.10
   0  -9   2  648.84   28.20
   0  -9   2  653.83   28.90
   0  -9   2  618.64   29.40
  -1   9  -2  690.93   48.40
  -1   9  -2  703.43   41.60
  -1   9  -2  701.93   46.20
  -1   9  -2  686.83   47.90
   1  -9   2  715.53   29.40
   1  -9   2  738.03   31.90
   1  -9   2  712.03   29.50
   1  -9   2  705.93   35.80
   1  -9   2  713.63   29.60
   1  -9   2  683.93   31.90
   1  -9   2  684.13   41.10
   1  -9   2  658.93   28.70
   1  -9   2  698.53   30.70
   1  -9   2  745.13   32.60
  -2   9  -2  811.92   46.00
  -2   9  -2  763.62   42.70
  -2   9  -2  780.12   26.80
  -2   9  -2  802.92   59.29
   2  -9   2  781.12   30.90
   2  -9   2  834.32   34.30
   2  -9   2  787.62   33.80
   2  -9   2  844.12   34.20
   2  -9   2  751.02   31.40
   2  -9   2  839.12   35.30
   2  -9   2  817.12   35.20
   2  -9   2  830.62   43.80
   2  -9   2  770.62   32.30
  -3   9  -2   66.09   19.10
  -3   9  -2   49.50   16.10
  -3   9  -2   74.99   18.40
  -3   9  -2   69.89    7.60
   3  -9   2   39.30    8.20
   3  -9   2   53.89    9.10
   3  -9   2   77.69   11.00
   3  -9   2   70.19    9.50
   3  -9   2   52.69   10.00
   3  -9   2   66.49    8.90
   3  -9   2   45.60   13.30
   3  -9   2   61.69   14.10
   3  -9   2   62.49    8.60
   3  -9   2   60.29    9.90
  -4   9  -2   39.10   15.50
  -4   9  -2   34.10   16.30
  -4   9  -2   49.60    7.00
  -4   9  -2   47.50    6.00
   4  -9   2   63.49   17.30
   4  -9   2   51.89    9.40
   4  -9   2   54.69    9.90
   4  -9   2   55.59   10.60
   4  -9   2   64.59   10.80
   4  -9   2   49.99   11.30
   4  -9   2   43.60    8.40
  -5   9  -2   64.19    7.50
  -5   9  -2   68.99    8.80
  -5   9  -2   99.79   24.50
   5  -9   2   86.19   12.10
   5  -9   2   67.19   11.30
   5  -9   2   64.89   11.50
   5  -9   2   63.89   11.20
   5  -9   2   56.19    8.90
   5  -9   2   39.30   13.80
   5  -9   2   56.39    9.80
   5  -9   2   77.89   12.80
  -6   9  -2  275.17   14.50
  -6   9  -2  205.88   13.00
  -6   9  -2  269.67   16.50
   6  -9   2  253.97   19.60
   6  -9   2  304.07   20.40
   6  -9   2  289.27   19.80
   6  -9   2  279.17   21.50
   6  -9   2  269.37   18.40
   6  -9   2  271.67   19.80
  -7   9  -2  409.66   18.90
  -7   9  -2  352.26   17.50
  -7   9  -2  381.96   17.20
   7  -9   2  409.96   24.30
   7  -9   2  355.46   23.70
   7  -9   2  412.46   23.70
   7  -9   2  396.56   23.40
   7  -9   2  363.76   22.10
   7  -9   2  387.36   23.40
  -8   9  -2   32.80    6.40
  -8   9  -2   36.30    8.90
  -8   9  -2   40.70    7.10
  -8   9  -2   39.70    7.30
  -8   9  -2   19.80   10.70
   8  -9   2   44.20    9.90
   8  -9   2   43.90   10.50
   8  -9   2   37.40    9.10
   8  -9   2   26.10    8.10
   8  -9   2   31.50    8.80
   8  -9   2   44.10    6.30
   8  -9   2   37.90    9.10
  -9   9  -2   44.30    7.10
  -9   9  -2   66.99    7.90
  -9   9  -2   64.69   10.80
  -9   9  -2   47.60    8.40
  -9   9  -2   65.99   13.90
   9  -9   2   54.29   10.30
   9  -9   2   57.69   10.20
   9  -9   2   61.29    9.90
   9  -9   2   55.19   10.10
   9  -9   2   70.19    7.50
   9  -9   2   75.19   10.90
 -10   9  -2   -3.90    4.00
 -10   9  -2   -0.20    4.70
 -10   9  -2    6.60    7.50
 -10   9  -2   -2.70    5.60
 -10   9  -2    1.70    4.30
 -10   9  -2   -2.90    5.90
  10  -9   2    0.90    5.40
  10  -9   2    5.20    5.20
  10  -9   2    3.70    5.40
  10  -9   2    1.70    5.50
  10  -9   2    2.60    4.90
  10  -9   2    1.30    3.60
 -11   9  -2  216.38   16.70
 -11   9  -2  225.48   11.30
 -11   9  -2  233.28   11.90
 -11   9  -2  231.48   10.70
 -11   9  -2  219.58   13.90
  11  -9   2  176.58   10.70
  11  -9   2  220.58   13.70
 -12   9  -2    2.20    2.20
 -12   9  -2    7.10    2.90
  12  -9   2    6.10    3.30
   9   8  -2   45.60    4.40
  -9  -8   2   46.40    5.50
   8   8  -2   35.70    6.90
   8   8  -2   26.10    6.40
   8   8  -2   22.20    4.80
   8   8  -2   19.00    5.60
   8   8  -2   35.50    7.70
  -8  -8   2   17.90    6.20
  -8  -8   2   32.50    5.00
  -8  -8   2   30.00    6.50
   7   8  -2  445.46   24.70
   7   8  -2  467.15   20.70
   7   8  -2  468.45   23.00
   7   8  -2  456.15   20.00
   7   8  -2  450.85   28.20
  -7  -8   2  436.86   20.20
  -7  -8   2  419.66   18.40
  -7  -8   2  449.86   20.50
  -7  -8   2  447.66   23.70
  -7  -8   2  461.85   22.90
   6   8  -2   43.00    7.00
   6   8  -2   36.10   11.40
   6   8  -2   41.80   10.20
   6   8  -2   42.10    9.00
  -6  -8   2   28.50    9.00
  -6  -8   2   38.30    7.70
  -6  -8   2   28.00    6.70
  -6  -8   2   30.90    9.70
  -6  -8   2   41.70    8.30
  -6  -8   2   34.40    9.30
   5   8  -2   24.40    7.40
   5   8  -2   28.30   10.80
   5   8  -2   31.10    6.70
   5   8  -2   21.10    5.70
  -5  -8   2   37.80   12.80
  -5  -8   2   15.30    6.80
  -5  -8   2   37.70    9.50
  -5  -8   2   27.40    8.20
  -5  -8   2   19.60   12.00
  -5  -8   2   23.30    8.20
   4   8  -2  132.39   12.60
   4   8  -2  108.49   15.60
   4   8  -2  114.89   26.20
   4   8  -2  130.09   11.10
  -4  -8   2  115.29   12.20
  -4  -8   2  111.99   14.00
  -4  -8   2  125.59   12.90
  -4  -8   2  113.69   12.30
  -4  -8   2  102.09   12.20
  -4  -8   2  130.39   14.50
  -4  -8   2  109.69   20.60
   3   8  -2   13.70   12.50
   3   8  -2    7.10    4.40
   3   8  -2   13.40    7.30
   3   8  -2    6.30    3.50
  -3  -8   2    1.80   10.40
  -3  -8   2   17.50    6.70
  -3  -8   2    4.20    5.90
  -3  -8   2    7.90    6.10
  -3  -8   2   14.70    6.40
  -3  -8   2    7.00    6.90
  -3  -8   2   16.90    6.80
   2   8  -2  103.29   21.60
   2   8  -2   95.89    8.70
   2   8  -2   92.39   20.60
   2   8  -2   94.09   20.70
  -2  -8   2  101.49   18.50
  -2  -8   2   59.69   14.60
  -2  -8   2   80.19    9.80
  -2  -8   2   97.59   10.90
  -2  -8   2  105.79   12.80
  -2  -8   2  131.59   13.20
  -2  -8   2   97.49   10.50
  -2  -8   2  111.69   11.60
   1   8  -2   95.89   19.20
   1   8  -2   67.39   17.30
   1   8  -2   96.79   18.00
   1   8  -2   73.59   17.30
   1   8  -2   74.19    5.80
  -1  -8   2   86.59   12.00
  -1  -8   2   65.89    8.30
  -1  -8   2   75.69   10.00
  -1  -8   2   70.09    9.00
  -1  -8   2   54.59    8.50
  -1  -8   2   76.89   10.00
  -1  -8   2   77.99    8.50
  -1  -8   2   80.39    9.80
  -1  -8   2   52.19   12.40
  -1  -8   2   69.69    8.90
   0   8  -2 1878.91   80.39
   0   8  -2 1788.02   83.59
   0   8  -2 1925.41   82.89
   0  -8   2 1724.43   61.49
   0  -8   2 1891.51   64.49
   0  -8   2 1862.71   62.49
   0  -8   2 1878.01   76.89
   0  -8   2 1761.72   62.39
   0  -8   2 1950.50   65.69
   0  -8   2 1930.31   63.69
   0  -8   2 1893.51   62.99
   0  -8   2 1902.21   63.79
   0  -8   2 1862.01   62.89
  -1   8  -2  228.48   20.50
  -1   8  -2  312.97   29.60
  -1   8  -2  233.68   28.40
  -1   8  -2  265.27   30.40
  -1   8  -2  227.48   20.10
   1  -8   2  221.48   15.80
   1  -8   2  238.68   16.50
   1  -8   2  227.88   14.30
   1  -8   2  224.68   14.40
   1  -8   2  267.07   14.90
   1  -8   2  247.88   15.60
   1  -8   2  255.87   15.90
   1  -8   2  236.58   14.50
   1  -8   2  257.97   14.50
   1  -8   2  296.37   37.80
  -2   8  -2   53.89   14.00
  -2   8  -2   58.89   15.00
  -2   8  -2   85.79   17.70
  -2   8  -2   46.70   11.20
   2  -8   2   48.50    9.30
   2  -8   2   39.90   13.00
   2  -8   2   49.60    8.50
   2  -8   2   42.70    6.80
   2  -8   2   44.10    8.60
   2  -8   2   34.00    9.10
   2  -8   2   46.20    7.20
   2  -8   2   49.40    8.60
   2  -8   2   31.50   10.30
   2  -8   2   32.10    7.90
  -3   8  -2  164.48   17.70
  -3   8  -2  161.68    8.70
  -3   8  -2  154.98   25.00
  -3   8  -2  166.48   25.30
  -3   8  -2  194.18   28.40
   3  -8   2  155.08   14.90
   3  -8   2  164.78   13.00
   3  -8   2  170.68   17.10
   3  -8   2  182.98   24.80
   3  -8   2  144.19   11.60
   3  -8   2  160.68   13.90
   3  -8   2  142.19   12.10
   3  -8   2  130.99   17.30
   3  -8   2  143.19   13.40
  -4   8  -2  178.88   29.10
  -4   8  -2  204.48   32.40
  -4   8  -2  140.29    8.60
  -4   8  -2  153.48    9.60
   4  -8   2  120.39   13.10
   4  -8   2  178.58   16.10
   4  -8   2  145.69   11.60
   4  -8   2  138.09   13.60
   4  -8   2  100.99   11.70
   4  -8   2  148.49   23.40
   4  -8   2  146.59   17.50
   4  -8   2  150.58   14.70
   4  -8   2  151.38   16.00
  -5   8  -2  220.48   33.10
  -5   8  -2  291.77   13.90
  -5   8  -2  311.67   15.90
  -5   8  -2  206.18   30.80
   5  -8   2  380.76   28.00
   5  -8   2  302.77   13.30
   5  -8   2  286.37   16.70
   5  -8   2  302.37   28.40
   5  -8   2  313.17   21.30
   5  -8   2  352.76   23.20
   5  -8   2  291.87   18.50
  -6   8  -2  213.08   14.30
  -6   8  -2  196.38   32.20
  -6   8  -2  224.08   12.00
  -6   8  -2  217.78   12.40
  -6   8  -2  185.58   12.30
   6  -8   2  202.78   16.90
   6  -8   2  211.98   12.50
   6  -8   2  193.38   16.60
   6  -8   2  206.38   27.50
   6  -8   2  231.78   20.70
   6  -8   2  213.08   18.40
  -7   8  -2  174.88   32.20
  -7   8  -2  269.07   17.50
  -7   8  -2  269.67   15.20
  -7   8  -2  269.57   14.80
  -7   8  -2  265.57   13.80
   7  -8   2  262.67   19.30
   7  -8   2  294.57   34.40
   7  -8   2  228.78   19.30
   7  -8   2  304.37   20.40
   7  -8   2  271.87   15.40
   7  -8   2  306.37   20.00
  -8   8  -2   58.79    8.70
  -8   8  -2   77.89    8.30
  -8   8  -2   64.09    8.40
   8  -8   2   74.59   10.10
   8  -8   2   70.09   11.20
   8  -8   2   78.59   12.50
   8  -8   2   62.69   11.50
   8  -8   2   68.69   10.80
  -9   8  -2   14.20    6.00
  -9   8  -2   12.70    7.50
  -9   8  -2   21.60    6.00
  -9   8  -2    8.80    4.80
  -9   8  -2   32.90   11.30
   9  -8   2   16.70    9.30
   9  -8   2    3.90    6.40
   9  -8   2    9.30    6.50
   9  -8   2   12.10    6.50
   9  -8   2   10.80    6.60
 -10   8  -2   90.09    8.60
 -10   8  -2   92.19   12.00
 -10   8  -2   92.49   15.10
 -10   8  -2   90.49    9.80
 -10   8  -2   81.59    9.00
  10  -8   2   88.59   12.40
  10  -8   2  103.09   11.20
  10  -8   2   86.19   13.10
  10  -8   2   95.59   11.00
 -11   8  -2   -0.90    6.50
 -11   8  -2    1.00    5.50
 -11   8  -2    4.40    5.60
 -11   8  -2   -3.90    6.50
 -11   8  -2    2.90    4.40
 -11   8  -2    6.00    4.50
  11  -8   2    5.00    5.00
  11  -8   2    4.10    5.40
  11  -8   2    3.20    5.10
 -12   8  -2  145.19   10.30
 -12   8  -2  139.09    7.10
 -12   8  -2  142.59    8.50
  12  -8   2  133.19    7.10
  12  -8   2  139.79   10.40
   9   7  -2   42.80    5.80
   9   7  -2   57.69    6.70
   9   7  -2   40.00    6.40
   9   7  -2   45.80    9.20
  -9  -7   2   51.19    7.30
  -9  -7   2   39.40    7.30
  -9  -7   2   41.60    4.80
   8   7  -2  271.97   14.90
   8   7  -2  244.28   14.80
   8   7  -2  280.57   17.70
   8   7  -2  277.67   19.80
   8   7  -2  260.77   13.60
   8   7  -2  202.08   22.60
  -8  -7   2  234.88   13.40
  -8  -7   2  226.68   16.30
  -8  -7   2  243.48   13.30
  -8  -7   2  253.97   16.80
  -8  -7   2  214.48   12.20
   7   7  -2  371.86   19.40
   7   7  -2  395.66   22.30
   7   7  -2  394.26   31.60
   7   7  -2  362.96   17.60
   7   7  -2  411.66   28.60
   7   7  -2  400.46   19.60
  -7  -7   2  372.26   19.40
  -7  -7   2  356.26   18.90
  -7  -7   2  370.66   22.30
  -7  -7   2  350.16   22.50
  -7  -7   2  352.86   18.40
  -7  -7   2  340.17   20.90
   6   7  -2 1252.07   56.39
   6   7  -2 1170.58   46.80
   6   7  -2 1252.67   45.40
   6   7  -2 1338.97   49.00
  -6  -7   2 1467.95   56.09
  -6  -7   2 1259.77   51.99
  -6  -7   2 1313.27   50.79
  -6  -7   2 1291.47   51.19
  -6  -7   2 1243.28   62.59
  -6  -7   2 1177.08   39.50
  -6  -7   2 1320.17   51.49
   5   7  -2   99.69   35.70
   5   7  -2  129.19   17.40
   5   7  -2  136.29   12.30
   5   7  -2  148.09   11.80
   5   7  -2  141.39   13.80
   5   7  -2  130.49   11.90
  -5  -7   2  139.79    7.80
  -5  -7   2  125.19   12.70
  -5  -7   2  149.88   13.20
  -5  -7   2  160.28   16.30
  -5  -7   2  170.48   17.20
  -5  -7   2  126.29   13.00
  -5  -7   2  133.79   14.50
  -5  -7   2  123.29   22.50
   4   7  -2   21.50    5.80
   4   7  -2   15.00    7.30
   4   7  -2   33.10    5.80
   4   7  -2   39.40   16.20
  -4  -7   2   21.40   12.00
  -4  -7   2   21.30    6.40
  -4  -7   2   18.70    6.60
  -4  -7   2   26.50    7.20
  -4  -7   2   15.50    6.30
  -4  -7   2   19.70    8.30
  -4  -7   2    9.90    6.40
   3   7  -2  163.08   23.00
   3   7  -2  179.38   11.70
   3   7  -2  148.19   23.70
   3   7  -2  126.79   26.00
   3   7  -2  165.68   10.20
   3   7  -2  116.39   22.20
  -3  -7   2  197.58   14.40
  -3  -7   2  174.18   13.30
  -3  -7   2  210.28   14.10
  -3  -7   2  178.38   14.00
  -3  -7   2  206.58   16.10
  -3  -7   2  186.28   13.10
  -3  -7   2  185.38   24.00
   2   7  -2 1247.78   62.39
   2   7  -2 1180.38   39.20
   2   7  -2 1182.78   61.09
   2   7  -2 1157.08   59.49
   2   7  -2 1127.79   58.09
  -2  -7   2 1222.28   44.30
  -2  -7   2 1185.18   43.30
  -2  -7   2 1249.47   45.70
  -2  -7   2 1093.29   42.80
  -2  -7   2 1188.88   55.89
  -2  -7   2 1203.28   43.30
  -2  -7   2 1234.98   43.80
  -2  -7   2 1204.78   42.90
   1   7  -2   65.39    4.60
   1   7  -2   60.49   15.80
   1   7  -2   68.89   15.10
   1   7  -2   95.39   17.70
  -1  -7   2   80.69    9.90
  -1  -7   2   76.49   10.40
  -1  -7   2   60.89    8.40
  -1  -7   2   69.19    8.50
  -1  -7   2   80.59    9.80
  -1  -7   2   81.49   15.40
  -1  -7   2   75.89    9.50
  -1  -7   2   67.19    8.50
   0   7  -2  175.78   21.90
   0   7  -2  142.19   21.50
   0   7  -2  210.08   30.00
   0   7  -2  153.38   13.20
   0   7  -2  142.59   12.80
   0  -7   2  155.18   10.80
   0  -7   2  157.78   11.00
   0  -7   2  148.89   12.00
   0  -7   2  158.78   12.10
   0  -7   2  145.79   15.10
   0  -7   2  165.98   11.60
   0  -7   2  188.48   21.20
  -1   7  -2  743.23   43.90
  -1   7  -2  705.73   41.60
  -1   7  -2  747.83   38.50
  -1   7  -2  721.23   36.60
  -1   7  -2  695.13   36.40
   1  -7   2  835.42   34.60
   1  -7   2  741.53   28.50
   1  -7   2  684.13   29.30
   1  -7   2  741.33   30.40
   1  -7   2  698.23   30.50
   1  -7   2  677.53   35.60
   1  -7   2  793.42   39.10
  -2   7  -2  576.54   34.70
  -2   7  -2  596.84   35.80
  -2   7  -2  572.94   37.10
   2  -7   2  577.94   26.40
   2  -7   2  573.14   25.30
   2  -7   2  595.84   34.50
   2  -7   2  574.34   25.40
   2  -7   2  601.54   26.30
   2  -7   2  578.04   30.40
  -3   7  -2  176.68   24.20
  -3   7  -2  157.28   10.20
  -3   7  -2  157.08    8.30
  -3   7  -2  180.78   24.80
   3  -7   2  162.08   12.00
   3  -7   2  164.08   13.70
   3  -7   2  175.38   18.50
   3  -7   2  148.49   19.30
   3  -7   2  184.48   19.60
  -4   7  -2   16.70    3.80
  -4   7  -2   20.10    4.40
  -4   7  -2   14.20    9.10
  -4   7  -2   10.70    9.20
   4  -7   2   20.40    7.20
   4  -7   2   10.70    9.60
   4  -7   2   19.00    6.50
   4  -7   2   17.20    5.70
   4  -7   2   13.80    6.10
   4  -7   2   14.30    6.00
   4  -7   2   18.50    6.10
  -5   7  -2 1331.87   69.59
  -5   7  -2 1315.37   45.40
  -5   7  -2 1321.67   71.39
   5  -7   2 1263.67   49.90
   5  -7   2 1350.46   61.29
   5  -7   2 1317.07   49.50
   5  -7   2 1356.26   49.00
   5  -7   2 1342.07   49.10
   5  -7   2 1273.87   44.20
  -6   7  -2   17.90    4.40
  -6   7  -2   19.90    5.50
  -6   7  -2   15.80    4.50
  -6   7  -2   21.80    5.20
  -6   7  -2   -2.70   10.10
   6  -7   2   12.90    6.70
   6  -7   2    7.70    9.00
   6  -7   2   10.00    5.70
   6  -7   2    8.50    5.40
   6  -7   2   17.70    7.30
   6  -7   2   13.60    5.10
  -7   7  -2   25.50    5.30
  -7   7  -2   14.40   12.50
  -7   7  -2   24.30    5.90
  -7   7  -2   14.60    6.30
   7  -7   2   24.10    7.40
   7  -7   2   30.20    8.50
   7  -7   2   25.50    8.20
   7  -7   2   23.10    6.50
   7  -7   2   27.90    7.90
   7  -7   2   12.10   10.50
  -8   7  -2  225.28   14.30
  -8   7  -2  251.17   17.80
  -8   7  -2  230.38   13.00
  -8   7  -2  205.28   13.70
  -8   7  -2  128.09   36.20
   8  -7   2  231.78   17.30
   8  -7   2  221.38   16.40
   8  -7   2  219.28   17.00
   8  -7   2  207.58   18.60
   8  -7   2  202.58   17.50
  -9   7  -2  482.55   25.20
  -9   7  -2  440.86   24.60
  -9   7  -2  445.16   20.50
  -9   7  -2  456.75   30.10
  -9   7  -2  425.36   21.00
   9  -7   2  425.26   31.70
   9  -7   2  421.56   24.00
   9  -7   2  470.05   26.40
 -10   7  -2   32.70    6.00
 -10   7  -2   21.10    6.70
 -10   7  -2   36.40    9.70
 -10   7  -2   43.40    9.60
 -10   7  -2   35.60   11.60
 -10   7  -2   23.30    6.50
  10  -7   2   31.80    9.00
  10  -7   2   31.60    8.50
  10  -7   2   20.70    7.40
 -11   7  -2  212.08   18.30
 -11   7  -2  201.48   13.00
 -11   7  -2  199.08   15.30
 -11   7  -2  226.48   15.70
 -11   7  -2  217.38   11.60
 -11   7  -2  223.88   12.90
  11  -7   2  222.88   15.90
  11  -7   2  206.58   15.50
 -12   7  -2   10.70    3.30
 -12   7  -2   16.30    5.40
 -12   7  -2    7.90    4.30
  12  -7   2   12.90    5.60
  12  -7   2   19.10    6.10
  10   6  -2    6.50    3.60
  10   6  -2   12.60    4.40
  10   6  -2    3.00    4.20
  10   6  -2   12.90    6.50
 -10  -6   2   12.20    4.60
   9   6  -2  131.29   11.80
   9   6  -2  152.38   11.00
   9   6  -2  142.19   18.90
   9   6  -2  176.08   15.90
   9   6  -2  143.59   12.60
   9   6  -2  140.29   15.80
  -9  -6   2  116.29   11.60
  -9  -6   2  135.69   10.70
  -9  -6   2  136.79    9.30
  -9  -6   2  142.99   13.10
   8   6  -2  113.39   12.00
   8   6  -2  100.79   18.30
   8   6  -2  106.09   10.40
   8   6  -2   92.49   15.80
   8   6  -2   99.59   13.50
  -8  -6   2  109.89   10.30
  -8  -6   2  111.39   13.60
  -8  -6   2  109.39    9.00
  -8  -6   2  111.79   10.30
  -8  -6   2  109.99   10.60
  -8  -6   2   79.69   11.60
   7   6  -2    8.90    5.80
   7   6  -2    5.70    6.40
   7   6  -2    5.10    4.90
   7   6  -2    4.70    9.30
   7   6  -2    3.80    8.40
   7   6  -2   11.50    5.90
  -7  -6   2   13.70    5.80
  -7  -6   2   -1.90    8.90
  -7  -6   2    5.90    4.70
  -7  -6   2   18.10    7.20
  -7  -6   2   10.70    8.50
   6   6  -2   18.90    9.50
   6   6  -2   12.30    5.00
   6   6  -2   15.70    6.00
   6   6  -2    2.60   11.40
   6   6  -2   16.70    6.90
   6   6  -2   13.50    5.80
  -6  -6   2   10.20    5.70
  -6  -6   2   12.80    5.00
  -6  -6   2    6.80    7.50
  -6  -6   2   34.50    9.70
  -6  -6   2   13.50    6.20
   5   6  -2  419.76   26.30
   5   6  -2  397.86   19.60
   5   6  -2  374.56   20.00
   5   6  -2  381.26   17.70
   5   6  -2  457.85   47.90
   5   6  -2  377.96   18.20
  -5  -6   2  400.06   22.30
  -5  -6   2  407.06   20.70
  -5  -6   2  409.16   22.80
  -5  -6   2  370.76   19.90
  -5  -6   2  378.96   17.50
  -5  -6   2  409.66   31.70
   4   6  -2   69.19   17.70
   4   6  -2   59.49    6.80
   4   6  -2   79.99   19.70
   4   6  -2   46.40   13.30
   4   6  -2   57.99    7.80
   4   6  -2   54.39   16.30
  -4  -6   2   46.80   13.60
  -4  -6   2   36.80    7.00
  -4  -6   2   40.40    7.80
  -4  -6   2   30.10    6.60
  -4  -6   2   71.59   10.40
  -4  -6   2   54.09    6.20
  -4  -6   2   48.70    7.70
   3   6  -2  321.27   14.20
   3   6  -2  270.27   12.90
   3   6  -2  269.37   25.60
   3   6  -2  295.47   27.60
   3   6  -2  281.77   24.90
   3   6  -2  200.68   24.80
  -3  -6   2  298.27   16.30
  -3  -6   2  309.27   18.10
  -3  -6   2  362.66   26.30
  -3  -6   2  329.87   17.40
  -3  -6   2  289.87   15.90
   2   6  -2    9.10    6.40
   2   6  -2    5.10    6.30
   2   6  -2    4.70    2.50
   2   6  -2    7.90    7.20
  -2  -6   2   12.40    4.20
  -2  -6   2   13.70    5.00
  -2  -6   2    5.80    3.80
  -2  -6   2    7.20    7.10
  -2  -6   2   21.50    5.60
  -2  -6   2   14.90    4.70
   1   6  -2 3060.69  110.19
   1   6  -2 2993.00  112.49
   1   6  -2 3050.89  110.39
  -1  -6   2 3006.70  104.49
   0   6  -2   92.59   16.30
   0   6  -2   79.69   10.70
   0   6  -2   82.69   10.60
   0   6  -2   68.79   13.20
   0  -6   2   78.09   12.30
   0  -6   2   54.89   10.40
  -1   6  -2    8.60    5.30
  -1   6  -2   15.90    6.60
  -1   6  -2   13.70    6.20
   1  -6   2   16.30    6.70
   1  -6   2   13.20    6.40
  -2   6  -2  475.45   28.60
  -2   6  -2  532.85   31.00
  -2   6  -2  491.95   30.30
   2  -6   2  523.55   26.10
   2  -6   2  559.74   30.00
  -3   6  -2   21.90    7.20
  -3   6  -2   31.00    3.90
  -3   6  -2   36.50   10.40
  -3   6  -2   30.10   10.40
  -3   6  -2   30.40    5.10
   3  -6   2   39.60   10.70
  -4   6  -2  153.38   23.00
  -4   6  -2  113.79    7.70
  -4   6  -2  112.59    6.90
  -4   6  -2  123.39    7.80
  -4   6  -2  137.19   21.70
  -4   6  -2  114.09   13.30
   4  -6   2  143.99   12.70
   4  -6   2  117.29   10.00
   4  -6   2  114.89   12.10
   4  -6   2  111.89   16.60
  -5   6  -2  118.89    9.00
  -5   6  -2  122.59   23.00
  -5   6  -2  118.79    7.70
  -5   6  -2  162.38   26.80
   5  -6   2  126.29   12.70
   5  -6   2  113.69   13.40
   5  -6   2  131.69    9.50
   5  -6   2  108.39   12.70
   5  -6   2   87.49   14.80
   5  -6   2  120.79   12.40
  -6   6  -2  867.31   30.70
  -6   6  -2  800.32   52.59
   6  -6   2  876.41   44.90
   6  -6   2  852.51   36.10
   6  -6   2  855.01   35.10
   6  -6   2  852.21   35.10
   6  -6   2  855.31   34.90
   6  -6   2  862.51   33.10
  -7   6  -2  219.68   34.50
  -7   6  -2  192.78   12.20
  -7   6  -2  177.38   11.80
  -7   6  -2  230.78   36.70
  -7   6  -2  165.08   10.50
  -7   6  -2  173.58   13.70
   7  -6   2  195.88   15.80
   7  -6   2  207.98   16.10
   7  -6   2  186.98   25.00
   7  -6   2  171.48   14.40
   7  -6   2  188.28   14.50
   7  -6   2  191.38   14.60
  -8   6  -2  142.19   14.50
  -8   6  -2  141.69   10.30
  -8   6  -2  150.38   16.10
  -8   6  -2  120.29   16.20
  -8   6  -2  182.88   33.60
  -8   6  -2  155.48   11.90
   8  -6   2  122.89   14.30
   8  -6   2  135.19   15.30
   8  -6   2  135.19   14.10
   8  -6   2  152.18   14.90
   8  -6   2  143.59   14.20
  -9   6  -2  173.98   13.30
  -9   6  -2  134.89   12.20
  -9   6  -2  168.68   47.90
  -9   6  -2  178.48   11.30
  -9   6  -2  142.19   15.10
  -9   6  -2  140.49   18.60
   9  -6   2  136.09   14.10
   9  -6   2  169.28   17.30
   9  -6   2  160.38   14.50
   9  -6   2  176.08   17.50
 -10   6  -2  104.19   15.60
 -10   6  -2   95.29   12.10
 -10   6  -2   96.29    9.00
 -10   6  -2  113.49   10.80
 -10   6  -2  122.69   11.10
 -10   6  -2  135.79   14.10
  10  -6   2  141.59   15.50
  10  -6   2  134.99   15.10
 -11   6  -2   19.10   14.60
 -11   6  -2   11.50    6.70
 -11   6  -2   13.00    5.90
 -11   6  -2    9.30    6.90
 -11   6  -2    9.50    4.50
 -11   6  -2   17.40    5.60
  11  -6   2   21.90    8.60
 -12   6  -2  146.79   11.00
 -12   6  -2  129.19    6.80
 -12   6  -2  145.89    9.80
 -12   6  -2  120.59   12.60
  12  -6   2  137.89   13.60
  12  -6   2  119.99   11.30
 -13   6  -2   50.79    4.80
  13  -6   2   53.99    6.50
  11   5  -2   94.19    7.40
  11   5  -2   96.79    5.60
  11   5  -2   93.19   10.80
 -11  -5   2   82.09    7.10
  10   5  -2    6.80    7.70
  10   5  -2    6.50    4.40
  10   5  -2   10.70    5.80
  10   5  -2    3.20    5.30
  10   5  -2   -1.00    7.70
  10   5  -2    7.20    6.00
 -10  -5   2    6.10    3.70
 -10  -5   2    0.90    4.90
   9   5  -2   60.49   13.20
   9   5  -2   57.99    9.60
   9   5  -2   64.09    8.40
   9   5  -2   70.39   15.70
   9   5  -2   45.30    8.30
   9   5  -2   69.59   11.60
  -9  -5   2   56.09   11.00
  -9  -5   2   71.59   10.40
  -9  -5   2   62.39    7.70
  -9  -5   2   65.69   10.60
   8   5  -2  135.89   13.80
   8   5  -2  139.19   16.10
   8   5  -2  152.28   12.50
   8   5  -2  110.39   15.60
   8   5  -2  152.08   21.90
   8   5  -2  165.58   14.70
  -8  -5   2  139.59   11.60
  -8  -5   2  135.99   11.40
  -8  -5   2  124.79   13.80
  -8  -5   2  149.99   11.90
   7   5  -2  149.59   12.10
   7   5  -2  174.58   32.60
   7   5  -2  138.59   19.70
   7   5  -2  130.09   12.90
   7   5  -2  149.49   15.70
   7   5  -2  132.09   13.00
  -7  -5   2  141.89   11.60
  -7  -5   2  132.79   12.30
  -7  -5   2  135.89   12.40
  -7  -5   2  139.29   15.80
  -7  -5   2  111.39   13.50
   6   5  -2   90.19   10.30
   6   5  -2   99.09   11.90
   6   5  -2  114.89   25.00
   6   5  -2   87.19   15.70
   6   5  -2  100.09    9.50
   6   5  -2  100.39   21.60
  -6  -5   2   88.99   10.20
  -6  -5   2   96.69   12.70
  -6  -5   2  100.69   11.40
  -6  -5   2   92.49   11.90
  -6  -5   2   98.79   13.10
  -6  -5   2   96.99   10.30
  -6  -5   2   96.89   10.10
   5   5  -2 1352.56   54.39
   5   5  -2 1387.56   47.60
   5   5  -2 1336.17   69.49
   5   5  -2 1288.67   46.00
   5   5  -2 1365.26   45.30
   5   5  -2 1303.37   44.40
   5   5  -2 1179.38   64.49
   5   5  -2 1374.56   71.89
   5   5  -2 1245.58   70.29
  -5  -5   2 1281.77   44.40
  -5  -5   2 1348.97   49.30
  -5  -5   2 1424.66   49.80
  -5  -5   2 1343.27   59.29
  -5  -5   2 1237.58   45.00
  -5  -5   2 1358.06   47.30
  -5  -5   2 1385.76   47.70
  -5  -5   2 1274.47   47.70
   4   5  -2  715.73   26.20
   4   5  -2  696.13   41.00
   4   5  -2  677.13   42.30
   4   5  -2  638.54   43.20
   4   5  -2  755.42   27.90
   4   5  -2  731.83   44.60
  -4  -5   2  704.43   27.20
  -4  -5   2  719.63   29.30
  -4  -5   2  702.43   26.10
  -4  -5   2  753.02   38.60
  -4  -5   2  752.22   30.20
  -4  -5   2  773.62   34.90
  -4  -5   2  695.03   28.50
  -4  -5   2  761.12   29.20
   3   5  -2   86.19    6.30
   3   5  -2   81.69   16.20
   3   5  -2  122.59   19.10
   3   5  -2   89.59    6.80
   3   5  -2   90.09   15.60
  -3  -5   2   72.79   11.90
  -3  -5   2   86.19    9.30
  -3  -5   2   80.99   11.70
  -3  -5   2   74.09    8.30
   2   5  -2   10.00    5.70
   2   5  -2    9.30    2.40
   2   5  -2    6.00    5.20
   2   5  -2    3.10    4.80
  -2  -5   2   12.10    4.00
  -2  -5   2    8.90    5.80
   1   5  -2   84.49    6.20
   1   5  -2   85.29    6.40
   1   5  -2   81.39   13.70
   1   5  -2   77.29    5.30
   1   5  -2   85.29    5.60
   1   5  -2   71.19   12.40
  -1  -5   2   90.79   12.90
   0   5  -2  368.46   18.70
   0   5  -2  337.37   22.70
   0   5  -2  358.66   24.50
   0   5  -2  368.86   23.70
   0  -5   2  360.76   20.70
   0  -5   2  351.16   20.30
  -1   5  -2    6.90    4.80
  -1   5  -2    7.30    4.60
  -1   5  -2    1.40    3.60
   1  -5   2    8.00    4.30
   1  -5   2    4.40    4.80
  -2   5  -2  593.04   30.30
  -2   5  -2  560.84   30.30
  -2   5  -2  556.54   27.20
   2  -5   2  517.45   24.40
   2  -5   2  527.85   22.00
   2  -5   2  553.04   28.10
  -3   5  -2  256.47   21.20
  -3   5  -2  243.78   11.80
  -3   5  -2  241.98   15.90
  -3   5  -2  252.27   10.40
  -3   5  -2  262.07   21.20
   3  -5   2  274.97   18.90
   3  -5   2  251.97   14.40
  -4   5  -2   19.60    5.80
  -4   5  -2   18.50    8.80
  -4   5  -2   22.20    6.40
  -4   5  -2   15.80    8.90
  -4   5  -2   14.70    3.40
   4  -5   2   24.20    6.00
   4  -5   2   15.00    5.20
   4  -5   2   15.50    4.30
   4  -5   2   19.50    7.70
  -5   5  -2   19.00    3.80
  -5   5  -2   27.50    6.90
  -5   5  -2   19.40    4.10
  -5   5  -2   19.50    4.40
  -5   5  -2   28.70   11.90
  -5   5  -2   16.10   10.00
   5  -5   2   12.80    7.00
   5  -5   2   18.70    6.50
   5  -5   2   26.60    6.80
  -6   5  -2  597.84   23.00
  -6   5  -2  584.54   23.40
  -6   5  -2  622.74   25.30
  -6   5  -2  609.14   42.10
  -6   5  -2  623.14   43.30
  -6   5  -2  596.54   22.20
  -6   5  -2  616.44   23.80
   6  -5   2  611.14   33.80
   6  -5   2  604.64   27.40
   6  -5   2  606.24   29.70
   6  -5   2  619.84   28.40
   6  -5   2  589.54   26.40
   6  -5   2  609.34   25.90
   6  -5   2  635.34   27.00
   6  -5   2  603.74   26.50
  -7   5  -2  385.26   17.80
  -7   5  -2  402.76   18.50
  -7   5  -2  372.36   36.80
  -7   5  -2  449.26   38.50
  -7   5  -2  400.76   20.20
  -7   5  -2  400.36   16.70
   7  -5   2  417.86   27.60
   7  -5   2  369.26   17.20
   7  -5   2  391.36   21.10
   7  -5   2  435.16   25.40
   7  -5   2  421.46   22.60
   7  -5   2  443.36   21.40
   7  -5   2  377.46   20.50
   7  -5   2  393.36   21.00
  -8   5  -2  125.89   26.50
  -8   5  -2  109.59   10.30
  -8   5  -2   92.69   13.90
  -8   5  -2  121.19   11.40
  -8   5  -2  104.59    9.20
  -8   5  -2  135.39   14.30
   8  -5   2  117.39   12.60
   8  -5   2  134.79   15.50
   8  -5   2  130.89   13.50
   8  -5   2  120.29   14.20
   8  -5   2  133.79   10.00
   8  -5   2  130.09   14.70
  -9   5  -2   89.19    9.70
  -9   5  -2   94.59   12.60
  -9   5  -2   92.89    9.00
  -9   5  -2   88.19   14.90
  -9   5  -2   76.59   22.40
  -9   5  -2   92.99   12.10
  -9   5  -2   82.19    9.30
   9  -5   2   96.09    9.40
   9  -5   2   99.89   13.50
   9  -5   2   71.29   11.70
 -10   5  -2  443.96   18.60
 -10   5  -2  431.36   20.80
 -10   5  -2  418.66   23.30
 -10   5  -2  405.56   27.00
 -10   5  -2  411.46   23.40
 -10   5  -2  421.26   19.90
  10  -5   2  423.36   25.70
 -11   5  -2   -1.40    6.90
 -11   5  -2    4.60    4.60
 -11   5  -2   -5.30    4.90
 -11   5  -2    0.90    4.00
 -11   5  -2    4.40    6.10
 -11   5  -2   -2.80    7.10
 -11   5  -2   -4.80    9.60
  11  -5   2    1.90    7.50
 -12   5  -2   30.60    7.50
 -12   5  -2   22.80    7.90
 -12   5  -2   20.40    5.30
 -12   5  -2   20.20    6.10
  12  -5   2   24.30    8.50
  12  -5   2   30.10    6.90
 -13   5  -2   38.10    4.40
  11   4  -2  131.39    8.00
  11   4  -2  154.08   15.40
  11   4  -2  142.39   10.60
 -11  -4   2  133.49    8.10
 -11  -4   2  130.19   10.10
  10   4  -2   23.10    9.50
  10   4  -2   17.00    5.50
  10   4  -2   29.40   11.80
  10   4  -2   32.60    7.60
  10   4  -2   21.40    7.00
  10   4  -2   21.40    7.70
 -10  -4   2   21.30    6.00
   9   4  -2   15.10    6.10
   9   4  -2   10.10    6.50
   9   4  -2   16.50   11.00
   9   4  -2   17.00    7.70
   9   4  -2   30.20    9.30
   9   4  -2   20.60   10.10
  -9  -4   2   34.00    6.40
  -9  -4   2   29.70    9.30
  -9  -4   2   17.60    6.60
   8   4  -2    6.50    8.90
   8   4  -2    8.40    6.20
   8   4  -2   17.30    6.90
   8   4  -2    5.10    8.20
   8   4  -2    3.70    5.20
   8   4  -2   11.90   15.30
  -8  -4   2    5.10    7.00
  -8  -4   2   15.50    6.00
  -8  -4   2   19.70    6.20
  -8  -4   2    5.30    6.10
   7   4  -2  607.94   36.20
   7   4  -2  605.84   24.90
   7   4  -2  551.34   26.10
   7   4  -2  589.94   29.10
   7   4  -2  610.34   48.10
  -7  -4   2  586.64   24.90
  -7  -4   2  589.04   25.80
  -7  -4   2  625.44   26.10
  -7  -4   2  588.44   29.60
  -7  -4   2  588.14   25.60
  -7  -4   2  606.64   29.90
  -7  -4   2  617.84   28.00
   6   4  -2  970.50   45.80
   6   4  -2  997.50   37.60
   6   4  -2  964.10   57.29
   6   4  -2 1041.20   37.20
   6   4  -2  976.90   76.19
   6   4  -2  981.70   39.30
   6   4  -2 1006.30   35.80
  -6  -4   2 1010.40   36.80
  -6  -4   2 1046.70   38.10
  -6  -4   2  977.40   36.60
  -6  -4   2 1002.40   48.40
  -6  -4   2 1026.00   41.00
  -6  -4   2 1060.89   38.20
  -6  -4   2 1074.79   41.20
  -6  -4   2 1038.50   39.50
   5   4  -2   25.40   10.10
   5   4  -2   32.10    5.80
   5   4  -2   40.60   13.10
   5   4  -2   44.40   13.80
   5   4  -2   26.20   11.10
   5   4  -2   30.40    5.50
   5   4  -2   21.60    7.60
   5   4  -2   25.90    5.40
   5   4  -2   35.90    6.50
  -5  -4   2   17.90    5.60
  -5  -4   2   28.60    5.70
  -5  -4   2   28.00    7.30
  -5  -4   2   24.60    6.40
  -5  -4   2   21.90    5.60
  -5  -4   2   14.10    7.90
   4   4  -2 1840.92   75.99
   4   4  -2 1629.24   71.69
   4   4  -2 1840.92   57.99
   4   4  -2 1840.82   76.79
   4   4  -2 1725.13   75.09
   4   4  -2 1745.43   56.19
  -4  -4   2 1714.23   58.59
  -4  -4   2 1830.22   60.89
  -4  -4   2 1871.71   68.49
   3   4  -2   90.79    6.40
   3   4  -2   96.29   15.60
   3   4  -2   75.79   14.20
   3   4  -2   72.49   12.40
  -3  -4   2   92.99   12.30
  -3  -4   2   96.09    7.90
   2   4  -2  309.17   21.90
   2   4  -2  318.67   12.10
   2   4  -2  328.47   21.70
   2   4  -2  312.87   22.40
  -2  -4   2  310.57   14.60
  -2  -4   2  334.47   19.40
   1   4  -2    8.70    4.60
   1   4  -2   14.00    6.10
   1   4  -2   20.20    2.90
   1   4  -2   21.70    3.70
  -1  -4   2   17.80    3.50
  -1  -4   2   18.60    5.60
   0   4  -2   14.00    5.10
   0   4  -2   19.10    4.40
   0   4  -2   16.20    4.20
   0  -4   2   14.80    4.60
   0  -4   2   22.70    5.60
   1  -4   2 4827.12  144.49
  -2   4  -2 1895.01   69.69
  -2   4  -2 1942.31   66.69
  -2   4  -2 1971.40   70.79
   2  -4   2 1991.80   67.79
   2  -4   2 1934.71   62.19
   2  -4   2 1998.20   64.19
  -3   4  -2 2358.16   76.29
  -3   4  -2 2561.84   89.59
  -3   4  -2 2512.85   75.29
  -3   4  -2 2422.16   81.99
  -3   4  -2 2603.34   90.29
   3  -4   2 2573.84   84.59
   3  -4   2 2410.56   78.59
   3  -4   2 2593.34   79.49
  -4   4  -2 1695.53   61.19
  -4   4  -2 1756.52   56.19
  -4   4  -2 1786.92   71.19
  -4   4  -2 1748.13   54.89
  -4   4  -2 1759.52   70.29
   4  -4   2 1679.93   55.39
   4  -4   2 1755.32   63.09
   4  -4   2 1798.42   63.69
  -5   4  -2  508.65   18.70
  -5   4  -2  491.95   33.50
  -5   4  -2  500.85   33.30
  -5   4  -2  487.35   19.50
  -5   4  -2  516.45   20.40
  -5   4  -2  515.65   27.10
   5  -4   2  488.25   22.60
   5  -4   2  506.15   27.00
   5  -4   2  472.35   26.50
   5  -4   2  516.55   22.70
  -6   4  -2    2.00    3.70
  -6   4  -2    2.50    2.80
  -6   4  -2    0.60    3.00
  -6   4  -2   12.50    9.10
  -6   4  -2    3.80    3.30
  -6   4  -2   -2.30    2.20
  -6   4  -2    3.90    7.80
  -6   4  -2    4.30    3.20
   6  -4   2    4.40    5.30
   6  -4   2    2.50    3.90
   6  -4   2    9.00    3.80
   6  -4   2    5.50    4.60
   6  -4   2    1.80    4.50
   6  -4   2   14.30    4.90
   6  -4   2    6.70    5.20
   6  -4   2   -3.80    4.10
   6  -4   2    5.30    4.40
  -7   4  -2  123.99    9.80
  -7   4  -2  116.09   12.50
  -7   4  -2  131.89    9.50
  -7   4  -2  108.09    9.50
  -7   4  -2  161.98   26.80
  -7   4  -2  131.49    9.50
  -7   4  -2  163.48   28.10
   7  -4   2  132.29   17.50
   7  -4   2  146.69   14.90
   7  -4   2  148.89   22.20
   7  -4   2  121.59   12.40
   7  -4   2  106.79   11.90
   7  -4   2  130.19    9.70
   7  -4   2  138.59   14.00
   7  -4   2  141.79   15.60
   7  -4   2  118.09   18.00
   7  -4   2  128.79   14.60
   7  -4   2  136.39   16.90
   7  -4   2  163.88   14.50
  -8   4  -2   17.50    7.50
  -8   4  -2   24.50    5.90
  -8   4  -2   13.90   12.50
  -8   4  -2   16.70    5.60
  -8   4  -2    9.10    7.40
  -8   4  -2   15.10    5.10
  -8   4  -2   22.20   13.70
  -8   4  -2   17.70    6.20
  -8   4  -2   22.60    6.90
  -8   4  -2   31.30    5.60
   8  -4   2   27.30    7.80
   8  -4   2   12.40    9.70
   8  -4   2   18.40    5.60
   8  -4   2   23.70    8.50
   8  -4   2   24.50    8.90
   8  -4   2    3.10    6.20
   8  -4   2   24.30    7.70
  -9   4  -2   18.30    9.30
  -9   4  -2   23.20    8.10
  -9   4  -2   20.10    6.50
  -9   4  -2   15.10    7.00
  -9   4  -2   22.30    5.90
  -9   4  -2   17.00   15.40
  -9   4  -2   17.10    5.20
   9  -4   2   31.40    9.60
   9  -4   2   19.70    6.60
   9  -4   2   15.80    7.10
   9  -4   2   28.30    6.60
   9  -4   2   22.70    8.90
 -10   4  -2  221.88   16.90
 -10   4  -2  220.28   17.10
 -10   4  -2  240.08   20.20
 -10   4  -2  233.38   13.70
 -10   4  -2  226.28   16.90
  10  -4   2  212.98   14.80
 -11   4  -2  848.22   34.50
 -11   4  -2  806.72   38.00
 -11   4  -2  853.41   28.40
 -11   4  -2  899.71   36.20
 -11   4  -2  899.71   32.40
  11  -4   2  867.81   31.60
  11  -4   2  851.41   39.10
 -12   4  -2   14.60    6.50
 -12   4  -2   16.40    5.10
 -12   4  -2   36.40    6.50
 -12   4  -2    9.30   10.40
  12  -4   2   15.00    8.10
 -13   4  -2   -0.30    4.30
 -13   4  -2    2.80    3.00
  13  -4   2    4.50    5.80
  12   3  -2    4.50    3.70
 -12  -3   2    2.30    3.10
 -12  -3   2    1.30    2.60
  11   3  -2   35.90   11.20
  11   3  -2   23.10    7.00
  11   3  -2   41.00    6.30
  11   3  -2   37.70   10.10
  11   3  -2   27.30    4.90
 -11  -3   2   40.20    6.50
  10   3  -2  473.05   23.80
  10   3  -2  483.35   29.10
  10   3  -2  519.75   21.50
  10   3  -2  505.35   30.70
  10   3  -2  490.35   34.30
  10   3  -2  482.35   23.10
 -10  -3   2  471.45   22.50
   9   3  -2   23.20   12.40
   9   3  -2   19.70    7.70
   9   3  -2   27.50    7.00
   9   3  -2   22.40   11.10
   9   3  -2   11.20    6.60
   9   3  -2   26.20    9.40
  -9  -3   2   20.80    5.50
  -9  -3   2   13.50    8.10
  -9  -3   2   23.30    7.70
  -9  -3   2   32.70    6.80
   8   3  -2   11.30    9.10
   8   3  -2    8.70    6.00
   8   3  -2    4.20    7.40
   8   3  -2    6.40    5.20
   8   3  -2    1.60   10.20
   8   3  -2    3.70    5.70
   8   3  -2    6.60    7.00
  -8  -3   2    1.50    6.20
  -8  -3   2    7.30    6.50
  -8  -3   2    3.50    4.80
  -8  -3   2    6.40    5.30
  -8  -3   2   -4.00    6.40
   7   3  -2   43.50    7.60
   7   3  -2   37.90    7.50
   7   3  -2   34.00   11.50
   7   3  -2   43.10    8.80
   7   3  -2   42.10   15.70
   7   3  -2   33.40   14.30
   7   3  -2   31.60   14.60
  -7  -3   2   21.80    7.00
  -7  -3   2   45.90   10.00
  -7  -3   2   50.49    8.00
  -7  -3   2   45.20    7.50
  -7  -3   2   37.90    8.50
  -7  -3   2   39.50   12.50
   6   3  -2  500.45   37.70
   6   3  -2  502.85   38.20
   6   3  -2  479.95   36.80
   6   3  -2  494.75   20.30
   6   3  -2  503.65   21.90
   6   3  -2  465.95   20.90
  -6  -3   2  513.55   24.00
  -6  -3   2  480.05   21.20
  -6  -3   2  472.65   24.20
  -6  -3   2  500.25   21.90
  -6  -3   2  522.45   24.70
  -6  -3   2  542.65   30.00
  -6  -3   2  482.25   21.60
  -6  -3   2  499.35   21.50
   5   3  -2 1080.09   38.30
   5   3  -2 1100.09   36.70
   5   3  -2 1036.70   43.30
   5   3  -2 1067.19   52.79
   5   3  -2 1162.08   66.69
   5   3  -2 1094.29   53.89
   5   3  -2 1029.30   54.09
  -5  -3   2 1059.09   45.10
  -5  -3   2 1039.30   36.70
  -5  -3   2 1113.99   39.60
  -5  -3   2 1036.20   39.70
  -5  -3   2 1026.20   37.00
  -5  -3   2 1057.89   40.00
   4   3  -2   12.90    3.80
   4   3  -2    2.30    4.60
   4   3  -2    8.00    5.90
   4   3  -2    6.20    6.00
   4   3  -2   13.60    6.60
   4   3  -2   14.60    4.40
  -4  -3   2   16.80    4.30
  -4  -3   2   21.60    4.80
  -4  -3   2   15.00    6.00
   3   3  -2 1103.29   34.40
   3   3  -2  974.10   46.10
   3   3  -2 1069.89   46.10
   3   3  -2 1013.60   44.90
  -3  -3   2 1014.20   35.90
  -3  -3   2 1046.50   45.20
   2   3  -2    3.50    3.40
   2   3  -2   -0.60    2.30
   2   3  -2    3.90    4.00
   2   3  -2    3.80    1.60
  -2  -3   2    1.90    3.10
  -2  -3   2    0.30    2.80
  -2  -3   2    3.90    2.30
   1   3  -2  495.65   26.20
   1   3  -2  519.75   25.40
  -1  -3   2  559.44   22.90
  -1  -3   2  548.15   25.90
   0   3  -2 2282.47   76.29
   0  -3   2 2249.97   72.19
   0  -3   2 2242.08   72.79
  -1   3  -2  414.06   20.10
  -1   3  -2  427.06   20.10
  -1   3  -2  434.96   20.60
   1  -3   2  453.65   21.70
   1  -3   2  475.95   20.40
   1  -3   2  438.26   18.30
  -2   3  -2  172.88   10.80
  -2   3  -2  158.48   12.60
  -2   3  -2  167.38   11.00
  -2   3  -2  159.38   12.50
   2  -3   2  176.98   14.20
   2  -3   2  166.18    9.20
   2  -3   2  170.78    8.90
   2  -3   2  178.48   11.50
  -3   3  -2 1368.86   43.10
  -3   3  -2 1355.16   53.69
  -3   3  -2 1350.36   48.40
  -3   3  -2 1406.56   54.49
   3  -3   2 1368.46   57.49
   3  -3   2 1358.76   44.90
   3  -3   2 1466.05   50.09
   3  -3   2 1383.96   49.40
   3  -3   2 1355.06   45.70
   3  -3   2 1395.06   49.30
  -4   3  -2  639.64   33.90
  -4   3  -2  606.34   28.30
  -4   3  -2  667.33   34.90
   4  -3   2  680.73   28.50
   4  -3   2  608.64   22.70
   4  -3   2  680.03   29.70
   4  -3   2  673.63   29.70
  -5   3  -2 1937.01   78.59
  -5   3  -2 2013.20   79.79
  -5   3  -2 2050.39   73.69
  -5   3  -2 1955.80   63.49
  -5   3  -2 2012.00   61.79
  -5   3  -2 1886.81   63.09
   5  -3   2 1986.30   66.19
   5  -3   2 2086.09   73.19
   5  -3   2 1994.90   69.39
   5  -3   2 1992.80   66.79
   5  -3   2 2017.50   66.09
   5  -3   2 2074.89   73.49
  -6   3  -2  292.87   12.90
  -6   3  -2  291.77   26.50
  -6   3  -2  297.17   26.20
  -6   3  -2  286.47   14.60
   6  -3   2  274.87   16.30
   6  -3   2  322.07   18.50
   6  -3   2  261.07   16.90
   6  -3   2  266.77   21.20
   6  -3   2  257.37   17.00
   6  -3   2  277.17   16.10
   6  -3   2  235.68   17.30
   6  -3   2  260.47   20.80
  -7   3  -2  565.14   40.30
  -7   3  -2  530.25   19.90
  -7   3  -2  522.05   23.00
  -7   3  -2  534.25   21.50
  -7   3  -2  530.45   21.80
  -7   3  -2  499.25   26.50
  -7   3  -2  493.75   23.90
  -7   3  -2  513.15   23.20
  -7   3  -2  517.05   20.90
  -7   3  -2  514.65   38.50
   7  -3   2  532.75   27.10
   7  -3   2  520.35   23.90
   7  -3   2  531.05   25.30
   7  -3   2  515.25   33.10
   7  -3   2  520.75   22.00
   7  -3   2  553.84   27.70
   7  -3   2  509.25   25.30
   7  -3   2  482.35   33.10
   7  -3   2  514.05   25.70
  -8   3  -2  123.39   11.30
  -8   3  -2  107.89   14.40
  -8   3  -2  110.29    9.80
  -8   3  -2  113.99   11.80
  -8   3  -2   87.89   26.30
  -8   3  -2  112.69   13.10
  -8   3  -2  128.99   12.90
   8  -3   2  113.29   13.80
   8  -3   2  122.39   21.70
   8  -3   2   90.39   18.80
   8  -3   2  117.19   13.80
   8  -3   2   96.39   13.70
   8  -3   2  136.59   15.30
   8  -3   2  129.39   12.20
   8  -3   2  110.29   11.80
  -9   3  -2  131.69    9.50
  -9   3  -2  142.89   18.10
  -9   3  -2  133.39   14.40
  -9   3  -2  134.69   13.80
  -9   3  -2  113.39   13.00
  -9   3  -2  107.29   10.70
  -9   3  -2  126.69   10.50
  -9   3  -2  134.99   27.50
   9  -3   2  132.29   18.10
   9  -3   2  113.49   11.90
   9  -3   2   77.09   26.40
   9  -3   2  118.79   15.50
   9  -3   2  106.39   14.20
 -10   3  -2   21.40    7.10
 -10   3  -2   31.40    9.70
 -10   3  -2   21.00    5.20
 -10   3  -2   31.40    8.20
  10  -3   2   24.40   10.30
  10  -3   2   32.50   10.50
  10  -3   2   20.80    8.20
 -11   3  -2  181.78   13.70
 -11   3  -2  219.38   13.20
 -11   3  -2  205.08   19.30
  11  -3   2  147.69   15.10
  11  -3   2  155.98   16.80
  11  -3   2  184.68   14.30
 -12   3  -2  426.46   20.40
 -12   3  -2  373.66   17.10
 -12   3  -2  407.16   16.60
  12  -3   2  408.46   23.40
  12  -3   2  389.86   16.90
 -13   3  -2   10.80    4.40
  13  -3   2    0.10    5.10
  12   2  -2   28.60    8.50
  12   2  -2   24.10    5.90
 -12  -2   2   25.40    5.00
 -12  -2   2   25.90    5.20
  11   2  -2   34.60   16.50
  11   2  -2   18.30    9.80
  11   2  -2   12.50    5.00
  11   2  -2   13.20    9.20
  11   2  -2    1.60    5.30
  11   2  -2   11.10    5.30
 -11  -2   2   16.20    5.80
  10   2  -2  200.78   13.20
  10   2  -2  230.68   24.80
  10   2  -2  188.78   18.70
  10   2  -2  286.17   32.00
  10   2  -2  192.58   19.80
 -10  -2   2  216.18   15.90
 -10  -2   2  198.58   13.10
   9   2  -2  668.43   29.20
   9   2  -2  622.94   32.50
   9   2  -2  645.54   29.40
   9   2  -2  686.73   37.60
   9   2  -2  625.44   26.70
   9   2  -2  729.03   55.49
  -9  -2   2  618.84   29.00
  -9  -2   2  642.54   31.00
  -9  -2   2  672.83   27.50
  -9  -2   2  664.33   23.90
   8   2  -2  278.07   15.50
   8   2  -2  269.27   36.50
   8   2  -2  322.47   36.60
   8   2  -2  176.38   21.30
   8   2  -2  282.67   19.50
   8   2  -2  278.27   17.70
  -8  -2   2  281.97   16.00
  -8  -2   2  291.97   19.40
  -8  -2   2  281.77   16.50
  -8  -2   2  302.47   19.70
  -8  -2   2  299.67   14.10
   7   2  -2  163.78   11.80
   7   2  -2  160.78   25.70
   7   2  -2  167.58   15.90
   7   2  -2  179.18   12.70
   7   2  -2  185.08   21.50
   7   2  -2  184.98   27.20
   7   2  -2  158.38   11.00
   7   2  -2  157.68   26.80
  -7  -2   2  177.18   14.30
  -7  -2   2  151.88   12.20
  -7  -2   2  160.98   11.90
  -7  -2   2  150.88    9.80
  -7  -2   2  159.28   11.40
  -7  -2   2  150.88   13.60
  -7  -2   2  169.48   14.50
   6   2  -2   15.00    6.10
   6   2  -2   10.30    5.00
   6   2  -2   13.80    8.40
   6   2  -2   11.00    8.20
   6   2  -2   15.40    7.30
   6   2  -2    9.20    3.90
   6   2  -2   19.00   10.10
  -6  -2   2    7.40    5.10
  -6  -2   2   12.20    5.30
  -6  -2   2    3.80    3.90
  -6  -2   2   10.20    3.80
  -6  -2   2   13.20    5.60
  -6  -2   2   11.90    5.10
  -6  -2   2    5.60    5.10
   5   2  -2    9.60    4.50
   5   2  -2   12.50    4.30
   5   2  -2   12.20    7.10
   5   2  -2   11.80    6.90
   5   2  -2   11.80    6.70
   5   2  -2   16.00    8.00
   5   2  -2   11.80    3.40
  -5  -2   2   10.20    4.30
  -5  -2   2   11.80    4.30
  -5  -2   2   13.20    4.20
  -5  -2   2    7.70    3.70
  -5  -2   2   11.40    5.30
   4   2  -2   42.90    9.90
   4   2  -2   65.89    6.20
   4   2  -2   56.29   10.10
   4   2  -2   39.40    8.60
   4   2  -2   47.40    9.70
  -4  -2   2   66.89    9.50
  -4  -2   2   59.69    5.70
  -4  -2   2   53.99    5.50
  -4  -2   2   62.09    7.20
   3   2  -2  186.58    8.90
   3   2  -2  197.88   16.10
   3   2  -2  196.58   15.20
  -3  -2   2  194.28   14.90
  -3  -2   2  197.68   10.40
  -3  -2   2  182.18   11.90
  -3  -2   2  191.08    8.60
  -3  -2   2  179.08    8.00
   2   2  -2 3171.08  103.39
  -2  -2   2 3143.19  100.89
  -2  -2   2 3046.10   97.09
   1   2  -2   39.80    6.90
   1   2  -2   35.70    5.80
  -1  -2   2   37.40    4.90
  -1  -2   2   52.89    7.30
  -1   2  -2 1464.15   47.40
  -1   2  -2 1381.16   47.50
  -1   2  -2 1427.36   46.90
  -1   2  -2 1396.06   47.60
   1  -2   2 1428.16   46.70
   1  -2   2 1437.76   48.70
   1  -2   2 1387.76   47.10
   1  -2   2 1394.76   45.20
  -2   2  -2  246.98   18.60
  -2   2  -2  280.27   14.00
  -2   2  -2  308.67   16.60
  -2   2  -2  273.37   14.10
   2  -2   2  293.77   17.40
   2  -2   2  313.87   14.70
   2  -2   2  308.97   14.10
   2  -2   2  319.47   14.90
  -3   2  -2 4434.56  135.09
  -3   2  -2 4332.67  139.59
  -3   2  -2 4249.08  138.89
   3  -2   2 4465.15  143.29
  -4   2  -2  209.88   10.00
  -4   2  -2  195.58   14.10
  -4   2  -2  210.38   17.20
  -4   2  -2  197.28   17.30
  -4   2  -2  200.78   10.00
  -4   2  -2  209.18   16.90
   4  -2   2  213.98   11.50
   4  -2   2  213.38   12.30
   4  -2   2  199.78   14.20
   4  -2   2  199.48   14.30
   4  -2   2  194.28   11.40
  -5   2  -2   17.40    4.10
  -5   2  -2   11.00    6.30
  -5   2  -2   12.20    6.50
  -5   2  -2    6.00    2.20
   5  -2   2   14.90    3.70
   5  -2   2    3.70    4.10
   5  -2   2   13.10    4.70
   5  -2   2   16.60    5.10
   5  -2   2    8.80    4.80
   5  -2   2   13.50    4.70
  -6   2  -2 1042.00   40.00
  -6   2  -2 1042.40   37.40
  -6   2  -2 1043.80   34.60
  -6   2  -2 1024.20   35.90
  -6   2  -2  994.00   50.99
  -6   2  -2  986.20   51.19
  -6   2  -2 1071.99   36.90
   6  -2   2 1038.10   39.80
   6  -2   2 1024.00   36.90
   6  -2   2 1020.10   47.90
   6  -2   2 1056.79   41.10
   6  -2   2 1000.50   47.20
   6  -2   2 1015.00   38.70
   6  -2   2 1027.70   34.80
  -7   2  -2   10.80    4.50
  -7   2  -2    7.00    3.90
  -7   2  -2    9.90    3.90
  -7   2  -2   20.80    5.60
  -7   2  -2   15.10    3.60
  -7   2  -2   24.60   10.80
  -7   2  -2   11.40    5.50
  -7   2  -2   10.80    4.80
  -7   2  -2   11.90    8.30
   7  -2   2   17.20    5.30
   7  -2   2   16.30    6.00
   7  -2   2   10.90    3.80
   7  -2   2   11.50    8.10
   7  -2   2    7.80    5.60
   7  -2   2   12.50    6.60
   7  -2   2   14.90    6.00
   7  -2   2    8.70    5.70
   7  -2   2    8.20    4.30
   7  -2   2   10.30    3.60
  -8   2  -2 1449.26   57.09
  -8   2  -2 1466.65   53.39
  -8   2  -2 1498.85   52.19
  -8   2  -2 1519.25   49.70
  -8   2  -2 1488.55   48.30
  -8   2  -2 1554.34   77.89
  -8   2  -2 1723.23   56.99
  -8   2  -2 1568.84   54.79
  -8   2  -2 1462.95   53.49
  -8   2  -2 1634.14   76.29
   8  -2   2 1528.75   56.39
   8  -2   2 1438.26   49.99
   8  -2   2 1543.05   49.20
   8  -2   2 1462.95   71.19
   8  -2   2 1508.25   56.89
   8  -2   2 1542.65   58.49
   8  -2   2 1373.36   53.39
   8  -2   2 1601.04   75.99
   8  -2   2 1508.65   53.09
   8  -2   2 1565.94   61.79
   8  -2   2 1542.45   58.49
  -9   2  -2  200.58   31.30
  -9   2  -2  193.98   19.90
  -9   2  -2  168.28   15.00
  -9   2  -2  177.18   10.90
  -9   2  -2  174.48   12.80
  -9   2  -2  170.78   15.30
  -9   2  -2  169.48   15.20
  -9   2  -2  169.48   10.10
   9  -2   2  202.18   15.20
   9  -2   2  209.68   24.60
   9  -2   2  215.98   21.50
   9  -2   2  193.48   31.10
   9  -2   2  175.08   10.30
   9  -2   2  204.78   21.70
 -10   2  -2   46.60    4.40
 -10   2  -2   27.90    7.70
 -10   2  -2   30.90    9.30
  10  -2   2   32.70   10.00
  10  -2   2   27.80   11.20
 -11   2  -2  158.78   12.80
 -11   2  -2  142.59   10.80
 -11   2  -2  134.09   14.60
  11  -2   2  125.69   16.40
  11  -2   2  119.79   17.60
  11  -2   2  125.69   12.90
  11  -2   2  121.09   14.80
 -12   2  -2  103.69   11.00
 -12   2  -2   91.59    7.10
  12  -2   2   86.89   12.30
  12  -2   2   88.49    9.40
 -13   2  -2  141.89    9.00
  13  -2   2  124.69   10.90
  12   1  -2   29.80    6.30
  12   1  -2   21.40    7.70
  12   1  -2   39.90    9.70
 -12  -1   2   31.10    6.10
  11   1  -2   44.80    9.00
  11   1  -2   69.89   12.00
  11   1  -2   83.39   15.90
  11   1  -2   77.99   14.10
  11   1  -2   65.29    8.00
 -11  -1   2   60.69    8.40
 -11  -1   2   69.39    9.80
  10   1  -2   90.89   10.50
  10   1  -2   72.59   12.40
  10   1  -2  131.99   22.20
  10   1  -2   76.69   11.00
  10   1  -2   78.09    8.90
  10   1  -2   87.59   13.00
  10   1  -2   67.39   14.90
 -10  -1   2   96.79   13.20
 -10  -1   2  111.69   11.40
 -10  -1   2   90.29    8.20
 -10  -1   2   81.39   10.90
   9   1  -2  213.88   20.20
   9   1  -2  243.38   14.70
   9   1  -2  272.77   20.70
   9   1  -2  223.58   26.30
   9   1  -2  280.77   16.70
   9   1  -2  290.47   46.10
   9   1  -2  196.08   21.70
   9   1  -2  238.08   17.30
  -9  -1   2  259.97   16.30
  -9  -1   2  277.17   19.60
  -9  -1   2  268.67   18.30
  -9  -1   2  256.77   14.10
   8   1  -2  747.33   35.60
   8   1  -2  773.02   32.50
   8   1  -2  711.73   38.10
   8   1  -2  759.12   34.70
   8   1  -2  812.92   51.09
   8   1  -2  804.42   31.70
   8   1  -2  710.83   51.39
   8   1  -2  856.11   43.40
   8   1  -2  767.42   30.00
  -8  -1   2  816.72   35.50
  -8  -1   2  814.62   29.20
  -8  -1   2  822.12   32.90
  -8  -1   2  812.42   32.20
   7   1  -2  185.98   25.90
   7   1  -2  173.48   11.90
   7   1  -2  173.88   10.80
   7   1  -2  186.58   12.90
   7   1  -2  175.48   13.70
   7   1  -2  192.58   16.50
   7   1  -2  173.48   25.30
   7   1  -2  212.78   24.90
  -7  -1   2  171.98   14.20
  -7  -1   2  169.78   12.40
  -7  -1   2  188.28   13.90
  -7  -1   2  167.28   12.70
  -7  -1   2  167.58   17.10
  -7  -1   2  163.08   10.40
  -7  -1   2  182.68   20.30
   6   1  -2   18.50   10.10
   6   1  -2   13.40    6.60
   6   1  -2   12.40    4.30
   6   1  -2   11.10    7.30
   6   1  -2   18.30    4.10
   6   1  -2   14.40    4.10
   6   1  -2   12.60    4.90
   6   1  -2   14.10    7.40
  -6  -1   2    7.10    3.50
  -6  -1   2    8.90    4.80
  -6  -1   2   15.90    4.70
  -6  -1   2   17.80    7.00
  -6  -1   2   24.30    6.50
  -6  -1   2   15.20    4.00
  -6  -1   2   14.80    6.40
   5   1  -2   72.39   10.60
   5   1  -2   54.29    6.80
   5   1  -2   47.30   12.10
   5   1  -2   67.89   12.30
   5   1  -2   63.79    7.30
   5   1  -2   78.39   13.40
  -5  -1   2   59.79    6.30
  -5  -1   2   49.80    8.70
  -5  -1   2   45.80    7.80
  -5  -1   2   57.59    8.50
  -5  -1   2   57.59    9.40
   4   1  -2  147.39   14.30
   4   1  -2  148.19   13.10
   4   1  -2  139.39   12.80
   4   1  -2  152.68   15.50
  -4  -1   2  147.89   10.10
  -4  -1   2  148.19    9.60
  -4  -1   2  146.79   16.70
  -4  -1   2  154.48   11.30
  -4  -1   2  149.69   11.00
   3   1  -2  257.17   16.70
   3   1  -2  243.08   12.70
   3   1  -2  249.88   17.40
   3   1  -2  256.87   10.80
   3   1  -2  248.28   15.20
  -3  -1   2  268.37   16.90
  -3  -1   2  262.17   12.10
  -3  -1   2  253.17   12.90
  -3  -1   2  239.28   12.60
  -3  -1   2  255.87   12.60
   2   1  -2 1301.37   46.40
   2   1  -2 1276.87   47.50
  -2  -1   2 1269.67   41.00
  -2  -1   2 1292.67   45.90
  -2  -1   2 1283.77   41.00
  -2  -1   2 1318.47   42.20
   0   1  -2   39.60    3.30
   0   1  -2   33.50    4.00
   0   1  -2   33.20    4.10
   0   1  -2   34.60    3.10
   0  -1   2   40.50    3.40
   0  -1   2   49.00    5.60
   0  -1   2   41.10    3.40
  -1   1  -2  449.86   17.40
  -1   1  -2  436.96   18.20
  -1   1  -2  476.65   17.80
  -1   1  -2  432.06   18.20
   1  -1   2  461.75   19.00
   1  -1   2  437.66   18.90
   1  -1   2  469.35   17.60
   1  -1   2  438.56   17.40
  -2   1  -2 3641.54  110.09
   2  -1   2 3476.65  113.39
  -4   1  -2   11.90    5.40
  -4   1  -2    7.40    4.70
  -4   1  -2    7.20    2.60
  -4   1  -2    5.50    4.50
  -4   1  -2    8.50    2.80
  -4   1  -2    7.40    3.50
   4  -1   2    0.60    3.00
   4  -1   2    7.00    2.50
   4  -1   2    8.80    5.80
   4  -1   2    7.40    3.10
   4  -1   2    5.90    4.00
   4  -1   2    5.10    2.40
  -5   1  -2  157.38    9.10
  -5   1  -2  214.48   11.00
  -5   1  -2  234.08   19.10
  -5   1  -2  231.98   19.20
  -5   1  -2  211.68   11.60
  -5   1  -2  212.38   13.70
  -5   1  -2  218.78   11.00
   5  -1   2  229.08   17.90
   5  -1   2  232.58   17.70
   5  -1   2  239.28   12.90
   5  -1   2  206.38   12.10
   5  -1   2  218.78   11.30
   5  -1   2  225.58   12.90
  -6   1  -2 9700.53  289.77
  -6   1  -2 9999.00  305.77
  -6   1  -2 9505.75  312.57
   6  -1   2 9606.34  288.67
  -7   1  -2  330.47   28.80
  -7   1  -2  333.47   17.00
  -7   1  -2  317.07   13.50
  -7   1  -2  351.06   18.60
  -7   1  -2  353.46   14.70
  -7   1  -2  328.57   19.40
  -7   1  -2  328.37   16.70
  -7   1  -2  329.57   17.60
  -7   1  -2  323.57   28.80
  -7   1  -2  341.87   15.70
   7  -1   2  337.87   16.10
   7  -1   2  322.57   19.50
   7  -1   2  357.46   17.40
   7  -1   2  358.86   15.40
   7  -1   2  332.47   28.00
   7  -1   2  307.57   18.20
   7  -1   2  342.57   27.90
   7  -1   2  349.77   19.90
   7  -1   2  366.96   23.00
   7  -1   2  311.57   17.70
  -8   1  -2   10.00   11.40
  -8   1  -2    9.20    5.20
  -8   1  -2    7.10    3.40
  -8   1  -2    9.20    5.70
  -8   1  -2    3.50   10.30
  -8   1  -2   10.90    4.10
  -8   1  -2   12.50    6.80
  -8   1  -2    5.70    5.50
  -8   1  -2   12.80    6.20
   8  -1   2    4.30    7.30
   8  -1   2    9.30    7.60
   8  -1   2   11.30    5.90
   8  -1   2   10.50   10.50
   8  -1   2    9.40    6.00
   8  -1   2   16.90   10.50
   8  -1   2   19.40    7.20
   8  -1   2    3.80    5.40
   8  -1   2    9.80    4.80
   8  -1   2   17.00    7.40
  -9   1  -2   67.19   19.10
  -9   1  -2   44.70    9.00
  -9   1  -2   53.19    4.70
  -9   1  -2   58.89    8.10
  -9   1  -2   73.19   11.80
  -9   1  -2   49.40    8.70
   9  -1   2   55.19    7.60
   9  -1   2   60.09    9.40
   9  -1   2   48.40   13.40
   9  -1   2   63.59   12.90
   9  -1   2   50.09   10.40
   9  -1   2   51.59   10.80
   9  -1   2   40.70    7.70
   9  -1   2   80.29   20.80
 -10   1  -2    0.70    4.80
 -10   1  -2   -2.90    6.50
 -10   1  -2    5.20    6.60
 -10   1  -2    2.10    5.60
  10  -1   2    5.20    4.20
  10  -1   2   -1.40    6.00
  10  -1   2   -1.20    7.10
  10  -1   2   11.90    8.70
  10  -1   2    5.10    9.00
 -11   1  -2  132.59    9.80
 -11   1  -2  135.99   14.10
  11  -1   2  134.29   16.40
  11  -1   2  141.19   13.90
  11  -1   2  111.49   15.30
  11  -1   2  142.49   19.60
 -12   1  -2   14.80    6.30
  12  -1   2    5.00    6.60
  12  -1   2    6.50    5.60
 -13   1  -2   59.09    6.00
 -13   0   2   23.80    4.40
 -13   0   2   20.50    5.10
  12   0  -2   43.00    7.40
  12   0  -2   37.70    8.80
  12   0  -2   38.70   11.20
  12   0  -2   51.09   10.00
 -12   0   2   46.10    7.50
  11   0  -2   38.80   13.30
  11   0  -2    9.90    6.80
  11   0  -2   31.60    9.80
  11   0  -2   44.00   12.00
 -11   0   2   16.00    7.60
 -11   0   2   35.30    7.30
 -11   0   2   30.00    5.80
 -11   0   2   25.80    8.40
  10   0  -2   11.30    5.80
  10   0  -2   10.40    4.90
  10   0  -2   17.50   11.10
  10   0  -2   15.70    9.10
  10   0  -2   17.20    9.60
  10   0  -2    7.10    6.40
 -10   0   2   13.00    6.50
 -10   0   2   24.40    8.80
 -10   0   2   30.00    6.40
 -10   0   2   27.00    8.00
   9   0  -2    4.20    6.00
   9   0  -2   -4.30    7.10
   9   0  -2   24.00    9.40
   9   0  -2    5.60   11.80
   9   0  -2    7.70    4.90
   9   0  -2    5.70    5.70
   9   0  -2    9.00    6.40
   9   0  -2   17.70   11.30
  -9   0   2    7.00    6.00
  -9   0   2    7.80    5.30
  -9   0   2   14.40    7.60
   8   0  -2   50.39    8.20
   8   0  -2   23.50    8.90
   8   0  -2   37.80    8.50
   8   0  -2   37.20   13.60
   8   0  -2   42.60   13.70
   8   0  -2   60.59   12.90
   8   0  -2   46.50   13.10
   8   0  -2   48.10   11.30
  -8   0   2   46.00    4.80
  -8   0   2   59.09   14.70
  -8   0   2   51.19    9.40
  -8   0   2   22.40   13.60
  -8   0   2   55.49    9.00
  -8   0   2   36.20    7.80
  -8   0   2   46.90   11.00
  -8   0   2   37.40    9.10
   7   0  -2  536.05   21.60
   7   0  -2  551.24   30.50
   7   0  -2  549.35   35.10
   7   0  -2  564.64   23.00
   7   0  -2  548.85   35.70
   7   0  -2  567.44   23.90
   7   0  -2  549.74   28.50
   7   0  -2  542.85   25.10
  -7   0   2  530.85   26.10
  -7   0   2  584.24   24.50
  -7   0   2  565.94   34.50
  -7   0   2  608.44   27.80
  -7   0   2  538.85   20.40
  -7   0   2  526.65   24.00
  -7   0   2  574.24   49.70
  -7   0   2  552.84   21.80
  -7   0   2  557.64   23.00
  -7   0   2  535.15   19.60
   6   0  -2  117.29   16.10
   6   0  -2   61.99   14.20
   6   0  -2  108.59   13.60
   6   0  -2   77.59   10.20
   6   0  -2  111.19    9.30
   6   0  -2  102.39   14.50
   6   0  -2  110.79    9.50
   6   0  -2  133.69   12.00
  -6   0   2  107.69    9.60
  -6   0   2  108.59   12.30
  -6   0   2  108.29    7.00
  -6   0   2  115.39   15.60
  -6   0   2  105.09   15.10
   5   0  -2  641.84   23.90
   5   0  -2  625.14   24.40
   5   0  -2  647.74   28.30
   5   0  -2  596.44   25.70
   5   0  -2  619.14   31.00
   5   0  -2  618.04   30.70
   5   0  -2  706.23   38.80
  -5   0   2  631.64   24.30
  -5   0   2  658.93   31.50
  -5   0   2  642.84   23.50
  -5   0   2  616.24   31.50
   4   0  -2  406.66   19.20
   4   0  -2  466.55   26.40
   4   0  -2  472.85   22.70
   4   0  -2  443.06   17.60
   4   0  -2  448.56   22.30
   4   0  -2  448.86   17.50
   4   0  -2  418.46   26.80
   4   0  -2  462.35   20.40
  -4   0   2  450.65   19.00
  -4   0   2  455.55   23.00
  -4   0   2  433.36   17.30
  -4   0   2  458.55   17.00
  -4   0   2  423.06   25.80
  -4   0   2  427.16   17.20
  -4   0   2  428.46   22.50
  -3   0   2 4452.45  140.29
  -3   0   2 4396.76  130.79
   2   0  -2 1531.45   52.99
   2   0  -2 1501.45   54.19
  -2   0   2 1596.44   47.60
  -2   0   2 1558.04   53.09
  -2   0   2 1569.24   55.29
  -1   0   2 1974.60   63.19
  -1   0  -2  137.19    8.50
  -1   0  -2  141.09    8.50
  -1   0  -2  153.78    8.30
  -1   0  -2  155.58    8.20
   1   0   2  195.18    9.80
   1   0   2  127.99    8.70
   1   0   2  129.19    8.50
   1   0   2  178.18    9.40
  -2   0  -2 3066.59   95.49
   2   0   2 3035.90   98.09
  -3   0  -2  172.38   11.90
  -3   0  -2  168.98   12.70
  -3   0  -2  183.58   12.80
  -3   0  -2  172.08   12.70
   3   0   2  165.28   12.10
   3   0   2  163.08    8.80
   3   0   2  178.28   13.70
   3   0   2  177.98    8.50
   3   0   2  181.28   12.60
  -4   0  -2   33.60    7.40
  -4   0  -2   49.30    6.00
  -4   0  -2   38.70    7.90
  -4   0  -2   39.60    5.60
  -4   0  -2   34.60    7.50
  -4   0  -2   34.20    4.50
   4   0   2   40.00    5.60
   4   0   2   57.69   10.20
   4   0   2   35.00    4.80
   4   0   2   41.40    8.20
  -5   0  -2    8.10    6.20
  -5   0  -2   10.90    4.00
  -5   0  -2   15.80    3.80
  -5   0  -2   14.30    6.60
  -5   0  -2    8.90    3.30
  -5   0  -2   14.20    4.50
   5   0   2   17.50    4.30
   5   0   2   14.30    6.90
   5   0   2   17.20    4.40
   5   0   2   14.60    6.70
  -6   0  -2  558.94   22.90
  -6   0  -2  559.64   33.70
  -6   0  -2  555.84   21.20
  -6   0  -2  563.74   23.30
  -6   0  -2  561.14   25.40
  -6   0  -2  557.64   33.40
  -6   0  -2  539.95   21.90
  -6   0  -2  577.94   24.90
  -6   0  -2  556.04   24.50
  -6   0  -2  562.54   23.20
   6   0   2  546.85   23.70
   6   0   2  555.94   34.70
   6   0   2  544.75   24.40
   6   0   2  573.54   22.90
   6   0   2  550.64   24.00
   6   0   2  573.54   34.70
   6   0   2  572.14   22.10
   6   0   2  541.95   21.10
  -7   0  -2 2165.98   69.89
  -7   0  -2 2234.48   87.99
  -7   0  -2 2163.18   73.69
  -7   0  -2 2181.48   72.79
  -7   0  -2 2106.29   70.49
  -7   0  -2 2148.29   71.39
  -7   0  -2 2171.48   72.69
  -7   0  -2 2079.19   64.89
  -7   0  -2 2169.78   67.59
  -7   0  -2 2151.88  103.69
  -7   0  -2 2120.29   70.39
   7   0   2 2107.99   90.99
   7   0   2 2009.70   77.89
   7   0   2 2113.19   72.69
   7   0   2 2141.39   73.99
   7   0   2 2148.09   71.69
   7   0   2 2156.88   67.89
   7   0   2 2180.38   72.59
   7   0   2 2094.59   89.39
   7   0   2 2102.69   69.89
   7   0   2 2156.08   69.39
  -8   0  -2   88.59    8.90
  -8   0  -2  108.39   12.70
  -8   0  -2  125.49   12.90
  -8   0  -2   85.09   12.20
  -8   0  -2   97.29   19.90
  -8   0  -2   94.29   10.70
  -8   0  -2  107.19   21.50
  -8   0  -2   96.99   12.40
   8   0   2  113.79   12.70
   8   0   2  114.99   13.00
   8   0   2   91.69   12.30
   8   0   2  103.29   11.30
   8   0   2   62.99   15.70
   8   0   2   89.89   12.50
   8   0   2   81.09   14.70
   8   0   2   91.99    9.40
   8   0   2   72.09   11.30
   8   0   2   85.39   20.30
  -9   0  -2   57.49    8.60
  -9   0  -2   56.69    8.60
  -9   0  -2   59.69    7.70
  -9   0  -2   38.30    8.00
  -9   0  -2   65.19   10.30
   9   0   2   40.00   16.10
   9   0   2   49.10    8.80
   9   0   2   55.09   10.90
   9   0   2   58.09    9.50
   9   0   2   50.59   10.80
   9   0   2   65.99   15.40
   9   0   2   44.70   11.90
   9   0   2   59.49    8.30
 -10   0  -2  180.58   11.50
 -10   0  -2  183.78   15.10
  10   0   2  167.28   18.60
  10   0   2  194.88   22.30
  10   0   2  205.28   26.20
  10   0   2  168.28   12.00
  10   0   2  166.08   13.80
  10   0   2  110.39   18.90
  10   0   2  172.78   15.90
 -11   0  -2    3.30    3.60
 -11   0  -2   10.20    6.70
  11   0   2   10.20   10.20
  11   0   2   -3.10    5.50
  11   0   2   16.10    8.80
  11   0   2   23.10   13.00
  11   0   2    8.80    3.80
 -12   0  -2    2.90    4.70
  12   0   2   -2.40   10.10
  12   0   2    1.30    5.10
  12   0   2   -2.30    7.90
  13  -1  -2   15.50    5.30
 -13   1   2   16.70    4.50
  12  -1  -2   -6.50    7.00
  12  -1  -2    7.70    7.00
  12  -1  -2   -6.90    5.20
  12  -1  -2   -4.50    4.80
 -12   1   2    1.70    3.60
 -12   1   2    2.00    4.50
 -12   1   2    4.60    5.60
  11  -1  -2  136.69   16.30
  11  -1  -2  107.39   11.80
  11  -1  -2  137.69   17.60
  11  -1  -2  111.39   18.10
 -11   1   2  141.29   13.80
 -11   1   2  153.08   11.10
 -11   1   2  141.19   12.80
 -11   1   2  154.58   16.70
  10  -1  -2   10.40    8.50
  10  -1  -2    9.60    9.80
  10  -1  -2   19.70    7.90
  10  -1  -2   18.20    9.00
 -10   1   2   19.20    6.60
 -10   1   2   23.50    8.30
 -10   1   2   21.50    8.90
 -10   1   2   16.60    7.50
   9  -1  -2   38.60   11.30
   9  -1  -2   48.70   12.20
   9  -1  -2   48.60    7.20
   9  -1  -2   55.19   13.30
   9  -1  -2   61.79   18.50
   9  -1  -2   50.79    8.70
   9  -1  -2   48.20    6.60
  -9   1   2   44.30   18.20
  -9   1   2   48.10    7.60
  -9   1   2   58.59    5.80
  -9   1   2   45.20   11.40
  -9   1   2   57.09    9.50
  -9   1   2   53.09    6.50
   8  -1  -2   27.50    6.70
   8  -1  -2   13.10    7.30
   8  -1  -2   29.00   11.00
   8  -1  -2   26.50    6.40
   8  -1  -2   11.70    8.40
   8  -1  -2   12.60    9.30
   8  -1  -2   16.80    4.50
   8  -1  -2   11.80    9.00
   8  -1  -2   30.80    6.20
  -8   1   2   17.80    4.70
  -8   1   2   19.40    5.50
  -8   1   2   17.90    6.70
  -8   1   2   19.50   11.90
  -8   1   2   18.90    4.20
  -8   1   2    3.10   10.20
  -8   1   2   18.30    6.10
  -8   1   2   13.30    6.10
  -8   1   2   13.30    7.10
   7  -1  -2 1230.48   43.40
   7  -1  -2 1248.98   41.70
   7  -1  -2 1244.88   44.50
   7  -1  -2 1248.98   40.80
   7  -1  -2 1214.28   46.30
   7  -1  -2 1329.97   49.60
   7  -1  -2 1194.58   50.79
   7  -1  -2 1122.09   45.60
   7  -1  -2 1211.98   55.09
   7  -1  -2 1246.18   56.09
  -7   1   2 1224.48   44.40
  -7   1   2 1233.28   43.40
  -7   1   2 1217.18   47.40
  -7   1   2 1225.38   58.39
  -7   1   2 1263.07   41.60
  -7   1   2 1321.67   60.79
  -7   1   2 1189.48   39.50
  -7   1   2 1235.28   42.50
   6  -1  -2   33.50    5.10
   6  -1  -2   21.80    7.10
   6  -1  -2   26.70    7.90
   6  -1  -2   23.60    6.80
   6  -1  -2   13.80    6.10
   6  -1  -2   20.20    5.70
   6  -1  -2   23.80    6.50
  -6   1   2   24.30    6.80
  -6   1   2   24.00    8.70
  -6   1   2   20.80    8.30
  -6   1   2   37.80    6.60
  -6   1   2   23.80    4.20
  -6   1   2   23.60    5.00
   5  -1  -2  104.19   10.00
   5  -1  -2  107.99   12.70
   5  -1  -2  108.19   12.40
   5  -1  -2  107.49    9.90
   5  -1  -2   92.79   16.40
   5  -1  -2  109.19    7.80
   5  -1  -2   99.59    7.20
  -5   1   2  102.89   14.50
  -5   1   2   99.79   13.80
  -5   1   2   90.49    6.90
   4  -1  -2   42.60    5.70
   4  -1  -2   44.90    7.00
   4  -1  -2   50.79    7.60
   4  -1  -2   41.30    9.80
   4  -1  -2   30.90    5.90
   4  -1  -2   39.00    4.90
   4  -1  -2   34.40    5.80
  -4   1   2   60.89    7.20
  -4   1   2   34.60    8.20
  -4   1   2   30.60    4.20
  -4   1   2   39.00    8.60
  -4   1   2   32.30    7.70
   3  -1  -2  423.86   23.20
   3  -1  -2  419.86   16.90
   3  -1  -2  401.46   16.20
   3  -1  -2  404.46   17.50
   3  -1  -2  429.46   19.10
   3  -1  -2  411.96   16.80
  -3   1   2  394.36   14.90
  -3   1   2  431.96   21.90
  -3   1   2  386.56   21.60
  -3   1   2  417.16   16.90
   2  -1  -2  853.51   26.00
   2  -1  -2  817.62   29.70
   2  -1  -2  838.82   32.80
   2  -1  -2  801.62   26.60
  -2   1   2  792.72   33.20
  -2   1   2  753.42   31.00
   0   1   2 2053.29   66.49
  -1  -1  -2 1315.07   43.00
  -1  -1  -2 1296.97   39.50
  -1  -1  -2 1307.57   43.30
  -1  -1  -2 1332.47   43.90
  -1  -1  -2 1123.79   37.70
   1   1   2 1246.78   44.10
   1   1   2 1276.47   42.50
   1   1   2 1265.47   44.60
   1   1   2 1287.27   42.50
  -2  -1  -2 2987.60   94.69
  -2  -1  -2 2949.90   88.69
  -2  -1  -2 2951.30   90.69
   2   1   2 2863.41   95.19
   2   1   2 2928.81   94.59
  -3  -1  -2 1359.06   49.99
  -3  -1  -2 1366.76   50.09
  -3  -1  -2 1383.56   48.00
  -3  -1  -2 1301.07   49.50
  -3  -1  -2 1360.46   52.49
  -3  -1  -2 1350.16   44.50
   3   1   2 1356.16   48.90
   3   1   2 1341.27   50.89
   3   1   2 1327.87   50.89
   3   1   2 1440.16   52.09
   3   1   2 1418.26   43.70
  -4  -1  -2  188.78   10.00
  -4  -1  -2  125.79    9.30
  -4  -1  -2  139.49    9.00
  -4  -1  -2  194.08   15.00
  -4  -1  -2  213.78   15.70
  -4  -1  -2  187.48   14.40
   4   1   2  172.58   15.20
   4   1   2  187.58    9.10
   4   1   2  167.98   15.00
   4   1   2  183.58    9.90
   4   1   2  192.68   16.30
  -5  -1  -2 3019.00  104.09
  -5  -1  -2 2991.90   94.79
  -5  -1  -2 3001.20   93.79
  -5  -1  -2 2992.40   93.29
  -5  -1  -2 3118.79  105.19
   5   1   2 3042.40  108.19
   5   1   2 2910.71   91.69
   5   1   2 2913.01  112.19
   5   1   2 2927.51   93.49
   5   1   2 3088.19   94.19
  -6  -1  -2   56.39    9.00
  -6  -1  -2   52.39    6.90
  -6  -1  -2   45.70    8.00
  -6  -1  -2   52.99    8.00
  -6  -1  -2   51.39    8.20
  -6  -1  -2   43.60   11.40
  -6  -1  -2   49.10    6.00
  -6  -1  -2   42.00   11.50
   6   1   2   61.79   14.30
   6   1   2   51.49    6.80
   6   1   2   46.20    7.00
   6   1   2   54.89   13.70
   6   1   2   54.29    8.10
   6   1   2   55.59    8.30
   6   1   2   66.69    8.60
  -7  -1  -2   80.09   10.20
  -7  -1  -2   65.09   15.20
  -7  -1  -2   61.29    9.20
  -7  -1  -2   40.80    7.10
  -7  -1  -2   42.30    6.80
  -7  -1  -2   51.19    9.80
  -7  -1  -2   48.20    9.10
  -7  -1  -2   58.79    7.80
  -7  -1  -2   48.40    6.20
  -7  -1  -2   60.39   14.60
   7   1   2   61.59   12.70
   7   1   2   57.39    7.20
   7   1   2   37.70   12.20
   7   1   2   52.69    9.10
   7   1   2   71.49   17.50
   7   1   2   50.69    9.80
   7   1   2   65.49    9.40
   7   1   2   40.50    7.00
   7   1   2   61.19    8.90
   7   1   2   53.89    7.60
  -8  -1  -2  398.66   21.00
  -8  -1  -2  414.36   18.10
  -8  -1  -2  423.36   22.10
  -8  -1  -2  464.55   24.10
  -8  -1  -2  439.76   24.80
  -8  -1  -2  435.66   19.70
   8   1   2  423.36   24.00
   8   1   2  428.76   30.10
   8   1   2  430.06   19.80
   8   1   2  397.16   21.30
   8   1   2  398.36   36.80
   8   1   2  378.86   20.70
  -9  -1  -2   41.00    7.40
  -9  -1  -2   45.30    8.90
  -9  -1  -2   48.20    6.40
  -9  -1  -2   57.19   10.20
   9   1   2   43.90    7.70
   9   1   2   46.60   11.10
   9   1   2   42.60    8.60
   9   1   2   53.29   10.30
   9   1   2   28.50   12.80
   9   1   2   33.90   12.40
   9   1   2   30.80   10.00
 -10  -1  -2   56.29    9.90
 -10  -1  -2   61.19    7.90
 -10  -1  -2   61.09    9.40
  10   1   2   53.29   12.90
  10   1   2   57.19   10.60
  10   1   2   37.70   13.20
  10   1   2   37.10   10.60
  10   1   2   66.49   13.10
  10   1   2   53.89   12.00
  10   1   2   53.29    8.20
 -11  -1  -2   93.19   10.30
  11   1   2   91.59    7.70
  11   1   2  103.39   13.00
  11   1   2  114.69   18.50
  11   1   2  103.39   16.00
  11   1   2  104.29   12.10
 -12  -1  -2   27.20    5.40
  12   1   2   20.80    8.60
  12   1   2   21.90    5.70
  13  -2  -2  239.18   15.00
 -13   2   2  253.57   12.70
  12  -2  -2   15.10    7.20
  12  -2  -2   16.50    8.10
  12  -2  -2   14.40    5.30
 -12   2   2   15.90    6.30
 -12   2   2   -4.80    8.40
 -12   2   2   13.80    5.00
  11  -2  -2   -5.00    7.40
  11  -2  -2   -5.10    7.10
  11  -2  -2    1.90    6.10
  11  -2  -2    3.10    7.60
 -11   2   2    1.60    7.00
 -11   2   2    1.00    6.30
 -11   2   2   -5.70    6.10
 -11   2   2    4.10    5.20
  10  -2  -2  307.57   30.80
  10  -2  -2  278.07   21.60
  10  -2  -2  298.97   22.50
  10  -2  -2  258.77   17.40
 -10   2   2  253.27   20.70
 -10   2   2  266.77   12.30
 -10   2   2  262.17   19.10
 -10   2   2  284.07   18.50
 -10   2   2  250.77   15.60
 -10   2   2  266.87   13.40
   9  -2  -2   17.10    9.20
   9  -2  -2   16.20    9.90
   9  -2  -2    9.50    5.90
   9  -2  -2   18.00    6.30
  -9   2   2    8.40    4.80
  -9   2   2   -2.20    5.20
  -9   2   2    4.20    5.80
  -9   2   2    9.80    4.50
  -9   2   2    4.40    5.10
  -9   2   2    2.90   12.70
  -9   2   2   12.30    8.30
   8  -2  -2  119.59   15.00
   8  -2  -2   72.09   12.30
   8  -2  -2   98.89   17.10
   8  -2  -2  101.19   11.10
   8  -2  -2   91.19   15.20
   8  -2  -2  111.69    7.30
  -8   2   2  120.09   10.70
  -8   2   2   99.69   11.70
  -8   2   2  107.49   21.30
  -8   2   2   95.49    8.90
  -8   2   2   86.39   11.20
  -8   2   2  120.19   16.00
  -8   2   2  100.39   11.40
  -8   2   2  103.09   21.30
  -8   2   2   93.29    7.90
   7  -2  -2   58.49   11.40
   7  -2  -2   61.49    7.70
   7  -2  -2   61.49   11.80
   7  -2  -2   66.89    6.70
   7  -2  -2   62.29    6.00
   7  -2  -2   63.99   12.10
   7  -2  -2   74.99   11.10
   7  -2  -2   53.59   10.00
   7  -2  -2   66.29    9.20
  -7   2   2   79.19    7.70
  -7   2   2   74.09    9.80
  -7   2   2   58.59    6.10
  -7   2   2   68.49    7.10
  -7   2   2   62.39    8.60
  -7   2   2   65.19   15.40
  -7   2   2   95.89   13.00
  -7   2   2   69.69    9.10
  -7   2   2   56.49   14.30
   6  -2  -2 1481.25   56.79
   6  -2  -2 1536.85   55.79
   6  -2  -2 1464.25   56.09
   6  -2  -2 1494.65   53.49
   6  -2  -2 1476.55   60.89
  -6   2   2 1442.26   65.49
  -6   2   2 1475.25   47.50
  -6   2   2 1490.15   53.79
  -6   2   2 1479.75   49.70
   5  -2  -2  284.17   18.00
   5  -2  -2  275.27   16.10
   5  -2  -2  293.37   16.20
  -5   2   2  283.17   12.30
  -5   2   2  256.87   21.40
  -5   2   2  282.27   13.20
  -5   2   2  286.17   22.50
   4  -2  -2  344.67   17.00
   4  -2  -2  346.47   15.60
   4  -2  -2  357.96   15.70
   4  -2  -2  339.27   18.80
  -4   2   2  326.37   22.10
  -4   2   2  339.27   22.90
   3  -2  -2 1609.24   55.09
   3  -2  -2 1751.22   58.89
  -3   2   2 1738.33   63.79
  -3   2   2 1696.53   63.19
  -3   2   2 1714.13   52.79
   2  -2  -2 2192.08   70.49
  -2   2   2 2114.09   71.99
   1  -2  -2   91.59    7.30
  -1   2   2   80.49    7.10
  -1   2   2   83.19    4.20
  -1   2   2   85.99    4.20
   0  -2  -2  185.88   10.20
   0  -2  -2  200.28   10.40
   0   2   2  184.78    9.60
   0   2   2  191.88    9.30
   0   2   2  195.98    9.90
  -2  -2  -2  110.09    7.00
  -2  -2  -2  100.79    9.00
  -2  -2  -2   90.79   10.40
  -2  -2  -2  120.59    7.00
  -2  -2  -2  116.99    9.70
  -2  -2  -2  111.59    5.90
   2   2   2  122.69    7.50
   2   2   2  123.79   10.60
   2   2   2   99.49    9.40
   2   2   2  104.09   11.40
   2   2   2  106.79    5.70
   2   2   2  117.99    6.90
   2   2   2  114.19   10.60
  -3  -2  -2  351.76   16.90
  -3  -2  -2  350.76   19.40
  -3  -2  -2  356.66   19.30
  -3  -2  -2  325.97   17.90
   3   2   2  336.47   19.90
   3   2   2  352.56   21.50
   3   2   2  346.77   14.20
   3   2   2  336.47   17.40
   3   2   2  387.56   22.10
  -4  -2  -2  250.27   12.20
  -4  -2  -2  287.57   17.40
  -4  -2  -2  263.77   18.30
   4   2   2  279.77   21.00
   4   2   2  254.07   19.10
   4   2   2  294.77   14.30
   4   2   2  252.97   13.20
   4   2   2  262.27   13.10
   4   2   2  289.47   21.20
  -5  -2  -2  180.98   19.50
  -5  -2  -2  158.38   10.80
  -5  -2  -2  150.48   12.00
  -5  -2  -2  153.38   10.50
  -5  -2  -2  151.18    9.80
  -5  -2  -2  151.98   15.30
  -5  -2  -2  170.68   12.10
   5   2   2  142.49    9.70
   5   2   2  152.08   19.70
   5   2   2  161.38   10.90
   5   2   2  153.78    9.60
   5   2   2  157.88   20.80
   5   2   2  133.09   18.80
  -6  -2  -2   15.60    5.50
  -6  -2  -2    5.20    5.80
  -6  -2  -2   11.60    3.80
  -6  -2  -2   20.50    5.40
  -6  -2  -2   16.70    5.60
  -6  -2  -2   13.90    5.60
  -6  -2  -2   12.10    8.00
  -6  -2  -2    9.10    6.10
   6   2   2   15.40    4.90
   6   2   2   18.10    9.40
   6   2   2   26.40    5.60
   6   2   2   12.90    4.40
   6   2   2   19.20    5.20
   6   2   2   11.10    8.90
   6   2   2   15.00    5.90
  -7  -2  -2  123.59   25.40
  -7  -2  -2  135.99   11.80
  -7  -2  -2  121.79   13.30
  -7  -2  -2  120.39   11.80
  -7  -2  -2  105.19    8.30
   7   2   2  112.69   13.50
   7   2   2  104.39   10.80
   7   2   2   86.79   11.00
   7   2   2  110.09   18.20
   7   2   2  105.79   11.40
   7   2   2   95.49   21.50
   7   2   2   94.49   22.00
  -8  -2  -2   87.29   10.10
  -8  -2  -2  103.09    8.00
  -8  -2  -2   68.19    8.90
  -8  -2  -2   58.79   12.20
  -8  -2  -2   97.49   12.00
   8   2   2  108.09   19.20
   8   2   2   70.19    9.90
   8   2   2   84.59   13.30
   8   2   2   90.09   11.60
   8   2   2   63.59   18.60
   8   2   2   88.59    9.80
  -9  -2  -2  228.68   14.50
  -9  -2  -2  222.58   16.10
   9   2   2  201.88   20.00
   9   2   2  238.08   27.30
   9   2   2  164.18   20.00
   9   2   2  227.78   16.50
 -10  -2  -2   53.49    8.40
 -10  -2  -2   75.09   11.60
  10   2   2   60.69   13.20
  10   2   2   50.99    9.20
  10   2   2   64.09    8.80
  10   2   2   54.29   14.50
  10   2   2   50.49    9.40
 -11  -2  -2  100.99    9.80
  11   2   2  101.89    8.00
  11   2   2   81.49    9.70
  11   2   2  110.29   18.40
  11   2   2  103.79    9.20
  11   2   2  135.29   16.70
 -12  -2  -2   73.99    5.90
 -12  -2  -2   66.89    7.70
  12   2   2   57.99    9.70
  13  -3  -2   14.20    6.00
 -13   3   2   20.40    5.00
 -13   3   2   21.20    3.50
  12  -3  -2  253.07   28.60
  12  -3  -2  265.87   19.40
 -12   3   2  304.77   16.00
 -12   3   2  300.77   17.10
 -12   3   2  293.97   18.80
  11  -3  -2    9.90    5.60
  11  -3  -2   13.70    9.90
  11  -3  -2    6.80    8.20
  11  -3  -2   19.50    7.70
  11  -3  -2   13.90    6.40
 -11   3   2   13.80    3.80
 -11   3   2   17.80    8.90
 -11   3   2    9.90    5.80
 -11   3   2   25.80    8.30
 -11   3   2   26.00    8.10
  10  -3  -2  321.07   22.70
  10  -3  -2  327.87   25.00
  10  -3  -2  303.87   18.10
  10  -3  -2  328.47   23.50
 -10   3   2  312.27   17.60
 -10   3   2  325.77   16.10
 -10   3   2  327.17   15.20
 -10   3   2  322.77   19.90
 -10   3   2  314.47   20.10
 -10   3   2  329.87   21.40
 -10   3   2  323.67   23.70
   9  -3  -2   35.50    7.40
   9  -3  -2   52.29   12.90
   9  -3  -2   47.80   10.80
  -9   3   2   56.49   12.90
  -9   3   2   47.10   18.70
  -9   3   2   46.90    9.30
  -9   3   2   51.89   10.20
  -9   3   2   51.59    8.00
  -9   3   2   33.80    9.10
  -9   3   2   40.10    7.00
  -9   3   2   40.10    6.20
   8  -3  -2  931.31   39.50
   8  -3  -2 1056.59   43.30
   8  -3  -2 1040.90   47.90
   8  -3  -2 1134.09   42.10
   8  -3  -2 1048.30   39.00
   8  -3  -2 1067.99   47.20
   8  -3  -2 1121.19   45.00
  -8   3   2 1119.09   37.60
  -8   3   2 1039.60   41.40
  -8   3   2 1045.40   40.80
  -8   3   2 1095.09   65.19
  -8   3   2 1070.59   37.70
  -8   3   2 1098.19   38.50
  -8   3   2 1091.99   46.10
  -8   3   2 1084.29   61.79
  -8   3   2 1112.29   42.10
   7  -3  -2   80.29   11.90
   7  -3  -2   73.39   10.20
   7  -3  -2   91.89   10.40
   7  -3  -2   88.09   11.80
   7  -3  -2   97.59   14.70
   7  -3  -2   73.09   11.80
   7  -3  -2  104.69   12.40
   7  -3  -2   75.29   13.40
   7  -3  -2  111.29   10.40
  -7   3   2   80.49    7.10
  -7   3   2   86.19    8.10
  -7   3   2   86.49    8.70
  -7   3   2   63.59   16.60
  -7   3   2   90.99    9.90
  -7   3   2   84.89   18.00
  -7   3   2   81.49   12.30
   6  -3  -2   32.30    6.90
   6  -3  -2   21.80    7.10
   6  -3  -2   34.60    7.30
   6  -3  -2   17.50    7.60
   6  -3  -2    6.90    4.40
   6  -3  -2   16.50    5.00
   6  -3  -2   14.30    5.00
  -6   3   2   13.10    9.00
  -6   3   2   12.20    6.10
  -6   3   2    5.90    7.90
  -6   3   2    6.80    3.90
  -6   3   2   15.10    4.00
   5  -3  -2 2668.63   92.19
   5  -3  -2 2914.81   96.19
   5  -3  -2 2908.51   89.99
   5  -3  -2 2929.51   98.79
   5  -3  -2 2923.71   89.99
  -5   3   2 2874.61  106.99
  -5   3   2 3056.09  109.09
  -5   3   2 2917.31   87.69
   4  -3  -2    9.20    3.90
  -4   3   2    7.10    2.60
  -4   3   2    8.40    6.70
  -4   3   2    8.60    6.80
   3  -3  -2   19.40    4.00
   3  -3  -2   16.70    5.50
  -3   3   2   24.10    7.30
  -3   3   2   23.70    7.70
  -3   3   2   20.20    3.00
   2  -3  -2   28.70    4.40
   2  -3  -2   33.80    6.80
   1  -3  -2 1736.73   58.29
   1  -3  -2 1661.23   55.39
  -1   3   2 1682.53   53.19
  -1   3   2 1693.93   59.99
   0  -3  -2  207.78   12.50
   0  -3  -2  228.58   13.00
   0   3   2  219.58   11.90
   0   3   2  209.38   11.90
   0   3   2  236.68   12.50
  -1  -3  -2  755.72   29.40
  -1  -3  -2  784.52   31.70
   1   3   2  785.72   28.00
   1   3   2  771.12   34.70
   1   3   2  784.32   27.20
   1   3   2  795.72   32.40
   1   3   2  824.72   32.70
  -2  -3  -2 3531.05  110.09
  -2  -3  -2 3519.75  109.99
  -2  -3  -2 3927.91  132.69
   2   3   2 3739.83  119.09
   2   3   2 3462.85  117.39
   2   3   2 3644.84  118.89
  -3  -3  -2 1037.80   36.60
  -3  -3  -2 1064.19   42.70
  -3  -3  -2 1139.69   42.80
   3   3   2  965.00   34.90
   3   3   2 1039.60   42.60
   3   3   2 1006.30   34.30
   3   3   2 1022.00   45.60
   3   3   2  991.00   37.90
   3   3   2 1010.80   45.50
  -4  -3  -2   47.30    8.00
  -4  -3  -2   53.39    8.60
  -4  -3  -2   64.39    8.00
   4   3   2   54.79    6.20
   4   3   2   62.39   10.80
   4   3   2   62.79   13.10
   4   3   2   56.99   12.90
   4   3   2   53.99    6.20
   4   3   2   46.70    6.40
  -5  -3  -2 1691.63   57.39
  -5  -3  -2 1781.32   60.39
  -5  -3  -2 1833.82   61.39
  -5  -3  -2 1705.63   59.09
  -5  -3  -2 1741.23   61.59
   5   3   2 2094.29   68.49
   5   3   2 1658.63   76.39
   5   3   2 1755.32   59.89
   5   3   2 1786.02   76.89
  -6  -3  -2  365.66   19.10
  -6  -3  -2  368.76   18.10
  -6  -3  -2  404.26   20.90
  -6  -3  -2  408.16   22.60
  -6  -3  -2  372.86   18.80
   6   3   2  408.36   18.80
   6   3   2  372.16   18.60
   6   3   2  402.46   35.30
   6   3   2  387.46   17.60
   6   3   2  378.06   33.50
   6   3   2  388.76   20.70
  -7  -3  -2    6.40    5.80
  -7  -3  -2    4.40    5.10
  -7  -3  -2   17.70    8.10
  -7  -3  -2    5.10    7.90
  -7  -3  -2   15.80    5.50
   7   3   2   18.50    5.90
   7   3   2   17.30   11.80
   7   3   2    7.20    4.80
   7   3   2    5.70    5.30
   7   3   2   11.40    7.60
   7   3   2    3.80    6.00
  -8  -3  -2   67.39    9.70
  -8  -3  -2   56.29    8.80
  -8  -3  -2   57.09    8.50
  -8  -3  -2   73.99   11.10
  -8  -3  -2   48.20   11.50
   8   3   2   57.29    9.50
   8   3   2   51.99   10.80
   8   3   2   46.30    9.00
   8   3   2   63.59   22.30
   8   3   2   71.49    9.10
   8   3   2   64.69   15.20
  -9  -3  -2  253.17   16.70
  -9  -3  -2  217.68   14.40
   9   3   2  226.78   26.40
   9   3   2  235.18   21.70
   9   3   2  189.08   20.90
   9   3   2  223.28   14.60
   9   3   2  237.38   16.70
   9   3   2  246.08   16.90
 -10  -3  -2  550.34   23.20
 -10  -3  -2  515.35   21.30
  10   3   2  536.35   35.30
  10   3   2  556.54   23.10
  10   3   2  521.35   28.10
  10   3   2  549.25   32.20
  10   3   2  542.15   24.80
  10   3   2  553.84   25.00
 -11  -3  -2   26.80    5.00
  11   3   2   25.10    4.60
  11   3   2   39.70    7.50
  11   3   2   31.90    9.70
  13  -4  -2   33.90    7.20
 -13   4   2   24.70    5.70
  12  -4  -2   31.70   15.20
 -12   4   2   41.80    9.10
 -12   4   2   49.90    8.70
 -12   4   2   52.29    8.10
  11  -4  -2   66.09    9.90
  11  -4  -2   65.19   10.90
  11  -4  -2   62.29   12.30
 -11   4   2   71.59   11.20
 -11   4   2   57.49    6.40
 -11   4   2   67.79   12.40
 -11   4   2   70.19    7.70
 -11   4   2   55.19    9.60
 -11   4   2   55.79    7.90
  10  -4  -2   91.89    9.40
  10  -4  -2  106.59   16.10
  10  -4  -2  116.69   21.40
  10  -4  -2   97.89   13.70
 -10   4   2  100.99   12.50
 -10   4   2   93.89   12.90
 -10   4   2   94.79   12.70
 -10   4   2   78.09    9.10
 -10   4   2   63.49   12.70
 -10   4   2   85.69   10.40
   9  -4  -2   45.10   11.30
   9  -4  -2   49.60   13.00
   9  -4  -2   28.40    7.10
   9  -4  -2   37.60    7.10
   9  -4  -2   41.00    7.80
   9  -4  -2   45.30   11.30
  -9   4   2   57.39    7.90
  -9   4   2   36.80    6.30
  -9   4   2   42.20    9.10
  -9   4   2   22.00   16.30
  -9   4   2   32.20    8.30
  -9   4   2   42.60    7.90
  -9   4   2   44.60   10.00
  -9   4   2   33.50   10.10
   8  -4  -2  170.08   22.50
   8  -4  -2  143.39   17.10
   8  -4  -2  159.68   11.20
   8  -4  -2  161.48   16.60
   8  -4  -2  164.48   15.90
   8  -4  -2  141.39   13.40
   8  -4  -2  149.59   13.00
  -8   4   2  147.19   28.40
  -8   4   2  157.58   10.20
  -8   4   2  162.78   29.00
  -8   4   2  154.58   13.30
  -8   4   2  176.28   11.60
  -8   4   2  168.88   18.90
  -8   4   2  132.09   13.80
  -8   4   2  118.19   12.70
   7  -4  -2  168.78   13.50
   7  -4  -2  161.98   13.50
   7  -4  -2  151.38   12.20
   7  -4  -2  164.28   10.80
   7  -4  -2  167.08   12.70
   7  -4  -2  166.28   21.70
   7  -4  -2  166.88   13.20
   7  -4  -2  183.98   18.10
  -7   4   2  191.18   29.70
  -7   4   2  154.58   10.60
  -7   4   2  158.18    9.50
  -7   4   2  178.88   28.60
  -7   4   2  157.28   14.70
  -7   4   2  159.28   10.40
   6  -4  -2   18.10    5.80
   6  -4  -2   19.40    6.10
   6  -4  -2   16.20    5.40
   6  -4  -2   25.10    5.80
   6  -4  -2   19.00    8.60
  -6   4   2   12.50    4.60
  -6   4   2   17.60   11.80
  -6   4   2   13.70   10.30
  -6   4   2   25.40    4.80
  -6   4   2    9.60    5.30
   5  -4  -2  129.59   17.50
  -5   4   2   91.59   17.20
  -5   4   2  109.19    8.00
  -5   4   2  102.59   17.50
  -5   4   2  105.79    6.90
   4  -4  -2 2562.54   88.29
   4  -4  -2 2429.46   79.29
  -4   4   2 2538.05   96.39
  -4   4   2 2387.26   94.29
  -4   4   2 2502.75   76.19
   3  -4  -2  152.78    9.60
   3  -4  -2  188.08   15.10
  -3   4   2  173.68    7.60
  -3   4   2  132.39   16.80
   2  -4  -2  646.64   26.20
   2  -4  -2  648.44   25.70
  -2   4   2  717.13   36.20
   1  -4  -2  518.05   22.90
   1  -4  -2  510.45   24.80
  -1   4   2  512.05   21.00
  -1   4   2  485.95   20.70
   0  -4  -2   26.50    5.70
   0  -4  -2   44.00    8.10
   0   4   2   48.50    7.30
   0   4   2   43.60    6.80
   0   4   2   41.90    6.50
  -1  -4  -2  117.49   10.00
  -1  -4  -2   95.19   11.40
   1   4   2  113.89    8.30
   1   4   2  132.49   14.50
   1   4   2  108.89   15.10
   1   4   2  112.79    8.80
   1   4   2  119.89   14.00
  -2  -4  -2  341.17   17.30
  -2  -4  -2  362.86   22.00
   2   4   2  364.56   16.00
   2   4   2  376.16   13.90
   2   4   2  371.56   22.60
   2   4   2  381.46   23.80
   2   4   2  385.76   24.00
   2   4   2  342.77   15.40
   2   4   2  359.66   16.70
  -3  -4  -2 2792.12   94.19
  -3  -4  -2 2610.04   85.29
   3   4   2 2798.72   85.49
   3   4   2 2585.44   90.49
   3   4   2 2589.44   97.49
   3   4   2 2748.53   98.99
   3   4   2 2616.24   81.89
   3   4   2 2556.14   84.69
  -4  -4  -2 1231.38   44.40
  -4  -4  -2 1232.98   44.00
  -4  -4  -2 1185.98   40.40
   4   4   2 1285.57   42.90
   4   4   2 1227.18   59.39
   4   4   2 1211.78   58.19
   4   4   2 1210.98   40.80
  -5  -4  -2    8.90    5.60
  -5  -4  -2   13.70    4.30
  -5  -4  -2   13.60    5.50
  -5  -4  -2   16.60    5.60
  -5  -4  -2   17.50    5.10
   5   4   2    3.60    7.50
   5   4   2   11.60    4.50
   5   4   2   11.90    5.40
   5   4   2   23.60   10.80
  -6  -4  -2  108.79   14.70
  -6  -4  -2   67.89   10.50
  -6  -4  -2   83.49    9.20
  -6  -4  -2   87.39   11.20
  -6  -4  -2   74.89    9.20
  -6  -4  -2   81.19   10.30
   6   4   2   94.19   11.70
   6   4   2   94.59   10.50
   6   4   2   84.69   20.50
   6   4   2   71.39    9.10
   6   4   2   76.79    8.90
  -7  -4  -2   61.69    9.50
  -7  -4  -2   78.49    9.60
  -7  -4  -2   67.69    8.70
  -7  -4  -2   80.29   12.90
  -7  -4  -2   78.59   13.80
   7   4   2   45.00    8.40
   7   4   2   78.29   10.00
   7   4   2   71.29   11.90
   7   4   2   88.09   17.50
   7   4   2   72.49    9.30
   7   4   2   59.59   22.30
  -8  -4  -2   -3.20    4.50
  -8  -4  -2   -6.70    5.70
  -8  -4  -2   -8.70    7.50
  -8  -4  -2    9.30    6.00
  -8  -4  -2    3.40    5.40
   8   4   2    2.70    6.70
   8   4   2   -1.30    5.20
   8   4   2    7.60    9.90
   8   4   2    0.50    4.80
   8   4   2    5.40    5.50
  -9  -4  -2   67.59    8.70
  -9  -4  -2   75.19   10.50
  -9  -4  -2   84.59    9.30
   9   4   2   73.89   10.60
   9   4   2   73.89   12.40
   9   4   2   88.49   11.20
   9   4   2   70.79   14.50
   9   4   2   91.29   18.60
   9   4   2   87.99    9.80
 -10  -4  -2  299.97   13.90
 -10  -4  -2  297.87   13.60
  10   4   2  315.77   22.90
  10   4   2  304.47   16.70
  10   4   2  302.37   16.60
  10   4   2  320.97   16.00
  10   4   2  309.97   25.50
 -11  -4  -2   35.90    5.50
  11   4   2   28.50    5.70
  11   4   2   39.40   11.50
  11   4   2   38.80    4.30
  13  -5  -2    4.40    5.00
  12  -5  -2   -2.60    5.90
  12  -5  -2    9.80    5.90
 -12   5   2    7.00    5.00
 -12   5   2    5.00    4.60
 -12   5   2    7.20    3.00
 -12   5   2   11.40    6.90
  11  -5  -2  240.28   18.60
  11  -5  -2  244.78   15.90
 -11   5   2  244.88   20.30
 -11   5   2  257.37   17.50
 -11   5   2  253.47   24.20
 -11   5   2  244.08   13.80
 -11   5   2  258.37   17.40
 -11   5   2  248.28   14.80
 -11   5   2  240.48   12.50
  10  -5  -2  172.68   16.60
  10  -5  -2  162.98   17.90
 -10   5   2  142.39   15.00
 -10   5   2  150.28   12.50
 -10   5   2  143.09   12.20
 -10   5   2  152.48   11.10
 -10   5   2  167.48   15.90
 -10   5   2  163.18   19.70
   9  -5  -2   47.20   10.40
   9  -5  -2   59.79   10.50
   9  -5  -2   50.09    9.10
   9  -5  -2   68.39   12.00
   9  -5  -2   34.30   13.30
   9  -5  -2   54.69    9.90
  -9   5   2   66.79    9.30
  -9   5   2   44.20    7.80
  -9   5   2   51.29   10.10
  -9   5   2   55.49    9.80
  -9   5   2   57.69    7.50
  -9   5   2   92.29   26.00
  -9   5   2   44.40   10.80
   8  -5  -2  193.68   18.10
   8  -5  -2  164.98   15.50
   8  -5  -2  142.89   13.60
   8  -5  -2  151.18   15.50
   8  -5  -2  155.38   17.20
   8  -5  -2  146.79   22.20
   8  -5  -2  150.58   15.30
  -8   5   2  140.89   26.90
  -8   5   2  136.69   14.00
  -8   5   2  155.08   11.90
  -8   5   2  155.78   11.50
  -8   5   2  146.99   11.20
  -8   5   2  154.88   18.20
   7  -5  -2    6.60    5.30
   7  -5  -2    5.60    5.10
   7  -5  -2    1.50    7.00
   7  -5  -2   12.90    5.70
   7  -5  -2    4.20    4.60
   7  -5  -2   11.80    5.80
   7  -5  -2   13.20    6.40
  -7   5   2   12.70    4.50
  -7   5   2    7.70    6.80
  -7   5   2    6.10    3.80
  -7   5   2    4.40    9.50
  -7   5   2   13.60    4.70
  -7   5   2    6.50    5.00
  -7   5   2   -0.10    8.80
   6  -5  -2   88.79   10.50
   6  -5  -2  111.89   12.00
   6  -5  -2   93.19   11.50
   6  -5  -2   87.89   17.20
   6  -5  -2  126.09   12.60
   6  -5  -2   94.39   10.50
   6  -5  -2  124.49   12.10
   6  -5  -2   94.19   10.80
  -6   5   2  103.69    8.90
  -6   5   2   89.39    9.60
  -6   5   2  101.59    9.60
  -6   5   2  104.69    8.50
  -6   5   2  118.49   24.30
  -6   5   2  107.39   21.90
   5  -5  -2  410.36   20.10
   5  -5  -2  458.75   29.20
   5  -5  -2  435.46   21.00
  -5   5   2  444.56   18.80
  -5   5   2  417.26   34.10
  -5   5   2  469.15   17.50
   4  -5  -2  221.38   13.00
   4  -5  -2  225.38   19.50
  -4   5   2  261.07   11.60
  -4   5   2  262.87   25.50
  -4   5   2  268.77   25.00
   3  -5  -2  269.27   14.00
   3  -5  -2  318.67   21.80
  -3   5   2  311.77   25.80
  -3   5   2  291.97   11.30
   2  -5  -2  150.38   17.70
   2  -5  -2  127.59   10.80
  -2   5   2  107.99    8.80
  -2   5   2  139.39   19.50
  -2   5   2  122.89    7.80
  -2   5   2  123.39    7.70
  -2   5   2  123.79    8.60
   1  -5  -2   83.29   12.20
   1  -5  -2  102.69   12.40
  -1   5   2  101.09    9.00
  -1   5   2   99.99   10.70
   0  -5  -2 1178.08   47.00
   0  -5  -2 1170.88   47.10
   0   5   2 1170.48   45.90
   0   5   2 1193.58   46.80
   0   5   2 1228.68   47.00
   0   5   2 1151.38   47.10
  -1  -5  -2  526.95   28.20
   1   5   2  507.75   28.60
   1   5   2  582.44   41.30
   1   5   2  540.25   29.30
   1   5   2  503.65   23.10
   1   5   2  532.95   24.70
  -2  -5  -2   37.90    9.40
   2   5   2   44.00    5.80
   2   5   2   57.39   12.10
   2   5   2   55.39    6.80
   2   5   2   47.50   10.70
   2   5   2   52.59   11.70
   2   5   2   46.40    5.00
   2   5   2   54.59    7.30
  -3  -5  -2    9.70    4.10
  -3  -5  -2    9.30    4.60
  -3  -5  -2    8.50    4.80
  -3  -5  -2    5.50    3.90
  -3  -5  -2    0.20    6.70
   3   5   2   12.20    3.40
   3   5   2   12.30    8.40
   3   5   2   18.40    4.10
   3   5   2   13.50    8.50
  -4  -5  -2  517.85   23.50
  -4  -5  -2  443.66   18.40
  -4  -5  -2  481.85   22.40
  -4  -5  -2  454.15   20.70
  -4  -5  -2  419.76   21.00
  -4  -5  -2  504.55   22.80
  -4  -5  -2  486.35   23.20
   4   5   2  507.45   21.50
   4   5   2  494.55   37.00
   4   5   2  534.55   37.30
   4   5   2  460.55   22.00
  -5  -5  -2  131.59   12.10
  -5  -5  -2  117.89    9.20
  -5  -5  -2  119.69   14.40
  -5  -5  -2  138.89   11.90
  -5  -5  -2  113.59   12.30
  -5  -5  -2  101.29   10.80
   5   5   2  147.99   25.30
   5   5   2  134.49   11.80
   5   5   2  120.09   11.20
   5   5   2  117.89   23.20
   5   5   2  140.09   11.30
   5   5   2  135.79   13.20
  -6  -5  -2   68.29   10.50
  -6  -5  -2   64.79    8.80
  -6  -5  -2   58.09   10.40
  -6  -5  -2   50.29    8.20
  -6  -5  -2   81.49   13.40
  -6  -5  -2   57.59    9.00
   6   5   2   70.89    8.60
   6   5   2   58.09    8.40
   6   5   2   54.79    8.70
   6   5   2   52.89   16.90
   6   5   2   67.29   10.60
  -7  -5  -2  436.16   22.60
  -7  -5  -2  424.46   21.20
  -7  -5  -2  433.36   26.10
  -7  -5  -2  451.45   25.20
  -7  -5  -2  445.16   19.90
   7   5   2  432.36   20.30
   7   5   2  480.05   32.40
   7   5   2  435.36   21.60
   7   5   2  434.46   24.80
   7   5   2  460.85   22.40
  -8  -5  -2   33.20    7.20
  -8  -5  -2   19.70    9.80
  -8  -5  -2   32.20    6.20
  -8  -5  -2   20.20    8.10
  -8  -5  -2   27.30    7.10
   8   5   2   30.50    6.70
   8   5   2   35.20   12.40
   8   5   2   32.50    9.70
   8   5   2   26.90    7.60
   8   5   2   32.80    7.80
  -9  -5  -2   21.00    5.50
  -9  -5  -2   20.10    6.70
  -9  -5  -2   25.40    7.90
  -9  -5  -2   33.60    5.20
   9   5   2   25.40    9.90
   9   5   2   25.20    7.40
   9   5   2   32.70    6.60
   9   5   2   28.80   11.80
   9   5   2   26.70    8.50
 -10  -5  -2    5.20    5.20
 -10  -5  -2   13.70    5.20
  10   5   2   12.80    5.50
  10   5   2   10.80    4.80
  10   5   2   13.20    4.30
  10   5   2   22.40    8.20
  13  -6  -2    6.00    3.60
 -13   6   2    5.30    3.20
  12  -6  -2    2.90    5.60
  12  -6  -2    2.90    5.00
 -12   6   2    8.40    5.60
 -12   6   2    9.70    4.50
 -12   6   2    6.10    6.60
 -12   6   2    4.40    3.10
  11  -6  -2   24.10    8.30
  11  -6  -2   20.90    6.80
 -11   6   2   27.60    8.00
 -11   6   2   34.50    7.10
 -11   6   2   20.30    5.30
 -11   6   2   23.80   13.50
 -11   6   2   25.90    7.40
 -11   6   2   23.70    6.10
  10  -6  -2  309.07   20.10
  10  -6  -2  284.17   19.40
  10  -6  -2  265.47   17.10
  10  -6  -2  286.07   19.10
 -10   6   2  291.17   20.10
 -10   6   2  263.87   19.00
 -10   6   2  280.07   16.60
 -10   6   2  295.47   16.50
 -10   6   2  290.97   23.10
 -10   6   2  306.67   15.10
   9  -6  -2  256.77   31.10
   9  -6  -2  333.67   20.90
   9  -6  -2  296.77   20.10
   9  -6  -2  299.47   19.90
   9  -6  -2  301.97   17.40
   9  -6  -2  282.27   19.00
  -9   6   2  226.58   23.90
  -9   6   2  312.27   16.80
  -9   6   2  252.67   24.30
  -9   6   2  295.37   15.10
  -9   6   2  321.47   17.40
  -9   6   2  282.97   20.30
   8  -6  -2   14.50    6.30
   8  -6  -2   18.80    7.00
   8  -6  -2    8.40    6.60
   8  -6  -2    5.10    6.40
   8  -6  -2   11.40   10.20
  -8   6   2    9.00    6.40
  -8   6   2   14.00    5.50
  -8   6   2   16.20    4.90
  -8   6   2    2.60   13.50
  -8   6   2   13.30    8.80
  -8   6   2   12.80    5.20
   7  -6  -2   26.60    7.20
   7  -6  -2   30.30    7.40
   7  -6  -2   22.10   10.70
   7  -6  -2   29.70    7.60
   7  -6  -2   41.30    8.90
   7  -6  -2   36.50    7.90
  -7   6   2   24.60   15.30
  -7   6   2   31.70    6.20
  -7   6   2   20.80    7.80
  -7   6   2   31.20    5.40
  -7   6   2   32.30    7.20
  -7   6   2   25.40   14.70
  -7   6   2   32.40    6.50
   6  -6  -2    8.50    5.40
   6  -6  -2    9.70    5.60
   6  -6  -2   -1.10    7.40
   6  -6  -2   18.80    5.70
   6  -6  -2   10.20    6.00
   6  -6  -2    9.40    4.60
   6  -6  -2    9.30    5.70
   6  -6  -2    8.00    4.80
  -6   6   2   17.90   12.60
  -6   6   2   14.00    5.00
  -6   6   2   12.30   11.80
  -6   6   2   13.50    4.10
   5  -6  -2   13.00    5.70
   5  -6  -2   14.50    5.10
   5  -6  -2   14.90    5.30
   5  -6  -2   13.80    4.60
   5  -6  -2   11.70    5.30
   5  -6  -2   14.30    5.60
   5  -6  -2   17.80    6.50
   5  -6  -2    4.00    6.80
  -5   6   2   15.80    4.40
  -5   6   2   22.40   12.00
  -5   6   2   11.40    3.50
  -5   6   2   27.80   13.60
   4  -6  -2 3760.32  117.59
   4  -6  -2 3759.02  117.19
   4  -6  -2 3764.02  130.89
   4  -6  -2 3619.54  115.99
   4  -6  -2 3656.13  116.69
  -4   6   2 3807.02  140.59
  -4   6   2 3723.83  142.69
  -4   6   2 3837.92  112.89
  -4   6   2 3672.13  111.49
   3  -6  -2  284.97   22.80
   3  -6  -2  249.88   14.80
   3  -6  -2  255.47   14.80
  -3   6   2  281.67   27.00
  -3   6   2  253.27   10.50
   2  -6  -2 1186.48   47.80
   2  -6  -2 1222.88   52.89
  -2   6   2 1207.28   42.40
  -2   6   2 1221.48   42.40
  -2   6   2 1191.18   44.30
  -2   6   2 1243.88   59.39
   1  -6  -2  558.74   30.60
   1  -6  -2  543.15   28.50
  -1   6   2  509.95   33.40
  -1   6   2  540.45   26.20
  -1   6   2  547.55   26.50
  -1   6   2  499.75   29.10
   0  -6  -2  322.87   22.10
   0  -6  -2  344.67   23.00
   0   6   2  351.86   22.70
   0   6   2  316.27   21.50
   0   6   2  350.96   25.60
   0   6   2  333.37   22.00
   0   6   2  323.47   20.60
  -1  -6  -2  953.00   35.80
  -1  -6  -2  918.31   34.80
  -1  -6  -2  937.81   34.80
  -1  -6  -2  913.51   43.70
  -1  -6  -2  887.81   40.30
  -1  -6  -2  893.01   34.10
   1   6   2  885.51   35.70
   1   6   2  902.91   44.40
   1   6   2  913.11   42.90
   1   6   2  905.81   44.10
  -2  -6  -2   62.59    8.20
  -2  -6  -2   85.39   10.80
  -2  -6  -2   89.39   10.60
  -2  -6  -2   35.20   10.20
  -2  -6  -2   71.59    8.30
  -2  -6  -2   53.09    7.20
  -2  -6  -2   73.69    9.50
   2   6   2   83.39    7.20
   2   6   2   83.49   16.10
   2   6   2   68.09   10.40
   2   6   2   97.49   17.20
  -3  -6  -2  120.09   10.70
  -3  -6  -2  122.49   12.00
  -3  -6  -2   96.99   10.80
  -3  -6  -2  119.69   12.80
  -3  -6  -2  133.59   11.40
  -3  -6  -2  126.19   12.70
  -3  -6  -2   75.29    9.10
   3   6   2  123.89    8.90
   3   6   2   98.79   18.30
   3   6   2  125.59   20.00
   3   6   2  124.79    8.40
  -4  -6  -2   34.60    4.80
  -4  -6  -2   33.80    7.90
  -4  -6  -2   36.50    7.10
  -4  -6  -2   25.00    7.50
  -4  -6  -2   37.70    8.00
  -4  -6  -2   48.20    7.80
  -4  -6  -2   34.90    8.30
   4   6   2   25.90    6.30
   4   6   2   28.70   13.20
   4   6   2   35.80   15.40
   4   6   2   33.90    5.90
  -5  -6  -2  808.62   32.20
  -5  -6  -2  820.22   35.60
  -5  -6  -2  856.01   34.30
  -5  -6  -2  783.92   28.40
  -5  -6  -2  878.31   35.70
  -5  -6  -2  882.21   35.10
  -5  -6  -2  745.63   31.10
   5   6   2  776.72   54.79
   5   6   2  854.51   30.90
   5   6   2  786.32   31.70
   5   6   2  923.51   34.90
  -6  -6  -2   66.69    7.00
  -6  -6  -2   67.29   10.00
  -6  -6  -2   77.99   11.10
  -6  -6  -2   74.89   11.40
  -6  -6  -2   79.09   12.10
   6   6   2   87.59    9.30
   6   6   2   73.79   20.60
   6   6   2   70.59    9.50
   6   6   2   67.29    9.40
   6   6   2   60.79   12.40
  -7  -6  -2  106.99   14.90
  -7  -6  -2  113.99   13.30
  -7  -6  -2  143.49   15.00
  -7  -6  -2  120.49    8.10
  -7  -6  -2  114.79   11.60
  -7  -6  -2  137.09   11.80
   7   6   2  153.78   13.00
   7   6   2  113.69   11.80
   7   6   2  131.69   14.40
   7   6   2  117.69   19.70
   7   6   2  126.19   11.20
  -8  -6  -2   48.30    7.80
  -8  -6  -2   35.30    8.50
  -8  -6  -2   45.00    7.60
  -8  -6  -2   33.50    9.10
  -8  -6  -2   26.20    7.80
   8   6   2   38.00    6.90
   8   6   2   44.00   20.00
   8   6   2   47.00    8.30
   8   6   2   40.30   11.50
  -9  -6  -2    2.80    5.30
  -9  -6  -2    9.60    4.20
  -9  -6  -2    7.60    5.00
   9   6   2   -0.50    4.30
   9   6   2    7.30    4.60
   9   6   2   -1.50    5.20
   9   6   2   -6.30   10.40
   9   6   2    8.50   10.80
   9   6   2    9.50    6.90
 -10  -6  -2   20.20    4.10
  10   6   2   18.90    3.60
  12  -7  -2   78.79    7.90
  12  -7  -2   76.79    7.60
 -12   7   2   89.09    6.20
 -12   7   2   85.09    7.40
 -12   7   2   70.09    8.60
  11  -7  -2    6.30    5.70
  11  -7  -2    5.90    5.60
 -11   7   2    3.10    4.70
 -11   7   2    0.90    5.30
 -11   7   2    7.30    5.90
 -11   7   2    1.90    4.50
 -11   7   2   18.30    8.50
 -11   7   2    3.90    4.30
  10  -7  -2   67.29    9.90
  10  -7  -2   67.19   10.40
  10  -7  -2   67.39   10.50
  10  -7  -2   66.89   11.00
 -10   7   2   84.69   11.50
 -10   7   2   53.19    8.10
 -10   7   2   62.69    9.40
 -10   7   2   71.39    8.10
 -10   7   2   80.89   14.00
 -10   7   2   42.90   10.50
   9  -7  -2   19.50   12.40
   9  -7  -2   17.00    7.10
   9  -7  -2   17.80    7.20
   9  -7  -2   21.50    7.60
   9  -7  -2    7.90    6.80
   9  -7  -2   21.00    7.10
  -9   7   2   21.40    8.10
  -9   7   2   24.40    6.40
  -9   7   2   19.40    6.40
  -9   7   2   37.10   11.70
  -9   7   2   19.30    7.80
  -9   7   2   19.20    5.50
   8  -7  -2   -0.40    5.50
   8  -7  -2    4.90    6.10
   8  -7  -2   15.40    7.30
   8  -7  -2   24.20    8.90
   8  -7  -2   14.40    7.40
   8  -7  -2   17.20   11.40
  -8   7   2    2.50   14.50
  -8   7   2   11.00    9.50
  -8   7   2    4.80    6.40
  -8   7   2   13.00    5.30
  -8   7   2    6.20    4.50
  -8   7   2    4.20    5.00
   7  -7  -2  738.03   32.40
   7  -7  -2  813.42   34.70
   7  -7  -2  762.22   30.40
   7  -7  -2  674.13   44.90
   7  -7  -2  757.12   33.70
   7  -7  -2  687.63   31.40
   7  -7  -2  755.82   34.10
  -7   7   2  766.92   27.70
  -7   7   2  786.52   38.50
  -7   7   2  780.82   29.20
  -7   7   2  759.32   57.29
  -7   7   2  724.73   31.50
  -7   7   2  688.63   28.20
   6  -7  -2  667.13   30.70
   6  -7  -2  694.53   44.00
   6  -7  -2  702.33   31.10
   6  -7  -2  657.23   26.30
   6  -7  -2  658.73   29.60
   6  -7  -2  707.03   32.20
  -6   7   2  650.23   25.00
  -6   7   2  613.24   25.60
  -6   7   2  700.63   28.70
  -6   7   2  698.83   25.90
   5  -7  -2  166.78   15.40
   5  -7  -2   99.59   11.30
   5  -7  -2  109.79   11.90
   5  -7  -2  135.29   13.70
   5  -7  -2  132.69    9.00
   5  -7  -2  136.29   13.10
   5  -7  -2  132.59   22.40
  -5   7   2  128.69    8.70
  -5   7   2  121.09   24.60
  -5   7   2  110.29   23.10
   4  -7  -2  267.67   16.80
   4  -7  -2  292.07   26.60
   4  -7  -2  275.97   17.10
   4  -7  -2  257.07   15.80
   4  -7  -2  282.77   17.40
   4  -7  -2  271.07   17.80
   4  -7  -2  257.47   16.00
  -4   7   2  284.87   13.30
  -4   7   2  323.17   38.50
  -4   7   2  315.47   37.90
  -4   7   2  264.67   12.50
   3  -7  -2  108.09   11.30
   3  -7  -2  103.69   11.10
   3  -7  -2  107.99   11.70
   3  -7  -2   99.19   16.70
   3  -7  -2  119.79   13.00
   3  -7  -2  111.09   12.60
   3  -7  -2  116.09   11.40
  -3   7   2  101.59    6.40
  -3   7   2  106.39   21.90
  -3   7   2  143.99   25.90
   2  -7  -2  366.06   19.50
   2  -7  -2  386.76   19.40
   2  -7  -2  373.16   19.40
   2  -7  -2  358.76   18.00
   2  -7  -2  386.46   19.60
   2  -7  -2  413.16   20.30
   2  -7  -2  403.26   28.60
   2  -7  -2  380.26   24.40
   2  -7  -2  380.46   20.20
  -2   7   2  427.16   33.80
  -2   7   2  379.46   18.50
  -2   7   2  377.86   27.90
  -2   7   2  393.86   31.80
   1  -7  -2  177.28   20.30
   1  -7  -2  194.58   13.40
   1  -7  -2  197.78   13.90
   1  -7  -2  200.88   13.10
   1  -7  -2  207.08   24.00
   1  -7  -2  223.88   24.90
   1  -7  -2  189.18   14.00
   1  -7  -2  169.68   12.20
   1  -7  -2  170.58   11.60
   1  -7  -2  162.58   19.80
   1  -7  -2  200.28   13.00
  -1   7   2  204.28   20.00
  -1   7   2  196.08   25.00
  -1   7   2  199.88   16.30
  -1   7   2  196.38   16.10
  -1   7   2  196.18   22.10
   0  -7  -2  173.28   13.60
   0  -7  -2  172.48   12.50
   0  -7  -2  166.48   12.90
   0  -7  -2  180.38   13.20
   0  -7  -2  171.98   14.50
   0  -7  -2  174.88   12.40
   0  -7  -2  199.68   22.40
   0  -7  -2  182.38   12.00
   0  -7  -2  180.78   12.20
   0  -7  -2  180.28   21.80
   0  -7  -2  171.28   12.70
   0   7   2  182.18   20.20
   0   7   2  186.38   20.90
   0   7   2  189.08   23.10
   0   7   2  188.08   23.50
   0   7   2  172.28   16.90
  -1  -7  -2  750.12   29.30
  -1  -7  -2  698.83   29.70
  -1  -7  -2  721.93   30.80
  -1  -7  -2  790.52   30.80
  -1  -7  -2  703.83   40.50
  -1  -7  -2  761.82   31.60
  -1  -7  -2  797.72   31.40
  -1  -7  -2  756.82   31.90
  -1  -7  -2  719.53   29.30
  -1  -7  -2  752.32   30.80
  -1  -7  -2  706.33   37.10
   1   7   2  768.72   41.80
   1   7   2  729.43   37.20
   1   7   2  740.23   36.60
   1   7   2  762.72   42.70
   1   7   2  796.52   25.10
  -2  -7  -2  112.39   10.80
  -2  -7  -2  143.79   14.00
  -2  -7  -2   98.89   10.60
  -2  -7  -2  141.19   12.10
  -2  -7  -2  119.99   12.50
  -2  -7  -2  134.99   12.10
  -2  -7  -2  142.49   14.50
   2   7   2  122.29    8.30
   2   7   2   96.69   18.40
   2   7   2  116.19   20.40
  -3  -7  -2   15.20    6.20
  -3  -7  -2    9.10    6.50
  -3  -7  -2    9.60    5.50
  -3  -7  -2   14.30    5.00
  -3  -7  -2    9.70    7.00
  -3  -7  -2   15.50    5.80
  -3  -7  -2    6.80    5.50
   3   7   2   -4.40    7.70
   3   7   2    3.50    3.80
   3   7   2    2.60   11.70
   3   7   2    5.90    4.00
  -4  -7  -2  197.88   13.30
  -4  -7  -2  203.08   15.50
  -4  -7  -2  202.18   15.90
  -4  -7  -2  205.78   16.20
  -4  -7  -2  211.88   15.70
  -4  -7  -2  193.38   13.40
  -4  -7  -2  206.58   16.90
   4   7   2  226.68   14.30
   4   7   2  280.07   37.70
  -5  -7  -2  363.26   22.10
  -5  -7  -2  322.17   17.80
  -5  -7  -2  351.56   21.80
  -5  -7  -2  355.76   19.90
  -5  -7  -2  350.76   20.20
  -5  -7  -2  369.76   21.90
   5   7   2  343.87   16.80
   5   7   2  344.17   17.50
  -6  -7  -2  875.41   38.70
  -6  -7  -2  866.61   37.80
  -6  -7  -2  908.01   35.90
  -6  -7  -2  861.01   36.10
  -6  -7  -2  981.90   39.10
   6   7   2  865.01   34.20
   6   7   2  961.60   38.00
   6   7   2  908.11   33.10
   6   7   2  965.00   46.10
   6   7   2  968.80   35.20
  -7  -7  -2   13.20    8.00
  -7  -7  -2   24.60    8.00
  -7  -7  -2   17.40    8.20
  -7  -7  -2    9.50    5.70
  -7  -7  -2   17.10    5.90
   7   7   2   40.00   13.10
   7   7   2   24.60    6.70
   7   7   2   20.40    6.10
   7   7   2   19.00    5.40
   7   7   2   26.70    7.60
  -8  -7  -2    9.20    5.30
  -8  -7  -2    2.50    4.30
  -8  -7  -2   -6.10    5.30
  -8  -7  -2   -0.40    4.00
   8   7   2    4.40    4.20
   8   7   2   -1.70    4.50
   8   7   2    3.60    8.20
   8   7   2    3.20    5.70
   8   7   2   -3.70    6.20
  -9  -7  -2   18.40    4.50
  -9  -7  -2    8.80    4.10
  -9  -7  -2   14.50    3.30
   9   7   2   10.10    5.70
   9   7   2    9.00    4.60
  12  -8  -2   39.00    5.00
  12  -8  -2   40.60    6.20
 -12   8   2   49.60    6.80
 -12   8   2   42.90    4.00
 -12   8   2   32.00    5.30
  11  -8  -2   57.69    8.10
  11  -8  -2   52.89    8.90
  11  -8  -2   52.79    5.90
 -11   8   2   49.40    8.30
 -11   8   2   43.60    8.20
 -11   8   2   55.29    6.90
 -11   8   2   66.49   11.90
 -11   8   2   43.80    5.70
 -11   8   2   49.80    6.90
  10  -8  -2    6.10    5.50
  10  -8  -2   -0.50    5.60
  10  -8  -2   -4.30    4.80
  10  -8  -2   -3.70    4.30
  10  -8  -2    0.60    5.00
 -10   8   2   -0.80    4.30
 -10   8   2    0.00    6.00
 -10   8   2    2.40    4.50
 -10   8   2    9.20    8.10
 -10   8   2   -4.10    5.60
 -10   8   2    5.50    5.20
   9  -8  -2  107.29   11.00
   9  -8  -2  120.99   12.60
   9  -8  -2  108.69   13.20
   9  -8  -2  115.39   13.20
   9  -8  -2   83.39   11.60
  -9   8   2   79.49   11.70
  -9   8   2  112.89    9.60
  -9   8   2  113.39   10.70
  -9   8   2  103.39   15.30
  -9   8   2  120.39   13.90
  -9   8   2  107.39   10.60
   8  -8  -2   29.90    8.50
   8  -8  -2   10.80    7.20
   8  -8  -2   34.20    9.00
   8  -8  -2   39.80    9.90
   8  -8  -2   36.70   15.20
  -8   8   2   27.10    8.10
  -8   8   2   22.00   10.30
  -8   8   2   15.00    5.70
  -8   8   2   34.30    9.20
   7  -8  -2   19.50    8.00
   7  -8  -2   20.10    6.90
   7  -8  -2    9.80    7.00
   7  -8  -2   19.50    5.30
   7  -8  -2   15.80    7.00
   7  -8  -2   16.60    6.50
   7  -8  -2   15.50   11.70
  -7   8   2   17.50    8.50
  -7   8   2    8.60   15.40
  -7   8   2   15.20    5.00
  -7   8   2   18.00    5.10
  -7   8   2   13.20    6.20
  -7   8   2    9.10    5.10
   6  -8  -2  229.88   17.70
   6  -8  -2  251.57   33.90
   6  -8  -2  237.48   18.80
   6  -8  -2  204.88   10.20
   6  -8  -2  243.48   18.20
   6  -8  -2  209.88   15.90
   6  -8  -2  198.78   16.50
   6  -8  -2  244.38   17.40
  -6   8   2  184.08   30.10
  -6   8   2  221.08   14.60
  -6   8   2  267.97   25.30
  -6   8   2  225.08   12.90
   5  -8  -2 1914.31   67.19
   5  -8  -2 2045.90   68.89
   5  -8  -2 1992.40   70.69
   5  -8  -2 1986.00   86.09
   5  -8  -2 1837.12   66.89
   5  -8  -2 1891.51   68.49
   5  -8  -2 1832.82   65.39
   5  -8  -2 1951.50   67.99
  -5   8   2 2002.90   64.09
  -5   8   2 1907.31   61.69
  -5   8   2 2042.80   97.69
   4  -8  -2  253.87   15.90
   4  -8  -2  230.18   17.50
   4  -8  -2  258.17   19.00
   4  -8  -2  230.68   17.10
   4  -8  -2  278.67   19.10
   4  -8  -2  275.77   20.30
   4  -8  -2  316.87   35.50
   4  -8  -2  250.07   18.20
  -4   8   2  315.17   50.49
  -4   8   2  282.87   41.30
  -4   8   2  231.48   18.40
   3  -8  -2   92.79   11.60
   3  -8  -2   65.89    9.40
   3  -8  -2   63.59    9.70
   3  -8  -2   86.99    9.60
   3  -8  -2  101.49   11.70
   3  -8  -2   87.39    9.60
   3  -8  -2  109.59   11.90
   3  -8  -2   66.69   10.20
   3  -8  -2   81.89   10.20
   3  -8  -2   79.69   16.40
  -3   8   2   75.09   19.50
  -3   8   2   84.89    7.30
  -3   8   2   69.49   16.80
  -3   8   2   75.99   18.70
   2  -8  -2    8.60    4.60
   2  -8  -2   11.60    4.70
   2  -8  -2    7.40    9.90
   2  -8  -2   10.00    5.60
   2  -8  -2   16.80    6.10
   2  -8  -2    5.90    5.30
   2  -8  -2   10.20    5.10
   2  -8  -2    9.40    5.80
   2  -8  -2    8.90    5.00
   2  -8  -2    8.00    5.70
  -2   8   2   17.30    9.50
  -2   8   2   22.00   11.00
  -2   8   2    8.10    9.80
  -2   8   2    7.10    7.90
   1  -8  -2  836.12   31.60
   1  -8  -2  793.02   32.30
   1  -8  -2  836.92   44.90
   1  -8  -2  746.83   31.10
   1  -8  -2  838.02   32.60
   1  -8  -2  770.92   32.90
   1  -8  -2  751.82   31.40
   1  -8  -2  760.52   32.70
   1  -8  -2  742.63   32.30
   1  -8  -2  786.62   33.00
  -1   8   2  825.42   46.90
  -1   8   2  838.42   49.30
  -1   8   2  724.63   46.40
   0  -8  -2  505.75   24.70
   0  -8  -2  530.15   24.20
   0  -8  -2  545.65   26.10
   0  -8  -2  536.95   24.50
   0  -8  -2  568.74   25.00
   0  -8  -2  529.05   33.60
   0  -8  -2  523.35   23.60
   0  -8  -2  537.25   24.20
   0  -8  -2  512.25   25.40
   0  -8  -2  557.04   24.20
   0   8   2  493.55   33.30
   0   8   2  466.95   33.30
   0   8   2  540.05   33.90
  -1  -8  -2  154.28   12.40
  -1  -8  -2  168.98   13.60
  -1  -8  -2  191.68   14.80
  -1  -8  -2  179.58   12.70
  -1  -8  -2  172.08   13.60
  -1  -8  -2  165.58   13.00
  -1  -8  -2  171.68   14.80
  -1  -8  -2  185.58   14.10
  -1  -8  -2  173.88   12.80
   1   8   2  188.28    9.40
   1   8   2  155.08   23.20
   1   8   2  151.88   23.00
  -2  -8  -2  386.46   21.40
  -2  -8  -2  376.96   19.50
  -2  -8  -2  424.96   23.00
  -2  -8  -2  410.66   19.40
  -2  -8  -2  423.56   22.10
  -2  -8  -2  412.76   21.60
  -2  -8  -2  421.66   22.90
   2   8   2  398.16   17.40
   2   8   2  408.66   35.30
  -3  -8  -2   20.80    6.60
  -3  -8  -2   23.90    5.70
  -3  -8  -2   26.10    8.10
  -3  -8  -2   27.50    6.40
  -3  -8  -2   22.90    6.80
  -3  -8  -2   18.90    6.80
  -3  -8  -2   29.70    8.80
   3   8   2   25.60    5.60
   3   8   2   19.00    5.30
  -4  -8  -2  237.48   16.80
  -4  -8  -2  249.58   18.60
  -4  -8  -2  238.88   16.60
  -4  -8  -2  253.87   17.80
  -4  -8  -2  232.78   19.20
  -4  -8  -2  219.28   16.90
   4   8   2  253.77   14.00
   4   8   2  229.48   14.70
  -5  -8  -2   36.40    9.40
  -5  -8  -2   11.40    6.90
  -5  -8  -2   10.80    6.60
  -5  -8  -2    7.50    6.60
  -5  -8  -2   15.00    7.90
   5   8   2   17.70    8.80
   5   8   2    9.10    4.80
   5   8   2   18.70    5.70
   5   8   2   19.40    6.60
  -6  -8  -2   -1.50    5.70
  -6  -8  -2   13.00    6.10
  -6  -8  -2   10.50    5.70
  -6  -8  -2   -1.70    7.00
  -6  -8  -2   15.90    8.50
   6   8   2   -5.10    5.70
   6   8   2    5.60    4.90
   6   8   2    0.30    5.10
   6   8   2   -3.00    7.10
  -7  -8  -2    6.30    5.50
  -7  -8  -2   11.60    5.50
  -7  -8  -2   -1.90    4.20
  -7  -8  -2    6.50    6.20
  -7  -8  -2    0.60    5.90
   7   8   2    7.60    4.60
   7   8   2   10.30    4.10
   7   8   2    5.60    6.40
   7   8   2    2.70    5.10
   7   8   2    0.00   11.20
  -8  -8  -2    1.50    5.00
  -8  -8  -2    8.80    4.10
  -8  -8  -2   10.30    6.30
   8   8   2    9.60    3.40
   8   8   2    5.20    5.40
   8   8   2   15.80    4.30
  11  -9  -2  144.49   10.20
  11  -9  -2  135.29   10.40
 -11   9   2  130.39   10.50
 -11   9   2  142.29    8.30
 -11   9   2  150.98    9.50
  10  -9  -2   26.80    9.10
  10  -9  -2   10.30    6.20
  10  -9  -2   20.00    6.20
  10  -9  -2   36.50    8.00
  10  -9  -2   29.10    6.10
 -10   9   2   29.90    7.30
 -10   9   2   32.10    8.30
 -10   9   2   21.00    4.90
 -10   9   2   18.50    5.60
 -10   9   2    8.90    7.00
 -10   9   2   16.90    6.50
   9  -9  -2   22.60    7.70
   9  -9  -2   23.90    7.10
   9  -9  -2   18.30    7.80
   9  -9  -2   28.60    8.10
   9  -9  -2   30.20    8.60
  -9   9   2   19.40    5.60
  -9   9   2   30.70    6.40
  -9   9   2   25.60    8.00
  -9   9   2   37.70   10.50
  -9   9   2   18.90    7.50
  -9   9   2   17.20    5.10
   8  -9  -2  131.69   14.20
   8  -9  -2  153.08   14.90
   8  -9  -2  128.39   24.40
   8  -9  -2  155.78   16.20
   8  -9  -2  167.38   18.40
   8  -9  -2  171.88   17.20
  -8   9   2  162.08   11.80
  -8   9   2  144.09   10.70
  -8   9   2  144.49   10.30
  -8   9   2  200.28   20.90
  -8   9   2  144.89   14.70
   7  -9  -2  905.81   46.00
   7  -9  -2  835.22   53.79
   7  -9  -2  801.22   34.30
   7  -9  -2  861.51   41.00
  -7   9   2  889.61   32.60
  -7   9   2  881.71   42.10
  -7   9   2  841.92   30.90
  -7   9   2  914.51   35.80
   6  -9  -2   22.70   15.10
   6  -9  -2   18.50    8.60
   6  -9  -2    4.50    6.90
   6  -9  -2   13.50    6.50
   6  -9  -2   13.30    7.50
   6  -9  -2    0.70    6.10
   6  -9  -2   20.70    8.10
  -6   9   2   18.30    6.10
  -6   9   2   19.50    8.60
  -6   9   2   16.30    5.20
  -6   9   2   -6.20   11.80
   5  -9  -2    8.50    5.50
   5  -9  -2    4.50    6.60
   5  -9  -2    1.70    6.10
   5  -9  -2    4.00    7.00
   5  -9  -2   -2.00    6.20
   5  -9  -2    8.30    6.20
   5  -9  -2    7.60    6.40
  -5   9   2    9.30    5.00
  -5   9   2   11.80    5.10
  -5   9   2   10.10    7.40
  -5   9   2    7.30   13.30
   4  -9  -2  362.36   21.70
   4  -9  -2  408.36   22.40
   4  -9  -2  364.36   22.00
   4  -9  -2  354.86   21.30
   4  -9  -2  376.66   34.40
   4  -9  -2  396.36   22.70
   4  -9  -2  353.96   20.60
   4  -9  -2  342.57   19.20
  -4   9   2  385.56   17.20
  -4   9   2  272.17   36.90
   3  -9  -2  159.08   13.70
   3  -9  -2  151.28   24.40
   3  -9  -2  139.99   14.40
   3  -9  -2  144.09   14.80
   3  -9  -2  160.18   15.70
   3  -9  -2  170.18   13.40
   3  -9  -2  135.09   11.00
   3  -9  -2  172.38   15.30
   3  -9  -2  197.08   17.20
   3  -9  -2  160.18   15.70
  -3   9   2  125.39   25.10
  -3   9   2  160.08    9.10
   2  -9  -2   14.20   12.30
   2  -9  -2   26.80    7.60
   2  -9  -2   21.50    7.00
   2  -9  -2   25.10    6.20
   2  -9  -2   36.40    8.20
   2  -9  -2   37.10    8.70
   2  -9  -2   23.00    7.30
   2  -9  -2   26.50    7.70
   2  -9  -2   38.80    7.10
   2  -9  -2   25.30    7.10
  -2   9   2   20.20   13.10
   1  -9  -2   29.10    7.50
   1  -9  -2   17.60    5.80
   1  -9  -2   21.40    7.50
   1  -9  -2   19.20    7.00
   1  -9  -2   24.90   11.00
   1  -9  -2   22.10    6.50
   1  -9  -2   35.90    8.50
   1  -9  -2   24.50    6.80
   1  -9  -2   29.50    7.10
   1  -9  -2   23.10    6.40
   0  -9  -2  477.45   22.80
   0  -9  -2  430.06   22.90
   0  -9  -2  454.55   23.70
   0  -9  -2  443.26   21.70
   0  -9  -2  481.05   22.20
   0  -9  -2  468.45   23.00
   0  -9  -2  451.15   22.20
   0  -9  -2  456.75   23.80
   0  -9  -2  434.66   22.30
  -1  -9  -2   58.99    8.20
  -1  -9  -2   63.19    9.20
  -1  -9  -2   91.99   12.40
  -1  -9  -2   83.39   11.50
  -1  -9  -2   60.99    9.50
  -1  -9  -2   58.69    7.90
  -1  -9  -2   72.39    9.70
  -1  -9  -2   62.89   10.50
  -1  -9  -2   56.99    8.50
   1   9   2   79.29    7.50
  -2  -9  -2   99.99   10.50
  -2  -9  -2   94.69   12.20
  -2  -9  -2  102.29   12.80
  -2  -9  -2   86.49   10.50
  -2  -9  -2   83.99   11.80
  -2  -9  -2   88.79   11.20
  -2  -9  -2   85.29    9.80
  -3  -9  -2  418.36   22.10
  -3  -9  -2  351.16   18.20
  -3  -9  -2  385.06   22.20
  -3  -9  -2  375.66   18.20
  -3  -9  -2  395.76   21.60
  -3  -9  -2  432.26   23.10
  -3  -9  -2  400.36   21.60
   3   9   2  432.56   19.10
   3   9   2  415.26   17.80
  -4  -9  -2    2.50    6.20
  -4  -9  -2    0.10    5.50
  -4  -9  -2    7.00    6.60
  -4  -9  -2   -0.70    5.30
  -4  -9  -2   -1.20    6.10
   4   9   2    0.50    3.80
   4   9   2   -2.30    4.30
   4   9   2   -2.60    6.40
  -5  -9  -2    8.70    6.50
  -5  -9  -2   18.30    8.00
  -5  -9  -2    1.50    5.20
  -5  -9  -2   14.30    7.60
  -5  -9  -2    8.90    5.60
   5   9   2    8.80    4.50
   5   9   2    2.60    5.00
   5   9   2  -12.60    6.40
   5   9   2    3.70    4.00
  -6  -9  -2   26.00    6.50
  -6  -9  -2   44.80    7.00
  -6  -9  -2   35.30    6.40
  -6  -9  -2   51.09    8.50
  -6  -9  -2   41.30    8.30
   6   9   2   42.40    5.70
   6   9   2   40.60    8.40
   6   9   2   34.70    6.00
  -7  -9  -2   49.90    6.60
  -7  -9  -2   47.20    5.70
  -7  -9  -2   50.39    5.80
  -7  -9  -2   52.79    5.60
   7   9   2   49.50    5.00
   7   9   2   49.99    6.90
  11 -10  -2  146.59    8.50
 -11  10   2  140.69    7.10
 -11  10   2  141.29    8.10
  10 -10  -2   57.59    7.60
  10 -10  -2   50.79    7.30
  10 -10  -2   53.09    6.60
  10 -10  -2   50.19    7.20
  10 -10  -2   48.70    7.00
 -10  10   2   53.09    5.50
 -10  10   2   50.39    8.00
 -10  10   2   50.89    7.60
 -10  10   2   49.50    6.40
 -10  10   2   61.39    5.70
   9 -10  -2   43.90    8.50
   9 -10  -2   46.00    8.70
   9 -10  -2   50.89    8.20
   9 -10  -2   62.39   10.80
   9 -10  -2   49.80    8.70
  -9  10   2   37.00    7.40
  -9  10   2   44.90   10.00
  -9  10   2   31.10    5.90
  -9  10   2   55.09    6.20
  -9  10   2   52.19    8.60
   8 -10  -2   12.20    6.50
   8 -10  -2   12.70    6.70
   8 -10  -2   11.00    5.90
   8 -10  -2    3.20    5.50
   8 -10  -2    3.70    6.00
  -8  10   2   11.50    5.00
  -8  10   2    3.60    5.80
  -8  10   2   14.40    7.60
  -8  10   2   14.20    6.20
  -8  10   2    5.00    4.10
   7 -10  -2    7.60    6.90
   7 -10  -2   11.80    6.90
   7 -10  -2   12.50    5.90
   7 -10  -2    6.70   14.50
   7 -10  -2   20.30    7.60
   7 -10  -2   14.30    7.50
   7 -10  -2    7.20    6.50
  -7  10   2   12.60    4.90
  -7  10   2   16.20    4.60
  -7  10   2    2.20    7.10
  -7  10   2   17.40    6.50
   6 -10  -2  743.03   34.50
   6 -10  -2  756.12   33.60
   6 -10  -2  737.03   49.20
   6 -10  -2  710.63   30.60
   6 -10  -2  749.42   33.80
   6 -10  -2  731.73   32.70
   6 -10  -2  749.23   33.80
  -6  10   2  777.82   37.10
  -6  10   2  743.53   30.30
  -6  10   2  721.03   28.00
   5 -10  -2   41.20   10.60
   5 -10  -2   44.10   10.10
   5 -10  -2   58.19   14.30
   5 -10  -2   40.60    9.10
   5 -10  -2   23.50   12.30
   5 -10  -2   42.30   15.40
   5 -10  -2   36.60    9.20
  -5  10   2   53.09   10.70
  -5  10   2   35.50    7.00
  -5  10   2   49.30    6.80
   4 -10  -2  616.84   27.30
[truncated: 2,644,131 more chars]
