# Supplementary material for: Reversible On/Off Switching of Lactide Cyclopolymerization with a Redox-Active Formazanate Ligand
Source: ACS Catal. 2022 Mar 21;12(7):4125–30. doi: 10.1021/acscatal.1c05689 (PMC8981207; doi:10.1021/acscatal.1c05689)
Supplement: Supplementary file 3 — cs1c05689_si_003.cif [file cs1c05689_si_003.cif]

 
data_cu_molan663_0m_a
 
_audit_creation_method            'SHELXL-2018/1'
_shelx_SHELXL_version_number      '2018/1'
_chemical_name_systematic         ?
_chemical_name_common             ?
_chemical_melting_point           ?
_chemical_formula_moiety          ?
_chemical_formula_sum             'C59 H52 N8 O2 Zn2' 
_chemical_formula_weight          1035.82

loop_
 _atom_type_symbol
 _atom_type_description
 _atom_type_scat_dispersion_real
 _atom_type_scat_dispersion_imag
 _atom_type_scat_source
 'C'  'C'   0.0181   0.0091
 'International Tables Vol C Tables 4.2.6.8 and 6.1.1.4'
 'H'  'H'   0.0000   0.0000
 'International Tables Vol C Tables 4.2.6.8 and 6.1.1.4'
 'N'  'N'   0.0311   0.0180
 'International Tables Vol C Tables 4.2.6.8 and 6.1.1.4'
 'O'  'O'   0.0492   0.0322
 'International Tables Vol C Tables 4.2.6.8 and 6.1.1.4'
 'Zn'  'Zn'  -1.5491   0.6778
 'International Tables Vol C Tables 4.2.6.8 and 6.1.1.4'
 
_space_group_crystal_system       triclinic
_space_group_IT_number            2
_space_group_name_H-M_alt         'P -1'
_space_group_name_Hall            '-P 1'
 
_shelx_space_group_comment
;
The symmetry employed for this shelxl refinement is uniquely defined
by the following loop, which should always be used as a source of
symmetry information in preference to the above space-group names.
They are only intended as comments.
;
 
loop_
 _space_group_symop_operation_xyz
 'x, y, z'
 '-x, -y, -z'
 
_cell_length_a                    9.1508(3)
_cell_length_b                    10.8692(4)
_cell_length_c                    14.2352(5)
_cell_angle_alpha                 80.7300(10)
_cell_angle_beta                  73.2480(10)
_cell_angle_gamma                 67.2520(10)
_cell_volume                      1248.34(8)
_cell_formula_units_Z             1
_cell_measurement_temperature     100(2)
_cell_measurement_reflns_used     9902
_cell_measurement_theta_min       5.34
_cell_measurement_theta_max       72.57
 
_exptl_crystal_description        'block'
_exptl_crystal_colour             'dark blue'
_exptl_crystal_density_meas       ?
_exptl_crystal_density_method     ?
_exptl_crystal_density_diffrn     1.378          
_exptl_crystal_F_000              538
_exptl_transmission_factor_min    ?
_exptl_transmission_factor_max    ?
_exptl_crystal_size_max           0.423
_exptl_crystal_size_mid           0.200
_exptl_crystal_size_min           0.060
_exptl_absorpt_coefficient_mu     1.595
_shelx_estimated_absorpt_T_min    ?
_shelx_estimated_absorpt_T_max    ?
_exptl_absorpt_correction_type    'multi-scan'
_exptl_absorpt_correction_T_min   0.5011
_exptl_absorpt_correction_T_max   0.7536
_exptl_absorpt_process_details    'SADABS'
_exptl_absorpt_special_details    ?
_diffrn_ambient_temperature       100(2)
_diffrn_radiation_wavelength      1.54178
_diffrn_radiation_type            CuK\a
_diffrn_source                    ?
_diffrn_measurement_device_type   'Bruker APEX-II CCD'
_diffrn_measurement_method        '\f and \w scans'
_diffrn_detector_area_resol_mean  ?
_diffrn_reflns_number             31685
_diffrn_reflns_av_unetI/netI      0.0202
_diffrn_reflns_av_R_equivalents   0.0320
_diffrn_reflns_limit_h_min        -11
_diffrn_reflns_limit_h_max        10
_diffrn_reflns_limit_k_min        -13
_diffrn_reflns_limit_k_max        13
_diffrn_reflns_limit_l_min        -17
_diffrn_reflns_limit_l_max        17
_diffrn_reflns_theta_min          3.247
_diffrn_reflns_theta_max          72.562
_diffrn_reflns_theta_full         67.679
_diffrn_measured_fraction_theta_max   0.994
_diffrn_measured_fraction_theta_full  0.996
_diffrn_reflns_Laue_measured_fraction_max    0.994
_diffrn_reflns_Laue_measured_fraction_full   0.996
_diffrn_reflns_point_group_measured_fraction_max   0.994
_diffrn_reflns_point_group_measured_fraction_full  0.996
_reflns_number_total              4939
_reflns_number_gt                 4715
_reflns_threshold_expression      'I > 2\s(I)'
_reflns_Friedel_coverage          0.000
_reflns_Friedel_fraction_max      .
_reflns_Friedel_fraction_full     .
 
_reflns_special_details
;
 Reflections were merged by SHELXL according to the crystal
 class for the calculation of statistics and refinement.
 
 _reflns_Friedel_fraction is defined as the number of unique
 Friedel pairs measured divided by the number that would be
 possible theoretically, ignoring centric projections and
 systematic absences.
;
 
_computing_data_collection        'Bruker APEX3'
_computing_cell_refinement        'Bruker SAINT'
_computing_data_reduction         'Bruker SAINT'
_computing_structure_solution     'SHELXT 2014/5 (Sheldrick, 2014)'
_computing_structure_refinement   'SHELXL-2018/1 (Sheldrick, 2018)'
_computing_molecular_graphics     ?
_computing_publication_material   ?
_refine_special_details           ?
_refine_ls_structure_factor_coef  Fsqd
_refine_ls_matrix_type            full
_refine_ls_weighting_scheme       calc
_refine_ls_weighting_details
'w=1/[\s^2^(Fo^2^)+(0.0243P)^2^+0.7544P] where P=(Fo^2^+2Fc^2^)/3'
_atom_sites_solution_primary      'dual'
_atom_sites_solution_secondary    ?
_atom_sites_solution_hydrogens    geom
_refine_ls_hydrogen_treatment     constr
_refine_ls_extinction_method      none
_refine_ls_extinction_coef        .
_refine_ls_number_reflns          4939
_refine_ls_number_parameters      342
_refine_ls_number_restraints      0
_refine_ls_R_factor_all           0.0283
_refine_ls_R_factor_gt            0.0270
_refine_ls_wR_factor_ref          0.0681
_refine_ls_wR_factor_gt           0.0672
_refine_ls_goodness_of_fit_ref    1.043
_refine_ls_restrained_S_all       1.043
_refine_ls_shift/su_max           0.000
_refine_ls_shift/su_mean          0.000
 
loop_
 _atom_site_label
 _atom_site_type_symbol
 _atom_site_fract_x
 _atom_site_fract_y
 _atom_site_fract_z
 _atom_site_U_iso_or_equiv
 _atom_site_adp_type
 _atom_site_occupancy
 _atom_site_site_symmetry_order  
 _atom_site_calc_flag
 _atom_site_refinement_flags_posn
 _atom_site_refinement_flags_adp
 _atom_site_refinement_flags_occupancy
 _atom_site_disorder_assembly
 _atom_site_disorder_group
Zn1 Zn 0.88415(2) 0.53405(2) 0.43513(2) 0.02758(7) Uani 1 1 d . . . . .
O1 O 0.88881(12) 0.58413(11) 0.55838(7) 0.0314(2) Uani 1 1 d . . . . .
N1 N 0.75856(14) 0.43038(13) 0.41907(9) 0.0255(3) Uani 1 1 d . . . . .
C1 C 0.77733(17) 0.49487(15) 0.25402(10) 0.0244(3) Uani 1 1 d . . . . .
N2 N 0.74139(14) 0.41612(13) 0.33405(8) 0.0247(3) Uani 1 1 d . . . . .
C2 C 0.75602(17) 0.46073(14) 0.16233(10) 0.0232(3) Uani 1 1 d . . . . .
C3 C 0.68559(19) 0.36689(15) 0.16361(10) 0.0274(3) Uani 1 1 d . . . . .
H3 H 0.649991 0.322796 0.224059 0.033 Uiso 1 1 calc R U . . .
N3 N 0.81548(14) 0.60508(13) 0.24350(9) 0.0256(3) Uani 1 1 d . . . . .
C4 C 0.66716(19) 0.33748(15) 0.07716(11) 0.0277(3) Uani 1 1 d . . . . .
H4 H 0.619114 0.273249 0.079625 0.033 Uiso 1 1 calc R U . . .
N4 N 0.85259(15) 0.64335(13) 0.31364(9) 0.0277(3) Uani 1 1 d . . . . .
C5 C 0.71750(17) 0.40001(14) -0.01305(10) 0.0238(3) Uani 1 1 d . . . . .
C6 C 0.78759(19) 0.49250(15) -0.01373(10) 0.0275(3) Uani 1 1 d . . . . .
H6 H 0.822887 0.536692 -0.074200 0.033 Uiso 1 1 calc R U . . .
C8 C 0.69639(19) 0.36831(16) -0.10673(10) 0.0287(3) Uani 1 1 d . . . . .
H8A H 0.704314 0.439880 -0.157219 0.043 Uiso 1 1 calc R U . . .
H8B H 0.588944 0.360940 -0.094282 0.043 Uiso 1 1 calc R U . . .
H8C H 0.782219 0.283541 -0.129468 0.043 Uiso 1 1 calc R U . . .
C7 C 0.80751(18) 0.52220(16) 0.07223(11) 0.0277(3) Uani 1 1 d . . . . .
H7 H 0.857091 0.585515 0.069302 0.033 Uiso 1 1 calc R U . . .
C9 C 0.70617(17) 0.34430(15) 0.49593(10) 0.0255(3) Uani 1 1 d . . . . .
C10 C 0.65651(18) 0.38507(16) 0.59195(11) 0.0281(3) Uani 1 1 d . . . . .
H10 H 0.657629 0.468094 0.604076 0.034 Uiso 1 1 calc R U . . .
C11 C 0.60570(19) 0.30397(17) 0.66931(11) 0.0310(3) Uani 1 1 d . . . . .
H11 H 0.570282 0.332264 0.734507 0.037 Uiso 1 1 calc R U . . .
C12 C 0.6061(2) 0.18179(18) 0.65238(12) 0.0344(3) Uani 1 1 d . . . . .
H12 H 0.570641 0.126588 0.705667 0.041 Uiso 1 1 calc R U . . .
C13 C 0.6589(2) 0.14045(17) 0.55660(12) 0.0358(4) Uani 1 1 d . . . . .
H13 H 0.661001 0.056079 0.544892 0.043 Uiso 1 1 calc R U . . .
C14 C 0.70805(19) 0.22117(16) 0.47856(11) 0.0312(3) Uani 1 1 d . . . . .
H14 H 0.742970 0.192801 0.413406 0.037 Uiso 1 1 calc R U . . .
C15 C 0.88003(18) 0.76597(15) 0.29031(12) 0.0312(3) Uani 1 1 d . . . . .
C16 C 0.93917(19) 0.80572(18) 0.35627(13) 0.0369(4) Uani 1 1 d . . . . .
H16 H 0.956470 0.752334 0.414685 0.044 Uiso 1 1 calc R U . . .
C17 C 0.9724(2) 0.92215(19) 0.33668(16) 0.0451(5) Uani 1 1 d . . . . .
H17 H 1.013662 0.947856 0.381339 0.054 Uiso 1 1 calc R U . . .
C18 C 0.9461(2) 1.00119(18) 0.25294(18) 0.0506(5) Uani 1 1 d . . . . .
H18 H 0.968983 1.081267 0.239612 0.061 Uiso 1 1 calc R U . . .
C19 C 0.8856(3) 0.96269(18) 0.18800(18) 0.0533(5) Uani 1 1 d . . . . .
H19 H 0.866846 1.017213 0.130245 0.064 Uiso 1 1 calc R U . . .
C20 C 0.8525(2) 0.84584(16) 0.20648(15) 0.0431(4) Uani 1 1 d . . . . .
H20 H 0.810913 0.820659 0.161694 0.052 Uiso 1 1 calc R U . . .
C21 C 0.77585(17) 0.67826(15) 0.62097(10) 0.0246(3) Uani 1 1 d . . . . .
C22 C 0.80182(19) 0.68386(16) 0.71141(11) 0.0297(3) Uani 1 1 d . . . . .
H22 H 0.897907 0.622615 0.729265 0.036 Uiso 1 1 calc R U . . .
C23 C 0.6868(2) 0.77931(17) 0.77549(11) 0.0353(4) Uani 1 1 d . . . . .
H23 H 0.705045 0.783323 0.837142 0.042 Uiso 1 1 calc R U . . .
C24 C 0.5464(2) 0.86840(16) 0.75093(12) 0.0326(3) Uani 1 1 d . . . . .
H24 H 0.468098 0.933225 0.795421 0.039 Uiso 1 1 calc R U . . .
C25 C 0.52021(19) 0.86270(16) 0.66084(12) 0.0315(3) Uani 1 1 d . . . . .
H25 H 0.423745 0.923845 0.643353 0.038 Uiso 1 1 calc R U . . .
C26 C 0.63527(19) 0.76736(16) 0.59588(11) 0.0301(3) Uani 1 1 d . . . . .
H26 H 0.617051 0.763583 0.534169 0.036 Uiso 1 1 calc R U . . .
C27 C 0.8669(4) 0.8465(3) -0.0397(2) 0.0355(7) Uani 0.5 1 d . . P A -1
H27A H 0.904735 0.808507 -0.104107 0.053 Uiso 0.5 1 calc R U P A -1
H27B H 0.885782 0.774062 0.011393 0.053 Uiso 0.5 1 calc R U P A -1
H27C H 0.927345 0.903354 -0.038599 0.053 Uiso 0.5 1 calc R U P A -1
C28 C 0.6766(15) 0.9334(13) -0.0196(11) 0.0332(19) Uani 0.5 1 d G . P A -1
C29 C 0.5646(14) 0.8840(12) 0.0466(10) 0.0268(13) Uani 0.5 1 d G . P A -1
H29 H 0.602070 0.801231 0.082483 0.032 Uiso 0.5 1 calc R U P A -1
C30 C 0.3979(14) 0.9558(12) 0.0604(10) 0.0307(15) Uani 0.5 1 d G . P A -1
H30 H 0.321328 0.922075 0.105627 0.037 Uiso 0.5 1 calc R U P A -1
C31 C 0.3431(15) 1.0770(12) 0.0079(10) 0.036(2) Uani 0.5 1 d G . P A -1
H31 H 0.229081 1.126059 0.017299 0.043 Uiso 0.5 1 calc R U P A -1
C32 C 0.4550(16) 1.1264(13) -0.0583(11) 0.045(3) Uani 0.5 1 d G . P A -1
H32 H 0.417577 1.209201 -0.094173 0.054 Uiso 0.5 1 calc R U P A -1
C33 C 0.6218(16) 1.0546(14) -0.0721(11) 0.039(2) Uani 0.5 1 d G . P A -1
H33 H 0.698321 1.088359 -0.117319 0.047 Uiso 0.5 1 calc R U P A -1
 
loop_
 _atom_site_aniso_label
 _atom_site_aniso_U_11
 _atom_site_aniso_U_22
 _atom_site_aniso_U_33
 _atom_site_aniso_U_23
 _atom_site_aniso_U_13
 _atom_site_aniso_U_12
Zn1 0.02090(11) 0.04291(13) 0.02229(11) -0.01638(8) -0.00777(8) -0.00767(9)
O1 0.0210(5) 0.0480(6) 0.0251(5) -0.0218(5) -0.0072(4) -0.0038(5)
N1 0.0203(6) 0.0373(7) 0.0202(6) -0.0113(5) -0.0074(5) -0.0061(5)
C1 0.0192(7) 0.0340(7) 0.0219(7) -0.0107(6) -0.0076(5) -0.0062(6)
N2 0.0199(6) 0.0363(7) 0.0190(6) -0.0107(5) -0.0075(4) -0.0057(5)
C2 0.0197(6) 0.0309(7) 0.0204(7) -0.0095(5) -0.0082(5) -0.0051(6)
C3 0.0325(8) 0.0342(8) 0.0199(7) -0.0027(6) -0.0094(6) -0.0142(6)
N3 0.0201(6) 0.0338(6) 0.0252(6) -0.0138(5) -0.0089(5) -0.0048(5)
C4 0.0341(8) 0.0319(7) 0.0240(7) -0.0048(6) -0.0109(6) -0.0153(6)
N4 0.0204(6) 0.0351(7) 0.0300(6) -0.0158(5) -0.0100(5) -0.0044(5)
C5 0.0226(7) 0.0292(7) 0.0200(7) -0.0076(5) -0.0078(5) -0.0055(6)
C6 0.0305(8) 0.0357(8) 0.0190(7) -0.0043(6) -0.0060(6) -0.0137(6)
C8 0.0335(8) 0.0362(8) 0.0202(7) -0.0081(6) -0.0096(6) -0.0120(6)
C7 0.0279(7) 0.0355(8) 0.0251(7) -0.0083(6) -0.0064(6) -0.0147(6)
C9 0.0189(7) 0.0367(8) 0.0209(7) -0.0079(6) -0.0088(5) -0.0048(6)
C10 0.0235(7) 0.0372(8) 0.0239(7) -0.0110(6) -0.0092(6) -0.0054(6)
C11 0.0260(7) 0.0453(9) 0.0205(7) -0.0090(6) -0.0084(6) -0.0068(7)
C12 0.0332(8) 0.0439(9) 0.0276(8) -0.0010(7) -0.0125(6) -0.0123(7)
C13 0.0408(9) 0.0385(9) 0.0321(8) -0.0064(7) -0.0151(7) -0.0125(7)
C14 0.0319(8) 0.0387(8) 0.0248(7) -0.0110(6) -0.0114(6) -0.0079(7)
C15 0.0207(7) 0.0304(8) 0.0430(9) -0.0192(7) -0.0126(6) 0.0004(6)
C16 0.0262(8) 0.0428(9) 0.0452(10) -0.0224(7) -0.0132(7) -0.0054(7)
C17 0.0297(9) 0.0435(10) 0.0685(13) -0.0307(9) -0.0200(8) -0.0036(7)
C18 0.0417(10) 0.0289(9) 0.0874(16) -0.0204(9) -0.0306(10) -0.0023(8)
C19 0.0572(12) 0.0282(9) 0.0837(15) -0.0062(9) -0.0452(12) -0.0042(8)
C20 0.0457(10) 0.0273(8) 0.0650(12) -0.0108(8) -0.0373(9) -0.0022(7)
C21 0.0232(7) 0.0330(7) 0.0205(7) -0.0118(5) -0.0012(5) -0.0121(6)
C22 0.0322(8) 0.0346(8) 0.0221(7) -0.0090(6) -0.0085(6) -0.0078(6)
C23 0.0443(9) 0.0376(8) 0.0227(7) -0.0127(6) -0.0068(7) -0.0100(7)
C24 0.0373(9) 0.0291(8) 0.0280(8) -0.0127(6) 0.0011(6) -0.0104(7)
C25 0.0271(8) 0.0325(8) 0.0331(8) -0.0076(6) -0.0051(6) -0.0081(6)
C26 0.0262(7) 0.0416(9) 0.0251(7) -0.0110(6) -0.0070(6) -0.0111(7)
C27 0.0344(17) 0.0392(17) 0.0302(16) 0.0014(13) -0.0055(13) -0.0135(14)
C28 0.049(3) 0.040(4) 0.022(3) -0.002(3) -0.009(2) -0.028(3)
C29 0.038(3) 0.021(2) 0.027(3) 0.007(2) -0.016(2) -0.014(3)
C30 0.044(3) 0.030(3) 0.027(3) 0.003(3) -0.011(3) -0.023(3)
C31 0.057(5) 0.021(3) 0.034(5) 0.000(3) -0.029(5) -0.006(4)
C32 0.074(7) 0.032(4) 0.034(4) 0.005(3) -0.018(4) -0.024(4)
C33 0.055(4) 0.031(3) 0.032(4) 0.004(2) -0.012(3) -0.019(3)
 
_geom_special_details
;
 All esds (except the esd in the dihedral angle between two l.s. planes)
 are estimated using the full covariance matrix.  The cell esds are taken
 into account individually in the estimation of esds in distances, angles
 and torsion angles; correlations between esds in cell parameters are only
 used when they are defined by crystal symmetry.  An approximate (isotropic)
 treatment of cell esds is used for estimating esds involving l.s. planes.
;
 
loop_
 _geom_bond_atom_site_label_1
 _geom_bond_atom_site_label_2
 _geom_bond_distance
 _geom_bond_site_symmetry_2
 _geom_bond_publ_flag
Zn1 O1 1.9352(10) . ?
Zn1 N4 1.9612(13) . ?
Zn1 N1 1.9694(12) . ?
Zn1 O1 1.9959(10) 2_766 ?
Zn1 Zn1 3.0095(4) 2_766 ?
O1 C21 1.3617(17) . ?
N1 N2 1.3048(16) . ?
N1 C9 1.420(2) . ?
C1 N3 1.347(2) . ?
C1 N2 1.351(2) . ?
C1 C2 1.4961(18) . ?
C2 C7 1.390(2) . ?
C2 C3 1.397(2) . ?
C3 C4 1.390(2) . ?
C3 H3 0.9500 . ?
N3 N4 1.3129(16) . ?
C4 C5 1.394(2) . ?
C4 H4 0.9500 . ?
N4 C15 1.420(2) . ?
C5 C6 1.384(2) . ?
C5 C8 1.5107(18) . ?
C6 C7 1.392(2) . ?
C6 H6 0.9500 . ?
C8 H8A 0.9800 . ?
C8 H8B 0.9800 . ?
C8 H8C 0.9800 . ?
C7 H7 0.9500 . ?
C9 C14 1.393(2) . ?
C9 C10 1.3973(19) . ?
C10 C11 1.384(2) . ?
C10 H10 0.9500 . ?
C11 C12 1.386(2) . ?
C11 H11 0.9500 . ?
C12 C13 1.394(2) . ?
C12 H12 0.9500 . ?
C13 C14 1.382(2) . ?
C13 H13 0.9500 . ?
C14 H14 0.9500 . ?
C15 C20 1.383(3) . ?
C15 C16 1.402(2) . ?
C16 C17 1.381(3) . ?
C16 H16 0.9500 . ?
C17 C18 1.376(3) . ?
C17 H17 0.9500 . ?
C18 C19 1.391(3) . ?
C18 H18 0.9500 . ?
C19 C20 1.385(3) . ?
C19 H19 0.9500 . ?
C20 H20 0.9500 . ?
C21 C26 1.382(2) . ?
C21 C22 1.389(2) . ?
C22 C23 1.387(2) . ?
C22 H22 0.9500 . ?
C23 C24 1.378(2) . ?
C23 H23 0.9500 . ?
C24 C25 1.386(2) . ?
C24 H24 0.9500 . ?
C25 C26 1.393(2) . ?
C25 H25 0.9500 . ?
C26 H26 0.9500 . ?
C27 C28 1.592(13) . ?
C27 H27A 0.9800 . ?
C27 H27B 0.9800 . ?
C27 H27C 0.9800 . ?
C28 C29 1.3900 . ?
C28 C33 1.3900 . ?
C29 C30 1.3900 . ?
C29 H29 0.9500 . ?
C30 C31 1.3900 . ?
C30 H30 0.9500 . ?
C31 C32 1.3900 . ?
C31 H31 0.9500 . ?
C32 C33 1.3900 . ?
C32 H32 0.9500 . ?
C33 H33 0.9500 . ?
 
loop_
 _geom_angle_atom_site_label_1
 _geom_angle_atom_site_label_2
 _geom_angle_atom_site_label_3
 _geom_angle
 _geom_angle_site_symmetry_1
 _geom_angle_site_symmetry_3
 _geom_angle_publ_flag
O1 Zn1 N4 129.69(5) . . ?
O1 Zn1 N1 126.12(5) . . ?
N4 Zn1 N1 92.25(5) . . ?
O1 Zn1 O1 80.09(4) . 2_766 ?
N4 Zn1 O1 118.30(5) . 2_766 ?
N1 Zn1 O1 111.38(5) . 2_766 ?
O1 Zn1 Zn1 40.79(3) . 2_766 ?
N4 Zn1 Zn1 136.48(4) . 2_766 ?
N1 Zn1 Zn1 128.37(4) . 2_766 ?
O1 Zn1 Zn1 39.30(3) 2_766 2_766 ?
C21 O1 Zn1 131.06(9) . . ?
C21 O1 Zn1 128.92(9) . 2_766 ?
Zn1 O1 Zn1 99.90(4) . 2_766 ?
N2 N1 C9 113.73(12) . . ?
N2 N1 Zn1 123.17(10) . . ?
C9 N1 Zn1 122.06(9) . . ?
N3 C1 N2 131.63(12) . . ?
N3 C1 C2 114.12(13) . . ?
N2 C1 C2 113.98(12) . . ?
N1 N2 C1 121.49(12) . . ?
C7 C2 C3 117.86(12) . . ?
C7 C2 C1 120.23(13) . . ?
C3 C2 C1 121.91(13) . . ?
C4 C3 C2 120.55(14) . . ?
C4 C3 H3 119.7 . . ?
C2 C3 H3 119.7 . . ?
N4 N3 C1 122.46(13) . . ?
C3 C4 C5 121.57(14) . . ?
C3 C4 H4 119.2 . . ?
C5 C4 H4 119.2 . . ?
N3 N4 C15 113.89(13) . . ?
N3 N4 Zn1 122.89(10) . . ?
C15 N4 Zn1 123.06(9) . . ?
C6 C5 C4 117.52(13) . . ?
C6 C5 C8 121.09(13) . . ?
C4 C5 C8 121.39(13) . . ?
C5 C6 C7 121.43(14) . . ?
C5 C6 H6 119.3 . . ?
C7 C6 H6 119.3 . . ?
C5 C8 H8A 109.5 . . ?
C5 C8 H8B 109.5 . . ?
H8A C8 H8B 109.5 . . ?
C5 C8 H8C 109.5 . . ?
H8A C8 H8C 109.5 . . ?
H8B C8 H8C 109.5 . . ?
C2 C7 C6 121.07(13) . . ?
C2 C7 H7 119.5 . . ?
C6 C7 H7 119.5 . . ?
C14 C9 C10 120.04(14) . . ?
C14 C9 N1 122.28(13) . . ?
C10 C9 N1 117.65(13) . . ?
C11 C10 C9 119.70(14) . . ?
C11 C10 H10 120.1 . . ?
C9 C10 H10 120.1 . . ?
C10 C11 C12 120.50(14) . . ?
C10 C11 H11 119.7 . . ?
C12 C11 H11 119.7 . . ?
C11 C12 C13 119.53(16) . . ?
C11 C12 H12 120.2 . . ?
C13 C12 H12 120.2 . . ?
C14 C13 C12 120.56(16) . . ?
C14 C13 H13 119.7 . . ?
C12 C13 H13 119.7 . . ?
C13 C14 C9 119.65(14) . . ?
C13 C14 H14 120.2 . . ?
C9 C14 H14 120.2 . . ?
C20 C15 C16 119.29(16) . . ?
C20 C15 N4 123.34(13) . . ?
C16 C15 N4 117.36(15) . . ?
C17 C16 C15 120.26(18) . . ?
C17 C16 H16 119.9 . . ?
C15 C16 H16 119.9 . . ?
C18 C17 C16 120.48(16) . . ?
C18 C17 H17 119.8 . . ?
C16 C17 H17 119.8 . . ?
C17 C18 C19 119.33(18) . . ?
C17 C18 H18 120.3 . . ?
C19 C18 H18 120.3 . . ?
C20 C19 C18 120.8(2) . . ?
C20 C19 H19 119.6 . . ?
C18 C19 H19 119.6 . . ?
C15 C20 C19 119.80(16) . . ?
C15 C20 H20 120.1 . . ?
C19 C20 H20 120.1 . . ?
O1 C21 C26 120.76(12) . . ?
O1 C21 C22 119.50(13) . . ?
C26 C21 C22 119.73(13) . . ?
C23 C22 C21 119.67(15) . . ?
C23 C22 H22 120.2 . . ?
C21 C22 H22 120.2 . . ?
C24 C23 C22 120.88(14) . . ?
C24 C23 H23 119.6 . . ?
C22 C23 H23 119.6 . . ?
C23 C24 C25 119.48(14) . . ?
C23 C24 H24 120.3 . . ?
C25 C24 H24 120.3 . . ?
C24 C25 C26 120.05(15) . . ?
C24 C25 H25 120.0 . . ?
C26 C25 H25 120.0 . . ?
C21 C26 C25 120.18(14) . . ?
C21 C26 H26 119.9 . . ?
C25 C26 H26 119.9 . . ?
C28 C27 H27A 109.5 . . ?
C28 C27 H27B 109.5 . . ?
H27A C27 H27B 109.5 . . ?
C28 C27 H27C 109.5 . . ?
H27A C27 H27C 109.5 . . ?
H27B C27 H27C 109.5 . . ?
C29 C28 C33 120.0 . . ?
C29 C28 C27 119.6(6) . . ?
C33 C28 C27 120.3(6) . . ?
C30 C29 C28 120.0 . . ?
C30 C29 H29 120.0 . . ?
C28 C29 H29 120.0 . . ?
C31 C30 C29 120.0 . . ?
C31 C30 H30 120.0 . . ?
C29 C30 H30 120.0 . . ?
C32 C31 C30 120.0 . . ?
C32 C31 H31 120.0 . . ?
C30 C31 H31 120.0 . . ?
C31 C32 C33 120.0 . . ?
C31 C32 H32 120.0 . . ?
C33 C32 H32 120.0 . . ?
C32 C33 C28 120.0 . . ?
C32 C33 H33 120.0 . . ?
C28 C33 H33 120.0 . . ?
 
_refine_diff_density_max    0.288
_refine_diff_density_min   -0.656
_refine_diff_density_rms    0.043

_shelx_res_file
;
TITL cu_molan663_0m_a.res in P-1
    cu_molan663_0m_a.res
    created by SHELXL-2018/1 at 11:45:02 on 06-Jan-2022
REM Old TITL cu_molan663_0m in P-1
REM SHELXT solution in P-1
REM R1 0.152,  Rweak 0.008,  Alpha 0.020,  Orientation as input
REM Formula found by SHELXT:  C30 N4 O Zn
CELL  1.54178   9.1508  10.8692  14.2352   80.730   73.248   67.252
ZERR    1.000   0.0003   0.0004   0.0005    0.001    0.001    0.001
LATT  1
SFAC C H N O ZN
UNIT 59 52 8 2 2
TEMP -173.150
L.S. 10
BOND $H
LIST 4
ACTA
OMIT 3 5 4
OMIT 1 2 7
OMIT -3 1 2
FMAP 2
PLAN 20
WGHT    0.024300    0.754400
FVAR       0.57242
ZN1   5    0.884147    0.534048    0.435131    11.00000    0.02090    0.04291 =
         0.02229   -0.01638   -0.00777   -0.00767
O1    4    0.888811    0.584130    0.558380    11.00000    0.02100    0.04804 =
         0.02511   -0.02176   -0.00721   -0.00377
N1    3    0.758563    0.430381    0.419066    11.00000    0.02033    0.03729 =
         0.02016   -0.01131   -0.00743   -0.00613
C1    1    0.777330    0.494874    0.254024    11.00000    0.01920    0.03402 =
         0.02186   -0.01071   -0.00755   -0.00615
N2    3    0.741390    0.416123    0.334045    11.00000    0.01994    0.03632 =
         0.01900   -0.01073   -0.00748   -0.00574
C2    1    0.756017    0.460728    0.162332    11.00000    0.01967    0.03093 =
         0.02037   -0.00952   -0.00819   -0.00510
C3    1    0.685590    0.366888    0.163612    11.00000    0.03245    0.03421 =
         0.01986   -0.00266   -0.00942   -0.01416
AFIX  43
H3    2    0.649991    0.322796    0.224059    11.00000   -1.20000
AFIX   0
N3    3    0.815484    0.605083    0.243504    11.00000    0.02007    0.03376 =
         0.02516   -0.01379   -0.00894   -0.00476
C4    1    0.667158    0.337481    0.077155    11.00000    0.03406    0.03194 =
         0.02400   -0.00475   -0.01095   -0.01526
AFIX  43
H4    2    0.619114    0.273249    0.079625    11.00000   -1.20000
AFIX   0
N4    3    0.852594    0.643354    0.313644    11.00000    0.02043    0.03514 =
         0.02997   -0.01582   -0.00995   -0.00444
C5    1    0.717496    0.400005   -0.013053    11.00000    0.02263    0.02917 =
         0.02000   -0.00759   -0.00780   -0.00546
C6    1    0.787589    0.492500   -0.013732    11.00000    0.03051    0.03565 =
         0.01905   -0.00429   -0.00596   -0.01369
AFIX  43
H6    2    0.822887    0.536692   -0.074200    11.00000   -1.20000
AFIX   0
C8    1    0.696389    0.368308   -0.106733    11.00000    0.03354    0.03624 =
         0.02020   -0.00813   -0.00963   -0.01196
AFIX 137
H8A   2    0.704314    0.439880   -0.157219    11.00000   -1.50000
H8B   2    0.588944    0.360940   -0.094282    11.00000   -1.50000
H8C   2    0.782219    0.283541   -0.129468    11.00000   -1.50000
AFIX   0
C7    1    0.807506    0.522203    0.072233    11.00000    0.02793    0.03551 =
         0.02514   -0.00828   -0.00644   -0.01470
AFIX  43
H7    2    0.857091    0.585515    0.069302    11.00000   -1.20000
AFIX   0
C9    1    0.706174    0.344301    0.495935    11.00000    0.01891    0.03667 =
         0.02089   -0.00786   -0.00884   -0.00476
C10   1    0.656512    0.385071    0.591954    11.00000    0.02355    0.03719 =
         0.02391   -0.01095   -0.00921   -0.00541
AFIX  43
H10   2    0.657629    0.468094    0.604076    11.00000   -1.20000
AFIX   0
C11   1    0.605698    0.303972    0.669308    11.00000    0.02604    0.04526 =
         0.02052   -0.00898   -0.00835   -0.00684
AFIX  43
H11   2    0.570282    0.332264    0.734507    11.00000   -1.20000
AFIX   0
C12   1    0.606081    0.181787    0.652384    11.00000    0.03316    0.04392 =
         0.02764   -0.00099   -0.01255   -0.01230
AFIX  43
H12   2    0.570641    0.126588    0.705667    11.00000   -1.20000
AFIX   0
C13   1    0.658852    0.140447    0.556601    11.00000    0.04078    0.03852 =
         0.03214   -0.00639   -0.01514   -0.01249
AFIX  43
H13   2    0.661001    0.056079    0.544892    11.00000   -1.20000
AFIX   0
C14   1    0.708051    0.221165    0.478562    11.00000    0.03189    0.03875 =
         0.02484   -0.01096   -0.01140   -0.00788
AFIX  43
H14   2    0.742970    0.192801    0.413406    11.00000   -1.20000
AFIX   0
C15   1    0.880034    0.765968    0.290309    11.00000    0.02071    0.03041 =
         0.04297   -0.01921   -0.01263    0.00040
C16   1    0.939173    0.805719    0.356275    11.00000    0.02625    0.04283 =
         0.04519   -0.02241   -0.01317   -0.00536
AFIX  43
H16   2    0.956470    0.752334    0.414685    11.00000   -1.20000
AFIX   0
C17   1    0.972368    0.922146    0.336676    11.00000    0.02973    0.04346 =
         0.06852   -0.03069   -0.01998   -0.00363
AFIX  43
H17   2    1.013662    0.947856    0.381339    11.00000   -1.20000
AFIX   0
C18   1    0.946077    1.001187    0.252943    11.00000    0.04167    0.02893 =
         0.08740   -0.02041   -0.03056   -0.00234
AFIX  43
H18   2    0.968983    1.081267    0.239612    11.00000   -1.20000
AFIX   0
C19   1    0.885631    0.962689    0.188004    11.00000    0.05724    0.02821 =
         0.08367   -0.00621   -0.04523   -0.00423
AFIX  43
H19   2    0.866846    1.017213    0.130245    11.00000   -1.20000
AFIX   0
C20   1    0.852470    0.845841    0.206483    11.00000    0.04567    0.02727 =
         0.06504   -0.01081   -0.03731   -0.00225
AFIX  43
H20   2    0.810913    0.820659    0.161694    11.00000   -1.20000
AFIX   0
C21   1    0.775845    0.678262    0.620971    11.00000    0.02316    0.03304 =
         0.02053   -0.01180   -0.00124   -0.01208
C22   1    0.801821    0.683865    0.711413    11.00000    0.03218    0.03464 =
         0.02208   -0.00896   -0.00848   -0.00781
AFIX  43
H22   2    0.897907    0.622615    0.729265    11.00000   -1.20000
AFIX   0
C23   1    0.686790    0.779309    0.775491    11.00000    0.04429    0.03758 =
         0.02270   -0.01268   -0.00684   -0.00996
AFIX  43
H23   2    0.705045    0.783323    0.837142    11.00000   -1.20000
AFIX   0
C24   1    0.546364    0.868401    0.750932    11.00000    0.03726    0.02907 =
         0.02798   -0.01267    0.00111   -0.01045
AFIX  43
H24   2    0.468098    0.933225    0.795421    11.00000   -1.20000
AFIX   0
C25   1    0.520206    0.862701    0.660841    11.00000    0.02705    0.03251 =
         0.03312   -0.00765   -0.00509   -0.00814
AFIX  43
H25   2    0.423745    0.923845    0.643353    11.00000   -1.20000
AFIX   0
C26   1    0.635272    0.767358    0.595878    11.00000    0.02624    0.04159 =
         0.02509   -0.01099   -0.00702   -0.01109
AFIX  43
H26   2    0.617051    0.763583    0.534169    11.00000   -1.20000
AFIX   0
PART -1
C27   1    0.866907    0.846480   -0.039655    10.50000    0.03444    0.03918 =
         0.03022    0.00140   -0.00555   -0.01347
AFIX 137
H27A  2    0.904735    0.808507   -0.104107    10.50000   -1.50000
H27B  2    0.885782    0.774062    0.011393    10.50000   -1.50000
H27C  2    0.927345    0.903354   -0.038599    10.50000   -1.50000
AFIX  66
C28   1    0.676592    0.933432   -0.019594    10.50000    0.04884    0.04041 =
         0.02205   -0.00186   -0.00919   -0.02826
C29   1    0.564620    0.884045    0.046623    10.50000    0.03831    0.02076 =
         0.02669    0.00669   -0.01556   -0.01417
AFIX  43
H29   2    0.602070    0.801231    0.082483    10.50000   -1.20000
AFIX  65
C30   1    0.397855    0.955829    0.060371    10.50000    0.04436    0.03028 =
         0.02660    0.00323   -0.01124   -0.02323
AFIX  43
H30   2    0.321328    0.922075    0.105627    10.50000   -1.20000
AFIX  65

C31   1    0.343059    1.076998    0.007902    10.50000    0.05674    0.02055 =
         0.03427   -0.00018   -0.02924   -0.00619
AFIX  43
H31   2    0.229081    1.126059    0.017299    10.50000   -1.20000
AFIX  65
C32   1    0.455028    1.126386   -0.058314    10.50000    0.07374    0.03248 =
         0.03370    0.00466   -0.01825   -0.02390
AFIX  43
H32   2    0.417577    1.209201   -0.094173    10.50000   -1.20000
AFIX  65
C33   1    0.621794    1.054605   -0.072063    10.50000    0.05519    0.03108 =
         0.03249    0.00357   -0.01211   -0.01919
AFIX  43
H33   2    0.698321    1.088359   -0.117319    10.50000   -1.20000
PART 0
AFIX   0
HKLF 4


REM  cu_molan663_0m_a.res in P-1
REM R1 =  0.0270 for    4715 Fo > 4sig(Fo)  and  0.0283 for all    4939 data
REM    342 parameters refined using      0 restraints

END

WGHT      0.0243      0.7544

REM Highest difference peak  0.288,  deepest hole -0.656,  1-sigma level  0.043
Q1    1   0.7600  0.4785  0.2068  11.00000  0.05    0.29
Q2    1   0.6836  0.3625  0.5446  11.00000  0.05    0.24
Q3    1   0.9856  0.9470  0.2853  11.00000  0.05    0.23
Q4    1   0.7069  0.3843 -0.0549  11.00000  0.05    0.23
Q5    1   0.6736  0.2959  0.4854  11.00000  0.05    0.21
Q6    1   0.9634  0.9838  0.1969  11.00000  0.05    0.21
Q7    1   0.7696  0.5064  0.1260  11.00000  0.05    0.21
Q8    1   0.7195  0.7372  0.6025  11.00000  0.05    0.21
Q9    1   0.9241  0.7869  0.3182  11.00000  0.05    0.21
Q10   1   0.7603  0.5218  0.0393  11.00000  0.05    0.20
Q11   1   0.9775  0.5324  0.5624  11.00000  0.05    0.20
Q12   1   0.6922  0.4354  0.1629  11.00000  0.05    0.20
Q13   1   0.7649  0.6641  0.6787  11.00000  0.05    0.20
Q14   1   0.7567  0.4361 -0.0139  11.00000  0.05    0.20
Q15   1   0.7220  0.4610 -0.0115  11.00000  0.05    0.19
Q16   1   0.8063  0.6979  0.6569  11.00000  0.05    0.19
Q17   1   0.7758  0.4958  0.4337  11.00000  0.05    0.19
Q18   1   0.5794  0.2553  0.6553  11.00000  0.05    0.19
Q19   1   0.5497  0.8835  0.6977  11.00000  0.05    0.19
Q20   1   0.2453  1.0844  0.0262  11.00000  0.05    0.18
;
_shelx_res_checksum   14985

_shelx_hkl_file
;
  -1   0   0  218.28    7.80
  -1   0   0  223.68    7.80
   1   0   0  216.78    7.80
  -2   0   0 2385.66   83.99
  -2   0   0 2412.16   83.89
   2   0   0 2558.24   83.99
  -3   0   0   44.00    2.50
  -3   0   0   43.90    2.40
   3   0   0   46.40    3.00
   3   0   0   43.70    2.50
  -4   0   0  696.13   25.40
  -4   0   0  717.73   25.10
   4   0   0  708.63   25.70
   4   0   0  693.73   24.90
  -5   0   0  382.56   14.70
  -5   0   0  422.36   15.00
  -5   0   0  402.36   14.50
  -5   0   0  399.26   15.60
  -5   0   0  385.86   14.40
  -5   0   0  382.66   14.90
   5   0   0  398.56   23.20
   5   0   0  413.56   16.70
   5   0   0  376.96   14.90
   5   0   0  414.06   16.10
  -6   0   0   19.10    1.50
  -6   0   0   19.20    1.80
  -6   0   0   18.50    1.80
  -6   0   0   19.00    1.90
  -6   0   0   18.50    1.50
  -6   0   0   21.10    3.20
  -6   0   0   16.90    1.50
  -6   0   0   12.90    2.60
  -6   0   0   17.60    1.80
  -6   0   0   18.40    1.60
   6   0   0   20.60    8.90
   6   0   0   26.70    7.60
  -7   0   0    9.00    1.30
  -7   0   0    9.60    1.10
  -7   0   0   10.30    1.20
  -7   0   0    7.60    1.30
  -7   0   0    8.90    1.20
  -7   0   0    9.80    1.30
  -7   0   0    9.90    3.40
  -7   0   0    7.20    1.20
  -7   0   0    9.10    1.40
  -8   0   0   96.59    4.20
  -8   0   0   90.69    4.10
  -8   0   0   95.29    4.40
  -8   0   0   95.79    4.60
  -8   0   0   90.49    4.40
  -8   0   0   94.29    4.40
  -8   0   0   96.09    4.00
  -8   0   0  103.29    4.60
  -9   0   0  114.59    4.80
  -9   0   0  112.69    4.70
  -9   0   0  121.49    5.10
 -10   0   0   17.20    1.10
  -9   1   0   33.00    2.10
  -9   1   0   38.50    2.20
  -9   1   0   45.10    2.70
  -9   1   0   44.20    2.10
  -8   1   0  202.28    8.30
  -8   1   0  198.48    8.20
  -8   1   0  203.08    8.10
  -8   1   0  218.18    8.00
  -8   1   0  207.68    8.50
  -7   1   0    3.30    0.90
  -7   1   0    3.80    4.30
  -7   1   0   -0.60    1.10
  -7   1   0    1.60    0.70
  -7   1   0    1.90    0.60
  -7   1   0    1.00    0.80
  -7   1   0    2.00    0.70
  -7   1   0    1.50    0.90
   6  -1   0   35.30   12.70
  -6   1   0   29.30    2.10
  -6   1   0   29.20    2.30
  -6   1   0   29.60    2.50
  -6   1   0   26.90    1.80
  -6   1   0   30.20    1.90
  -6   1   0   29.00    2.00
  -6   1   0   28.40    3.80
  -6   1   0   29.60    2.30
  -6   1   0   31.20    2.30
   5  -1   0   67.59    7.00
  -5   1   0   59.09    3.20
  -5   1   0   59.09    4.20
  -5   1   0   62.59    3.00
  -5   1   0   59.09    3.10
  -5   1   0   59.99    3.40
  -5   1   0   65.69    3.50
   4  -1   0   68.29    5.70
   4  -1   0   59.29    5.20
  -4   1   0   62.09    3.70
  -4   1   0   59.29    3.30
   3  -1   0 2436.56   80.49
   3  -1   0 2253.67   79.39
   3  -1   0 2193.08   79.59
  -3   1   0 2438.96   79.69
  -3   1   0 2296.77   80.19
   1  -1   0  639.34   21.90
   1  -1   0  627.64   21.90
   1  -1   0  660.63   22.40
  -1   1   0  644.04   22.60
  -1   1   0  676.13   21.90
  -1   1   0  643.64   21.90
  -1   1   0  578.54   22.10
  -1  -1   0 1057.39   40.70
   1   1   0 1282.57   40.60
   1   1   0 1227.98   40.80
  -2  -1   0   32.00    1.70
  -2  -1   0   27.80    1.60
  -3  -1   0    1.80    0.70
  -3  -1   0    0.40    0.60
   3   1   0    0.80    0.90
  -4  -1   0  590.84   22.30
  -4  -1   0  634.14   22.40
   4   1   0  615.64   22.20
   4   1   0  625.64   22.40
  -5  -1   0  320.47   12.90
  -5  -1   0  328.97   12.80
   5   1   0  322.67   13.40
   5   1   0  328.27   13.10
   5   1   0  328.97   13.60
  -6  -1   0  155.38    7.50
  -6  -1   0  149.19    6.30
  -6  -1   0  144.19    6.00
  -6  -1   0  146.09    6.30
  -6  -1   0  131.69    6.00
  -6  -1   0  146.39    6.00
  -6  -1   0  147.09    6.90
  -6  -1   0  143.09    5.90
  -6  -1   0  144.29    6.00
  -6  -1   0  147.89    6.00
   6   1   0  143.99    9.90
   6   1   0  133.59   12.30
   6   1   0  142.49   11.40
  -7  -1   0   13.60    1.60
  -7  -1   0   11.80    1.20
  -7  -1   0   11.60    1.50
  -7  -1   0   10.00    1.40
  -7  -1   0   10.80    2.70
  -7  -1   0   13.60    1.70
  -7  -1   0   12.10    1.20
  -7  -1   0   11.90    1.30
  -7  -1   0   12.80    3.00
  -7  -1   0   12.60    1.60
  -8  -1   0   20.10    1.70
  -8  -1   0   23.90    1.70
  -8  -1   0   20.80    2.30
  -8  -1   0   22.40    2.00
  -8  -1   0   20.50    2.20
  -8  -1   0   22.30    2.00
  -9  -1   0  222.78    8.60
  -9  -1   0  237.18    9.10
  -9  -1   0  236.78    9.00
  -9  -1   0  231.58    8.90
  -9  -1   0  219.48    8.40
 -10  -1   0   59.19    2.60
 -10  -1   0   55.59    2.60
 -10  -1   0   56.29    2.80
  -9   2   0  134.99    5.10
  -9   2   0  122.19    4.80
  -9   2   0  115.49    5.90
  -8   2   0   95.59    4.30
  -8   2   0   96.99    4.80
  -8   2   0  109.59    4.90
  -8   2   0  107.49    4.70
  -8   2   0  110.19    4.40
  -7   2   0   46.10    4.20
  -7   2   0   53.19    2.90
  -7   2   0   58.19    3.70
  -7   2   0   54.19    3.50
  -7   2   0   64.09    8.30
  -6   2   0  142.29    6.50
  -6   2   0  148.89    5.90
  -6   2   0  133.89    5.90
  -6   2   0  142.49    6.20
  -6   2   0  142.09    6.00
  -6   2   0  138.49    6.30
  -6   2   0  142.99    8.30
   5  -2   0   29.90    2.10
   5  -2   0   29.10    7.90
  -5   2   0   33.80    2.50
  -5   2   0   32.50    2.20
  -5   2   0   34.80    2.40
  -5   2   0   31.90    3.70
  -5   2   0   38.00    2.20
   4  -2   0  107.99    8.40
   4  -2   0  102.09    3.90
  -4   2   0  100.39    4.20
  -4   2   0  101.49    4.60
  -4   2   0   90.29    5.20
  -4   2   0  101.29    4.80
   3  -2   0 1056.79   37.10
   3  -2   0 1015.30   35.80
  -3   2   0 1012.80   36.50
   2  -2   0 1614.84   53.99
   2  -2   0 1572.64   52.99
  -2   2   0 1442.66   53.49
   1  -2   0 3362.46  112.69
   1  -2   0 3385.56  112.19
  -1   2   0 3389.56  111.99
  -1   2   0 2936.11  111.89
  -1   2   0 3343.17  112.69
   0  -2   0  992.60   34.40
   0  -2   0  995.30   34.80
   0   2   0  986.00   34.80
   0   2   0 1011.70   34.40
   0   2   0 1019.00   34.70
  -1  -2   0  255.87    9.20
   1   2   0  257.97    9.30
   1   2   0  257.67    9.30
  -2  -2   0 1654.23   56.99
   2   2   0 1688.33   56.89
   2   2   0 1611.54   56.49
  -3  -2   0  124.69    5.30
  -3  -2   0  132.99    5.60
   3   2   0  136.89    5.70
   3   2   0  128.59    5.00
  -4  -2   0  478.05   18.00
   4   2   0  505.25   17.60
   4   2   0  497.25   18.30
   4   2   0  486.35   18.40
  -5  -2   0  662.83   23.90
  -5  -2   0  641.44   23.70
   5   2   0  581.44   23.10
   5   2   0  679.23   29.40
   5   2   0  678.93   24.30
  -6  -2   0   31.00    2.10
  -6  -2   0   41.50    4.40
  -6  -2   0   31.40    2.30
  -6  -2   0   31.40    2.00
  -6  -2   0   32.70    2.40
  -6  -2   0   34.20    2.20
  -6  -2   0   24.80    3.20
  -6  -2   0   32.00    2.20
  -6  -2   0   30.10    2.30
  -6  -2   0   31.00    2.10
   6   2   0   30.10    5.70
   6   2   0   33.60    6.00
  -7  -2   0   85.39    4.00
  -7  -2   0   84.69    4.00
  -7  -2   0   86.89    4.10
  -7  -2   0   87.19    4.10
  -7  -2   0   88.09    4.20
  -7  -2   0   85.79    4.40
  -7  -2   0   95.99    5.80
   7   2   0   81.09   13.10
  -8  -2   0   61.19    3.10
  -8  -2   0   62.29    3.10
  -8  -2   0   62.99    3.10
  -8  -2   0   63.19    3.20
  -8  -2   0   64.09    3.50
  -8  -2   0   66.19    6.30
  -8  -2   0   62.99    3.30
  -8  -2   0   57.79    3.20
  -8  -2   0   56.99    3.40
  -9  -2   0   69.69    3.10
  -9  -2   0   70.79    3.50
  -9  -2   0   68.49    3.20
  -9  -2   0   68.99    3.40
  -9  -2   0   71.09    3.50
  -9  -2   0   71.09    3.20
  -9  -2   0   64.19    3.60
 -10  -2   0   15.40    1.30
 -10  -2   0   15.70    1.30
 -10  -2   0   13.80    1.10
 -10  -2   0   15.90    1.40
  -8   3   0   79.49    3.90
  -8   3   0   82.59    3.70
  -8   3   0   70.29    3.50
   7  -3   0    2.90    1.60
  -7   3   0    3.00    0.80
  -7   3   0    0.80    0.80
  -7   3   0    1.00    0.60
  -7   3   0    1.20    0.60
  -7   3   0    1.20    0.70
   6  -3   0    5.00    1.30
  -6   3   0    3.40    1.00
  -6   3   0    3.20    0.90
  -6   3   0    5.00    0.80
  -6   3   0    4.70    1.20
  -6   3   0    6.10    3.80
  -6   3   0    4.10    1.00
  -6   3   0    2.90    0.90
   5  -3   0    1.30    0.90
   5  -3   0    8.10   19.90
  -5   3   0    1.20    0.80
  -5   3   0    1.10    0.60
  -5   3   0   -0.20    0.90
  -5   3   0    2.50    1.50
  -5   3   0    0.90    0.60
  -5   3   0    3.90    2.20
   4  -3   0    3.40    0.90
   4  -3   0    4.20    5.10
  -4   3   0    1.90    0.50
  -4   3   0    1.70    0.70
  -4   3   0    2.40    0.60
  -4   3   0    2.00    1.70
   3  -3   0 2141.29   72.19
   3  -3   0 2060.19   72.99
   3  -3   0 2194.68   74.69
  -3   3   0 2050.39   73.69
  -3   3   0 2122.99   72.39
   2  -3   0  595.64   20.70
   2  -3   0  622.24   22.60
   2  -3   0  601.84   21.30
  -2   3   0  575.34   21.70
   1  -3   0  282.17   10.90
  -1   3   0  333.77   11.30
  -1   3   0  285.97   10.80
  -1   3   0  285.27   12.20
   0  -3   0  535.35   19.40
   0  -3   0  518.35   18.90
   0   3   0  554.14   18.70
   0   3   0  515.85   19.50
   0   3   0  540.85   19.20
  -2  -3   0 2358.36   80.59
  -2  -3   0 2415.56   80.19
  -2  -3   0 2401.86   80.09
   2   3   0 2345.07   80.49
   2   3   0 2189.88   80.69
  -3  -3   0   26.00    1.50
  -3  -3   0   23.70    2.00
   3   3   0   21.50    2.20
   3   3   0   23.60    2.50
   4   3   0  448.86   16.10
   4   3   0  457.05   17.10
  -5  -3   0  332.67   13.60
   5   3   0  345.07   14.10
  -6  -3   0  466.75   17.00
  -6  -3   0  477.75   17.00
  -6  -3   0  479.05   17.10
  -6  -3   0  480.35   17.10
  -6  -3   0  444.96   17.50
  -6  -3   0  484.95   18.60
  -6  -3   0  463.65   17.20
  -6  -3   0  444.76   16.80
   6   3   0  480.95   19.90
  -7  -3   0    3.10    1.50
  -7  -3   0    5.90    1.10
  -7  -3   0    3.90    1.10
  -7  -3   0    4.50    1.00
  -7  -3   0    4.60    1.10
  -7  -3   0    3.90    0.90
  -7  -3   0    2.80    0.80
  -7  -3   0    3.80    0.80
  -7  -3   0    4.40    2.20
   7   3   0    6.20   11.90
   7   3   0   -6.20   10.30
  -8  -3   0  100.19    4.70
  -8  -3   0   96.09    4.40
  -8  -3   0  114.19    7.10
  -8  -3   0  100.19    4.40
  -8  -3   0   96.49    4.40
  -8  -3   0   94.89    4.40
  -8  -3   0   96.09    4.90
  -8  -3   0   87.39    4.30
  -9  -3   0   55.69    2.70
  -9  -3   0   60.69    2.90
  -9  -3   0   53.29    2.80
  -9  -3   0   55.69    3.00
  -9  -3   0   58.29    3.10
  -9  -3   0   60.99    3.20
 -10  -3   0   18.40    1.40
 -10  -3   0   16.50    1.40
 -10  -3   0   18.80    1.20
 -10  -3   0   16.10    1.20
 -10  -3   0   12.50    1.50
  -8   4   0   59.49    2.70
  -8   4   0   48.30    2.40
  -8   4   0   48.50    2.40
  -8   4   0   54.49    2.30
   7  -4   0    2.60    1.90
  -7   4   0    0.80    0.60
  -7   4   0    0.80    0.70
   6  -4   0    2.10    1.30
  -6   4   0    1.80    0.60
  -6   4   0    6.40    5.80
  -6   4   0    1.80    0.80
  -6   4   0    2.50    0.90
  -6   4   0    0.70    0.90
   5  -4   0  172.88    7.00
  -5   4   0  167.68    7.40
  -5   4   0  165.98    7.10
  -5   4   0  154.68    6.50
  -5   4   0  154.18    6.60
  -5   4   0  159.38    6.90
  -5   4   0  165.58    6.50
  -5   4   0  156.88    9.20
   4  -4   0  158.58    6.30
   4  -4   0  151.68   16.80
  -4   4   0  144.09    5.50
  -4   4   0  147.39    7.90
  -4   4   0  149.59    6.00
  -4   4   0  148.39    6.30
  -4   4   0  152.88    6.30
  -4   4   0  156.48    6.90
  -4   4   0  134.99    6.00
   3  -4   0 1111.39   40.40
   3  -4   0 1165.48   43.30
   3  -4   0 1100.19   40.00
  -3   4   0 1292.37   42.40
  -3   4   0 1124.59   39.90
  -3   4   0 1145.99   40.40
  -3   4   0 1246.38   41.60
  -3   4   0 1111.09   41.80
   2  -4   0  159.38    8.90
   2  -4   0  161.98    6.00
   2  -4   0  157.78    6.20
   2  -4   0  153.68    8.70
  -2   4   0  154.48    7.10
  -2   4   0  162.78    6.00
   1  -4   0  368.76   13.30
   1  -4   0  363.26   14.80
   1  -4   0  362.76   13.00
   1  -4   0  383.36   14.40
  -1   4   0  345.07   13.40
  -1   4   0  381.36   13.80
   0  -4   0   56.39    2.60
   0  -4   0   55.59    4.00
   0  -4   0   47.70    4.40
   0  -4   0   55.49    2.40
   0   4   0   58.49    2.90
   0   4   0   52.19    2.40
   0   4   0   56.29    4.30
  -1  -4   0 1176.78   40.70
  -1  -4   0 1128.19   40.70
  -1  -4   0 1161.48   39.90
  -1  -4   0 1174.88   40.20
   1   4   0 1134.29   41.00
   1   4   0 1162.78   40.20
  -2  -4   0  351.26   13.00
  -2  -4   0  346.67   12.50
  -2  -4   0  343.97   12.90
  -2  -4   0  330.97   14.00
   2   4   0  334.77   13.30
   2   4   0  383.16   15.30
   2   4   0  346.17   13.00
  -3  -4   0 1041.30   36.90
   3   4   0 1037.20   36.40
  -4  -4   0   31.40    2.70
   4   4   0   33.10    3.70
   4   4   0   36.30    4.00
  -5  -4   0  268.57   10.10
  -5  -4   0  266.57   11.40
  -5  -4   0  265.77   10.10
  -5  -4   0  278.87   10.20
  -5  -4   0  259.07   10.30
   5   4   0  273.27   10.70
   5   4   0  272.07   12.20
  -6  -4   0  830.72   30.60
  -6  -4   0  832.22   29.00
  -6  -4   0  853.41   29.00
  -6  -4   0  751.42   28.60
  -6  -4   0  825.72   29.00
  -6  -4   0  792.62   29.60
  -6  -4   0  828.12   29.10
  -6  -4   0  834.82   29.30
   6   4   0  830.52   31.50
  -7  -4   0  108.29    5.40
  -7  -4   0  112.59    4.90
  -7  -4   0  115.89    6.90
  -7  -4   0  112.39    5.20
  -7  -4   0  112.69    5.00
  -7  -4   0  105.59    4.80
  -7  -4   0  112.49    4.90
  -7  -4   0  113.79    5.00
   7   4   0   90.89   12.90
  -8  -4   0   43.70    2.70
  -8  -4   0   45.50    2.60
  -8  -4   0   43.30    2.90
  -8  -4   0   47.40    2.60
  -8  -4   0   46.00    5.50
  -8  -4   0   43.40    2.50
  -8  -4   0   45.10    2.70
  -8  -4   0   39.00    2.90
   8   4   0   46.20    3.80
  -9  -4   0    7.10    1.00
  -9  -4   0    8.30    1.20
  -9  -4   0    7.80    1.20
  -9  -4   0    8.00    1.00
  -9  -4   0    8.80    1.10
  -9  -4   0    8.90    1.30
 -10  -4   0   46.80    2.50
 -10  -4   0   49.20    2.50
 -10  -4   0   49.20    2.40
 -10  -4   0   49.40    2.30
 -10  -4   0   41.90    2.20
   7  -5   0    1.60    1.80
  -7   5   0    1.50    0.70
  -7   5   0   -0.70    0.60
  -7   5   0    1.40    0.50
  -7   5   0    0.80    0.50
   6  -5   0   60.19    4.10
  -6   5   0   63.59    3.50
  -6   5   0   59.09    2.90
  -6   5   0   60.49    3.30
  -6   5   0   63.39    3.40
   5  -5   0  423.96   15.30
  -5   5   0  390.36   14.30
  -5   5   0  369.06   14.30
  -5   5   0  398.46   15.00
  -5   5   0  389.66   15.30
  -5   5   0  387.56   17.70
  -5   5   0  393.36   14.70
   4  -5   0  316.17   11.40
   4  -5   0  276.97   10.70
  -4   5   0  285.07   13.00
  -4   5   0  260.37   10.50
  -4   5   0  281.97   11.00
  -4   5   0  297.47   10.70
  -4   5   0  268.87   10.10
  -4   5   0  291.77   11.70
   3  -5   0  702.43   30.40
   3  -5   0  779.52   25.20
   3  -5   0  682.13   24.40
  -3   5   0  693.93   26.40
  -3   5   0  680.73   24.80
  -3   5   0  658.23   24.60
  -3   5   0  692.33   24.20
  -3   5   0  689.13   25.50
  -3   5   0  681.23   24.50
   2  -5   0    0.70    0.90
   2  -5   0   -0.30    4.00
   2  -5   0    1.10    0.70
  -2   5   0    1.50    0.70
  -2   5   0    2.10    0.50
  -2   5   0    0.80    0.30
  -2   5   0    1.70    1.20
   1  -5   0  214.08    8.20
   1  -5   0  237.28    8.70
   1  -5   0  219.78    8.40
   1  -5   0  222.88   11.20
  -1   5   0  213.28    8.10
  -1   5   0  211.58    8.90
  -1   5   0  225.78   10.70
   0  -5   0    6.40    2.40
   0  -5   0    7.20    0.90
   0   5   0    6.50    1.50
   0   5   0    8.10    0.90
   0   5   0    7.90    0.90
   0   5   0    7.70    4.30
  -1  -5   0   99.89    5.90
  -1  -5   0   99.09    4.10
  -1  -5   0   99.89    4.10
  -1  -5   0   96.19    4.40
   1   5   0   97.49    3.90
   1   5   0  101.29    4.70
  -2  -5   0   98.19    4.20
  -2  -5   0   99.99    4.80
  -2  -5   0  105.49    4.40
  -2  -5   0  102.89    5.60
   2   5   0   94.99    7.70
   2   5   0  106.49    5.10
  -3  -5   0   22.80    2.30
  -3  -5   0   22.20    2.50
   3   5   0   24.30    1.90
   3   5   0   21.30    4.00
   3   5   0   26.50    3.20
  -4  -5   0  900.01   33.90
  -4  -5   0  932.21   32.90
   4   5   0  956.80   34.00
   4   5   0  949.40   33.20
   4   5   0  950.30   33.50
  -5  -5   0  111.59    5.20
  -5  -5   0  121.79    5.00
  -5  -5   0  118.79    5.20
  -5  -5   0  113.49    4.50
  -5  -5   0  116.89    6.30
   5   5   0  117.29    5.40
   5   5   0  119.89    7.90
  -6  -5   0  171.58    6.80
  -6  -5   0  157.68    6.00
  -6  -5   0  166.58    6.70
  -6  -5   0  167.28    6.80
  -6  -5   0  169.28    8.40
  -6  -5   0  162.68    6.80
  -6  -5   0  160.08    6.80
   6   5   0  166.98    7.20
   6   5   0  168.78   11.90
  -7  -5   0   86.89    4.20
  -7  -5   0   91.59    4.20
  -7  -5   0   91.29    4.20
  -7  -5   0   90.99    4.20
  -7  -5   0   90.29    6.20
  -7  -5   0   90.39    4.40
  -7  -5   0   86.29    4.80
  -7  -5   0   82.79    5.80
   7   5   0   86.29    4.70
  -8  -5   0    9.70    3.30
  -8  -5   0    7.70    1.10
  -8  -5   0    5.10    1.00
  -8  -5   0    5.20    0.90
  -8  -5   0    7.40    1.20
  -8  -5   0    6.40    1.00
  -8  -5   0    5.20    1.10
   8   5   0    6.20    1.90
   8   5   0    6.90    1.80
  -9  -5   0   33.80    2.10
  -9  -5   0   35.60    2.10
  -9  -5   0   32.60    1.90
  -9  -5   0   35.30    2.10
  -9  -5   0   35.40    2.50
  -9  -5   0   36.30    2.30
 -10  -5   0  109.09    4.70
 -10  -5   0  109.79    4.70
 -10  -5   0  112.39    4.40
 -10  -5   0  106.39    4.30
 -10  -5   0  101.19    4.30
  -7   6   0    1.00    0.40
  -7   6   0    0.90    0.40
  -7   6   0    0.80    0.50
  -6   6   0  129.19    5.20
  -6   6   0  131.19    5.70
  -6   6   0  131.69    5.70
  -6   6   0  130.99    5.60
   5  -6   0   15.20    1.50
   5  -6   0   14.50    2.50
  -5   6   0   17.50    1.70
  -5   6   0   11.20    1.60
  -5   6   0   20.50   10.60
  -5   6   0   17.40    1.60
  -5   6   0   15.60    1.30
   4  -6   0   14.10    1.50
   4  -6   0   18.90    2.40
  -4   6   0   17.10    1.50
  -4   6   0   15.20    1.90
  -4   6   0   14.50    1.90
  -4   6   0   16.60    4.10
  -4   6   0   18.20    1.80
  -4   6   0   16.00    1.00
   3  -6   0  239.98    9.70
   3  -6   0  220.68    8.60
  -3   6   0  207.08   10.60
  -3   6   0  223.98    8.50
  -3   6   0  225.48    9.50
  -3   6   0  218.98    8.20
  -3   6   0  234.68    9.10
   2  -6   0   16.20    7.30
   2  -6   0   19.80    2.10
   2  -6   0   18.20    1.50
   2  -6   0   19.90    2.30
  -2   6   0   17.60    1.30
  -2   6   0   17.90    1.20
  -2   6   0   19.50    1.80
  -2   6   0   18.20    2.70
  -2   6   0   16.60    1.80
  -2   6   0   17.40    1.30
   1  -6   0   50.29    2.80
   1  -6   0   51.99    3.30
   1  -6   0   49.60    2.50
   1  -6   0   43.40    6.10
   1  -6   0   49.99    2.70
  -1   6   0   51.49    2.40
  -1   6   0   44.10    3.50
  -1   6   0   48.20    2.30
  -1   6   0   53.29    2.70
  -1   6   0   52.39    2.60
  -1   6   0   47.60    2.30
   0  -6   0   79.69    3.60
   0  -6   0   82.09    8.30
   0  -6   0   84.69    3.70
   0  -6   0   73.29    4.20
   0  -6   0   80.49    3.50
   0   6   0   78.89    3.40
   0   6   0   82.49    3.50
   0   6   0   83.19    4.90
   0   6   0   81.99    3.50
   0   6   0   84.09    3.50
   0   6   0   84.89    3.80
  -1  -6   0  203.98    7.90
  -1  -6   0  211.38    8.30
  -1  -6   0  208.68   10.50
  -1  -6   0  213.18    8.00
   1   6   0  217.08    8.80
   1   6   0  204.78    7.70
   1   6   0  194.18    7.90
   1   6   0  203.68    8.00
  -2  -6   0    3.00    0.70
  -2  -6   0    1.90    0.60
  -2  -6   0    1.00    1.40
  -2  -6   0    2.80    3.00
  -2  -6   0    0.30    1.20
   2   6   0    1.80    0.60
   2   6   0    2.20    0.80
   2   6   0    2.30    1.90
  -3  -6   0    0.60    3.20
  -3  -6   0    3.00    1.50
  -3  -6   0    0.50    0.60
  -3  -6   0    2.70    0.60
  -3  -6   0    0.40    1.10
  -3  -6   0    0.60    0.70
  -3  -6   0    1.70    1.40
   3   6   0    0.90    0.60
   3   6   0    0.20    0.70
   3   6   0    3.10    2.50
  -4  -6   0   13.40    1.40
  -4  -6   0   15.50    1.50
  -4  -6   0    9.70    2.00
  -4  -6   0   18.70    1.40
   4   6   0   11.90    3.00
   4   6   0   14.70    1.60
  -5  -6   0    3.60    1.20
  -5  -6   0    3.70    0.60
  -5  -6   0    2.50    0.90
  -5  -6   0    3.70    0.90
  -5  -6   0    3.10    0.90
   5   6   0    5.90    1.00
   5   6   0    2.40    1.00
   5   6   0    3.60    3.90
  -6  -6   0  256.17   10.00
  -6  -6   0  255.37   11.70
  -6  -6   0  260.77   10.00
   6   6   0  251.67   14.90
   6   6   0  253.17    9.70
   6   6   0  273.17   10.60
  -7  -6   0   50.29    3.50
  -7  -6   0   53.09    2.90
  -7  -6   0   50.99    2.90
  -7  -6   0   50.79    2.90
  -7  -6   0   53.69    3.10
  -7  -6   0   54.79    2.90
  -7  -6   0   46.00    3.30
  -7  -6   0   50.69    5.30
  -8  -6   0   35.00    4.70
  -8  -6   0   40.80    2.50
   8   6   0   45.60    3.30
   8   6   0   48.50    3.20
  -9  -6   0    1.20    0.80
  -9  -6   0    0.40    0.50
  -9  -6   0    0.90    0.50
  -9  -6   0    0.70    0.90
  -9  -6   0    1.00    0.50
  -9  -6   0    0.30    0.60
   9   6   0    2.90    2.40
   9   6   0    1.40    1.30
 -10  -6   0   42.20    2.30
 -10  -6   0   42.40    2.70
 -10  -6   0   43.90    2.40
 -10  -6   0   43.90    2.10
 -10  -6   0   40.90    2.10
   6  -7   0   81.09    4.90
  -6   7   0  102.89    4.10
  -6   7   0   94.69    3.80
  -6   7   0  100.19    4.10
   5  -7   0    5.00    0.80
   5  -7   0    2.10    1.60
  -5   7   0    5.50    1.00
  -5   7   0    3.30    0.60
  -5   7   0    4.90    0.90
  -5   7   0    3.40    0.90
   4  -7   0   40.90    3.90
   4  -7   0   52.99    2.60
  -4   7   0   46.50    2.90
  -4   7   0   55.99    3.10
  -4   7   0   53.49    2.10
  -4   7   0   54.79    3.00
  -4   7   0   52.09    2.60
  -4   7   0   51.59    3.20
  -4   7   0   64.59    7.80
   3  -7   0   29.40    1.80
   3  -7   0   28.90    3.00
  -3   7   0   27.40    2.10
  -3   7   0   27.60    4.80
  -3   7   0   28.30    2.30
  -3   7   0   29.70    1.80
  -3   7   0   28.80    1.50
   2  -7   0  515.05   21.30
   2  -7   0  522.05   19.20
  -2   7   0  544.05   19.00
  -2   7   0  551.34   19.20
  -2   7   0  553.24   19.60
  -2   7   0  555.64   20.20
  -2   7   0  527.65   21.40
   1  -7   0   44.00   10.30
   1  -7   0   41.40    2.20
   1  -7   0   38.80    2.80
   1  -7   0   35.40    3.20
   1  -7   0   41.40    2.70
  -1   7   0   39.90    2.80
  -1   7   0   41.40    2.20
  -1   7   0   44.00    2.60
  -1   7   0   40.30    3.70
  -1   7   0   38.50    2.00
  -1   7   0   42.20    2.20
  -1   7   0   39.30    2.00
   0  -7   0   57.49    2.80
   0  -7   0   61.59    8.30
   0  -7   0   59.79    3.20
   0   7   0   58.99    3.70
   0   7   0   59.99    2.70
   0   7   0   59.49    2.70
   0   7   0   64.49    3.00
   0   7   0   61.79    2.80
   0   7   0   63.09    2.90
   0   7   0   59.39    2.70
   0   7   0   66.29    6.00
  -1  -7   0   90.49   10.70
  -1  -7   0   88.79    3.80
  -1  -7   0   91.59    4.60
  -1  -7   0   87.69    4.00
  -1  -7   0   91.89    4.20
   1   7   0   93.29    3.90
   1   7   0   93.69    4.00
   1   7   0   88.09    4.10
   1   7   0   92.29    3.80
   1   7   0   96.69    6.00
   1   7   0   90.69    3.80
   1   7   0   92.19    4.10
  -2  -7   0  140.29    5.90
  -2  -7   0  139.49    6.70
  -2  -7   0  141.19    5.60
  -2  -7   0  124.69    6.20
  -2  -7   0  134.29    5.40
  -2  -7   0  121.19    5.90
  -2  -7   0  147.59    5.70
  -2  -7   0  150.18   11.00
   2   7   0  140.89    5.40
   2   7   0  145.59    7.70
   2   7   0  138.89    5.90
   2   7   0  138.49    6.00
   2   7   0  141.39    5.50
   2   7   0  142.69    5.50
  -3  -7   0  202.88    8.10
  -3  -7   0  209.88    7.80
  -3  -7   0  192.58    7.60
  -3  -7   0  177.28    8.00
  -3  -7   0  205.98    9.10
  -3  -7   0  228.48   12.60
  -3  -7   0  207.38    8.20
  -3  -7   0  219.48    8.10
   3   7   0  208.18    8.50
   3   7   0  204.48    7.60
   3   7   0  202.58   10.00
   3   7   0  215.08    7.90
  -4  -7   0   11.10    1.30
  -4  -7   0   15.60    1.40
  -4  -7   0   14.20    2.70
  -4  -7   0   12.70    1.50
  -4  -7   0   14.90    1.40
  -4  -7   0   11.50    1.40
  -4  -7   0   14.90    1.20
   4   7   0   10.90    4.50
   4   7   0   14.10    1.60
   4   7   0   14.50    1.30
  -5  -7   0   50.29    2.50
  -5  -7   0   48.40    4.60
  -5  -7   0   42.50    2.50
  -5  -7   0   47.60    2.60
  -5  -7   0   43.70    2.20
  -5  -7   0   45.40    2.80
   5   7   0   48.20    2.50
   5   7   0   46.60    3.00
   5   7   0   34.00    5.80
  -6  -7   0   15.50    1.20
  -6  -7   0   14.10    2.20
  -6  -7   0   16.50    1.60
  -6  -7   0   17.30    1.60
  -6  -7   0   10.30    2.70
  -6  -7   0   15.30    1.50
  -6  -7   0   18.10    1.70
   6   7   0   17.90    2.00
  -7  -7   0   32.30    2.10
  -7  -7   0   27.20    2.30
  -7  -7   0   31.30    2.90
  -7  -7   0   33.70    2.30
  -7  -7   0   32.60    2.20
  -7  -7   0   25.10    3.10
  -7  -7   0   31.00    2.00
  -7  -7   0   30.30    1.50
  -7  -7   0   28.60    4.20
   7   7   0   27.20    2.00
   7   7   0   28.80    2.50
  -8  -7   0   74.39    3.90
  -8  -7   0   92.69    4.10
  -8  -7   0   92.89    4.10
  -8  -7   0   93.99    5.00
  -8  -7   0   83.59    7.50
  -8  -7   0   93.89    4.10
   8   7   0   91.49    4.80
   8   7   0   90.39    4.60
  -9  -7   0    2.90    0.70
  -9  -7   0    1.10    0.60
  -9  -7   0    2.40    0.60
  -9  -7   0    2.30    0.70
  -9  -7   0    2.10    0.60
   9   7   0    2.90    1.10
   9   7   0    4.40    2.00
 -10  -7   0   84.09    3.50
 -10  -7   0   89.89    3.90
 -10  -7   0   87.29    3.90
 -10  -7   0   80.09    3.60
 -10  -7   0   88.59    3.60
   5  -8   0    2.10    1.50
   5  -8   0    0.50    0.60
  -5   8   0    0.20    0.40
  -5   8   0   -0.30    0.40
  -5   8   0    0.40    0.40
   4  -8   0    2.60    1.90
  -4   8   0    1.70    0.50
  -4   8   0    2.80    0.70
  -4   8   0    2.00    0.70
   3  -8   0   72.39    3.30
  -3   8   0   69.99    3.30
  -3   8   0   70.79    3.70
  -3   8   0   69.69    2.90
  -3   8   0   69.89    3.50
  -3   8   0   77.49    8.10
   2  -8   0   17.50    1.40
  -2   8   0   17.80    1.40
  -2   8   0   14.90    1.10
  -2   8   0   14.60    3.90
  -2   8   0   14.90    1.70
  -2   8   0   15.50    1.60
   1  -8   0  113.49    4.80
   1  -8   0   98.89    5.60
   1  -8   0  109.89    5.20
  -1   8   0  124.09    4.80
  -1   8   0  116.89    7.00
  -1   8   0  109.69    4.30
  -1   8   0  110.59    5.30
  -1   8   0  115.29    4.60
   0  -8   0    6.70    1.10
   0  -8   0    7.40    1.00
   0  -8   0    8.10    1.40
   0  -8   0    6.80    1.50
   0  -8   0    3.40    1.60
   0   8   0    5.20    0.80
   0   8   0    7.20    1.10
   0   8   0    7.50    0.80
   0   8   0    7.20    0.80
   0   8   0    6.90    1.50
  -1  -8   0   17.10    2.00
  -1  -8   0   15.30    1.50
  -1  -8   0   16.10    1.80
  -1  -8   0   26.30   11.30
   1   8   0   15.50    1.30
   1   8   0   18.30    1.30
   1   8   0   12.90    5.40
   1   8   0   16.80    1.30
   1   8   0   19.00    1.50
   1   8   0   16.50    1.70
  -2  -8   0   41.70    2.70
  -2  -8   0   43.10    2.60
  -2  -8   0   44.80    9.50
  -2  -8   0   42.60    2.30
  -2  -8   0   40.40    2.90
  -2  -8   0   42.20    2.20
  -2  -8   0   36.50    3.00
   2   8   0   39.30    5.60
   2   8   0   39.50    2.20
   2   8   0   40.50    2.10
   2   8   0   43.50    2.20
   2   8   0   42.50    2.60
   2   8   0   43.90    2.60
  -3  -8   0   51.89   10.90
  -3  -8   0   50.29    2.90
  -3  -8   0   49.60    2.40
  -3  -8   0   55.79    2.80
  -3  -8   0   47.50    5.10
  -3  -8   0   50.89    3.10
  -3  -8   0   54.19    2.70
  -3  -8   0   50.19    2.90
  -3  -8   0   47.80    3.20
   3   8   0   30.30    7.90
   3   8   0   52.79    3.10
   3   8   0   47.90    2.50
   3   8   0   51.29    2.60
   3   8   0   53.49    2.60
   3   8   0   54.59    3.20
  -4  -8   0   19.40    1.90
  -4  -8   0   17.60    1.40
  -4  -8   0   15.10    1.50
  -4  -8   0   17.50    3.30
  -4  -8   0   17.50    1.40
  -4  -8   0   16.60    1.60
   4   8   0   19.20    6.40
   4   8   0   18.20    1.70
   4   8   0   18.50    1.80
   4   8   0   15.60    2.00
   4   8   0   16.10    1.80
  -5  -8   0   81.79    3.50
  -5  -8   0   78.79    3.70
  -5  -8   0   81.79    3.90
  -5  -8   0   79.89    4.10
  -5  -8   0   72.49    6.10
   5   8   0   79.69    4.30
   5   8   0   84.19    3.70
  -6  -8   0   32.50    2.10
  -6  -8   0   34.20    1.80
  -6  -8   0   33.20    2.20
  -6  -8   0   36.40    4.60
  -6  -8   0   34.00    2.40
  -6  -8   0   36.00    2.10
   6   8   0   33.20    2.60
   6   8   0   32.40    2.00
   6   8   0   32.80    2.70
  -7  -8   0   77.99    7.20
  -7  -8   0   77.39    3.70
  -7  -8   0   75.69    3.60
  -7  -8   0   78.79    4.10
  -7  -8   0   78.79    3.80
   7   8   0   74.09    4.20
   7   8   0   77.49    4.30
  -8  -8   0   57.69    3.80
  -8  -8   0   59.09    3.20
  -8  -8   0   61.19    2.90
  -8  -8   0   55.89    2.90
  -8  -8   0   59.49    2.90
  -8  -8   0   43.80    7.40
   8   8   0   62.29    3.70
   8   8   0   55.09    2.70
  -9  -8   0   25.60    1.80
  -9  -8   0   23.90    1.60
  -9  -8   0   26.00    2.10
  -9  -8   0   26.30    1.60
   9   8   0   24.60    1.70
   9   8   0   22.40    1.90
   9   8   0   23.50    2.80
 -10  -8   0    7.10    0.80
 -10  -8   0    8.30    0.80
 -10  -8   0    7.50    0.90
 -10  -8   0    7.10    1.00
  10   8   0    5.30    1.40
   4  -9   0   10.30    1.80
   4  -9   0   13.30    1.00
  -4   9   0   14.00    1.10
  -4   9   0   10.10    1.20
  -4   9   0   12.80    1.00
   3  -9   0   64.69    4.80
   3  -9   0   64.09    2.80
  -3   9   0   60.39    2.80
  -3   9   0   63.69    2.50
  -3   9   0   63.59    3.20
  -3   9   0   60.69    3.10
   2  -9   0   67.69    5.40
   2  -9   0   77.89    3.50
  -2   9   0   76.69    3.20
  -2   9   0   79.19    3.50
  -2   9   0   79.69    3.80
   1  -9   0   24.70    3.90
  -1   9   0   25.90    1.70
  -1   9   0   26.20    2.00
  -1   9   0   18.70    4.30
  -1   9   0   25.10    1.70
   0  -9   0   12.90    1.80
   0  -9   0   10.00    2.20
   0  -9   0   14.10    1.30
   0  -9   0   16.40    2.30
   0  -9   0   14.00    1.50
   0   9   0   14.20    1.10
   0   9   0   15.50    3.00
   0   9   0   14.60    1.10
   0   9   0   15.90    1.40
  -1  -9   0   14.90    1.30
  -1  -9   0   12.10    1.80
  -1  -9   0   10.90    1.50
  -1  -9   0   16.30    2.80
  -1  -9   0   12.20    1.40
  -1  -9   0   17.20    2.30
   1   9   0   14.40    1.70
   1   9   0   11.10    1.20
   1   9   0   13.40    1.10
   1   9   0   13.10    1.10
  -2  -9   0   78.59    3.70
  -2  -9   0   79.89    4.20
  -2  -9   0   80.09    4.40
  -2  -9   0   79.89    3.50
   2   9   0   83.19    3.60
   2   9   0   77.59    3.90
   2   9   0   78.09    4.00
   2   9   0   76.69    3.80
  -3  -9   0  116.79    5.50
  -3  -9   0  110.79    5.50
  -3  -9   0  114.59    4.70
  -3  -9   0  120.59    5.00
   3   9   0  112.69    5.30
   3   9   0  120.19    4.90
   3   9   0  119.99    4.90
   3   9   0  108.69    5.70
   3   9   0  114.99    4.70
  -4  -9   0   59.09    3.00
  -4  -9   0   56.29    2.80
  -4  -9   0   58.49    2.90
  -4  -9   0   61.49    3.20
  -4  -9   0   59.39    7.40
   4   9   0   64.19    3.60
   4   9   0   57.39    2.90
   4   9   0   61.69    3.50
   4   9   0   61.79    3.00
  -5  -9   0   25.30    1.80
  -5  -9   0   22.30    1.70
  -5  -9   0   22.10    1.90
  -5  -9   0   20.80    1.40
   5   9   0   21.10    2.10
   5   9   0   22.20    2.00
   5   9   0   21.30    1.50
  -6  -9   0   64.49    2.90
  -6  -9   0   62.39    3.30
  -6  -9   0   60.99    7.80
  -6  -9   0   62.69    3.50
  -6  -9   0   67.69    3.10
   6   9   0   63.59    3.80
   6   9   0   63.69    3.80
   6   9   0   63.59    3.00
  -7  -9   0  148.79    6.40
  -7  -9   0  145.69    5.90
  -7  -9   0  150.28   10.90
  -7  -9   0  141.69    5.80
  -7  -9   0  150.28    5.60
  -7  -9   0  146.79    6.10
   7   9   0  139.89    5.70
   7   9   0  145.19    6.60
   7   9   0  147.89    6.70
  -8  -9   0    2.10    0.70
  -8  -9   0    0.70    0.70
  -8  -9   0    1.30    0.50
  -8  -9   0    1.10    0.50
  -8  -9   0    1.80    0.70
   8   9   0   -0.70    1.30
   8   9   0    2.60    0.60
   8   9   0    0.20    0.70
  -9  -9   0    6.30    0.90
  -9  -9   0    6.50    1.20
  -9  -9   0    6.80    0.90
  -9  -9   0    5.70    0.80
  -9  -9   0    5.40    0.70
   9   9   0    6.90    1.30
   9   9   0    7.30    1.60
   9   9   0    8.00    1.00
 -10  -9   0    1.90    0.60
 -10  -9   0    2.00    0.50
 -10  -9   0    1.50    0.40
 -10  -9   0    1.80    0.50
   3 -10   0    3.10    1.00
   3 -10   0    2.80    0.90
   3 -10   0    2.00    0.40
  -3  10   0    2.40    0.50
   2 -10   0   37.80    2.70
   2 -10   0   43.20    3.20
   2 -10   0   43.60    2.60
  -2  10   0   40.80    1.90
   1 -10   0    4.50    1.60
   1 -10   0    4.60    1.20
   0 -10   0   11.50    1.80
   0 -10   0   17.00    1.30
   0 -10   0   16.50    2.60
   0 -10   0   18.00    1.70
   0  10   0   14.80    1.00
   0  10   0   11.40    4.50
   0  10   0   15.80    1.10
  -1 -10   0   -0.20    1.10
  -1 -10   0    1.90    0.70
  -1 -10   0   -1.10    1.30
  -1 -10   0    1.80    0.50
   1  10   0    1.70    0.40
   1  10   0    1.80    0.50
   1  10   0    2.90    2.80
  -2 -10   0   40.40    2.30
  -2 -10   0   43.20    3.10
   2  10   0   40.90    2.80
   2  10   0   40.60    2.20
   2  10   0   40.40    2.20
   2  10   0   42.00    2.20
  -3 -10   0    5.40    2.20
  -3 -10   0    9.20    1.10
  -3 -10   0    9.90    1.00
   3  10   0    9.20    1.10
   3  10   0    7.40    1.30
   3  10   0    8.90    1.50
   3  10   0    9.30    1.00
   3  10   0    9.60    1.00
  -4 -10   0  156.38    6.40
  -4 -10   0  153.58    6.30
   4  10   0  153.68    6.70
   4  10   0  160.28    6.90
   4  10   0  152.28    6.30
   4  10   0  153.78    6.40
   4  10   0  164.58    6.70
  -5 -10   0   16.40    1.70
  -5 -10   0   19.20    1.80
  -5 -10   0   19.00    1.30
   5  10   0   17.10    2.00
   5  10   0   20.30    1.90
   5  10   0   20.30    1.40
  -6 -10   0   37.00    2.10
  -6 -10   0   39.20    2.50
  -6 -10   0   37.80    2.30
   6  10   0   38.00    2.00
   6  10   0   40.20    2.80
   6  10   0   36.20    2.60
  -7 -10   0   64.79    3.30
  -7 -10   0   63.19    3.10
  -7 -10   0   69.39    2.80
  -7 -10   0   62.39    2.90
  -7 -10   0   62.69    2.90
   7  10   0   64.69    2.90
   7  10   0   64.99    3.50
   7  10   0   61.99    3.60
  -8 -10   0   10.00    2.10
  -8 -10   0   12.80    1.20
  -8 -10   0   12.10    1.10
  -8 -10   0    9.00    1.00
   8  10   0   11.80    1.30
   8  10   0   10.70    0.90
   8  10   0   11.30    1.10
   8  10   0   10.70    1.60
  -9 -10   0    4.10    0.60
  -9 -10   0    3.70    0.70
  -9 -10   0    5.20    0.80
  -9 -10   0    6.00    1.00
   9  10   0    4.30    0.80
   9  10   0    4.90    0.80
   2 -11   0   26.20    1.90
   2 -11   0   27.30    1.30
  -2  11   0   27.80    1.50
  -2  11   0   25.70    1.10
   1 -11   0   39.40    1.90
   1 -11   0   38.10    2.40
  -1  11   0   38.50    1.70
   0 -11   0   20.40    2.10
   0 -11   0   24.30    1.70
   0 -11   0   21.30    1.30
   0  11   0   22.90    1.30
  -1 -11   0   10.40    1.60
  -1 -11   0   11.70    1.20
  -1 -11   0   10.50    1.00
   1  11   0   13.30    1.20
   1  11   0   11.20    0.90
  -2 -11   0    0.50    1.80
  -2 -11   0    0.00    0.40
  -2 -11   0    0.90    0.40
   2  11   0    0.40    0.30
   2  11   0   -0.10    0.30
  -3 -11   0    0.20    0.30
  -3 -11   0    0.20    0.40
   3  11   0   -1.90    1.90
   3  11   0   -0.10    0.30
   3  11   0    0.10    0.30
   3  11   0   -0.50    0.60
  -4 -11   0   10.40    1.60
  -4 -11   0    8.40    0.90
   4  11   0    7.20    1.40
   4  11   0    9.50    1.60
   4  11   0    8.70    0.90
   4  11   0    8.20    1.00
   4  11   0    9.70    1.00
  -5 -11   0   24.30    1.90
  -5 -11   0   25.70    1.50
   5  11   0   25.20    1.50
   5  11   0   25.80    1.90
   5  11   0   25.10    1.60
   5  11   0   24.80    2.10
  -6 -11   0    6.90    1.00
  -6 -11   0    7.80    0.80
   6  11   0    6.30    1.10
   6  11   0    7.10    1.20
   6  11   0    8.20    1.00
   6  11   0    7.50    0.80
  -7 -11   0   22.70    1.50
  -7 -11   0   22.30    1.50
  -7 -11   0   24.60    1.20
   7  11   0   21.50    1.50
   7  11   0   23.80    1.30
   7  11   0   21.60    1.70
   7  11   0   20.90    2.10
  -8 -11   0    8.10    1.20
  -8 -11   0    6.70    0.90
  -8 -11   0    7.90    1.10
   8  11   0    7.50    1.10
   8  11   0    7.10    0.90
   0 -12   0    5.30    0.60
   0  12   0    6.20    0.50
   0  12   0    5.00    0.60
  -1 -12   0   43.10    2.00
   1  12   0   43.40    1.90
  -2 -12   0    0.40    0.30
   2  12   0    0.80    0.30
   2  12   0   -0.10    0.30
  -3 -12   0    6.50    0.80
   3  12   0    7.40    0.60
   3  12   0    6.90    0.70
   4  12   0   12.30    1.30
   4  12   0   13.40    1.00
   4  12   0   11.30    1.20
  -5 -12   0    6.40    0.70
   5  12   0    6.20    1.00
   5  12   0    7.20    1.50
   5  12   0    6.50    0.60
  -6 -12   0    2.20    0.40
   6  12   0    0.50    1.20
   6  12   0    2.50    0.40
   6  12   0    2.50    1.30
   6  12   0    1.80    0.60
  -7 -12   0    7.00    1.10
   7  12   0    6.70    0.90
   7  12   0    7.40    1.30
   7  12   0    5.70    0.50
  -2 -13   0    5.80    0.80
   2  13   0    6.40    0.50
  -3 -13   0   -0.20    0.30
   3  13   0    0.40    0.30
  -4 -13   0   16.90    1.00
   4  13   0   16.90    1.10
   4  13   0   15.60    0.90
  -5 -13   0    0.30    0.30
   5  13   0   -0.10    0.30
  -5 -13   1    2.10    0.40
   4  13  -1   25.20    1.10
  -4 -13   1   28.20    1.50
   3  13  -1    0.10    0.30
  -3 -13   1    0.10    0.30
   7  12  -1    6.10    0.90
   7  12  -1    5.00    0.50
  -7 -12   1    4.70    1.00
   6  12  -1    8.00    0.90
   6  12  -1    8.80    0.70
  -6 -12   1    7.90    0.70
   5  12  -1   52.19    2.40
   5  12  -1   52.39    2.20
  -5 -12   1   49.10    2.30
   4  12  -1   23.40    1.40
   4  12  -1   25.60    1.30
   4  12  -1   26.60    1.60
   3  12  -1    1.40    0.30
   3  12  -1    1.60    0.40
  -3 -12   1    1.70    0.50
   2  12  -1   -0.10    0.30
   2  12  -1    0.60    0.30
  -2 -12   1    0.10    0.40
  -2 -12   1    0.60    0.40
   1  12  -1    3.50    0.50
  -1 -12   1    2.60    0.40
  -1 -12   1    3.30    0.80
   0  12  -1    0.50    0.20
   0 -12   1    0.40    0.30
   8  11  -1    0.50    0.60
   8  11  -1    0.00    0.40
   8  11  -1    0.50    0.50
  -8 -11   1    0.30    0.50
  -8 -11   1    0.00    0.50
   7  11  -1   40.70    2.10
   7  11  -1   37.10    2.70
   7  11  -1   44.10    2.40
   7  11  -1   41.20    1.90
  -7 -11   1   41.10    2.70
  -7 -11   1   38.50    1.70
   6  11  -1    2.20    1.00
   6  11  -1    1.20    0.40
   6  11  -1    1.90    0.70
   6  11  -1    1.50    0.60
  -6 -11   1    1.30    0.70
  -6 -11   1    1.80    0.40
   5  11  -1   -0.70    0.80
   5  11  -1    0.30    1.30
   5  11  -1    0.10    0.50
   5  11  -1    0.00    0.30
  -5 -11   1   -0.40    0.70
  -5 -11   1    0.30    0.50
   4  11  -1   60.79    2.90
   4  11  -1   64.79    2.90
   4  11  -1   60.09    3.20
   4  11  -1   62.09    4.60
   4  11  -1   65.49    2.90
  -4 -11   1   65.69    3.30
  -4 -11   1   62.09    2.90
   3  11  -1    0.20    0.40
   3  11  -1    0.30    0.30
   3  11  -1    0.00    1.50
   3  11  -1    1.20    0.70
  -3 -11   1    0.40    0.50
  -3 -11   1    0.40    0.50
   2  11  -1    6.40    0.70
   2  11  -1    6.90    0.80
  -2 -11   1    7.20    0.90
  -2 -11   1    6.40    0.80
   1  11  -1    8.80    1.10
   1  11  -1    7.10    0.70
  -1 -11   1    7.40    1.00
  -1 -11   1    7.70    0.90
   0  11  -1   16.60    1.10
   0 -11   1   19.50    2.40
   0 -11   1   17.60    1.60
   0 -11   1   17.60    1.20
  -1  11  -1    8.80    0.70
   1 -11   1    8.10    0.80
   1 -11   1    7.50    1.30
  -2  11  -1   18.90    1.20
  -2  11  -1   17.80    0.80
   2 -11   1   18.80    1.10
   9  10  -1    6.30    1.20
   9  10  -1    4.10    0.80
  -9 -10   1    3.20    0.60
  -9 -10   1    5.10    0.90
  -9 -10   1    4.90    0.90
   8  10  -1    0.80    0.50
   8  10  -1    0.50    0.70
   8  10  -1    0.90    1.30
   8  10  -1    1.00    0.50
  -8 -10   1    0.20    0.50
  -8 -10   1    0.40    0.70
  -8 -10   1    1.10    0.50
  -8 -10   1    1.40    0.60
   7  10  -1    3.50    0.60
   7  10  -1    2.20    1.60
   7  10  -1    2.80    0.80
  -7 -10   1    1.60    0.80
  -7 -10   1    2.10    0.60
  -7 -10   1    4.40    1.00
  -7 -10   1    3.20    0.70
  -7 -10   1    3.70    0.70
  -7 -10   1    3.00    1.00
   6  10  -1   24.40    2.20
   6  10  -1   20.10    1.40
   6  10  -1   22.20    2.20
  -6 -10   1   20.60    1.60
  -6 -10   1   22.20    1.70
  -6 -10   1   23.60    1.90
   5  10  -1  105.89    5.00
   5  10  -1  106.49    5.10
   5  10  -1  103.69    4.40
  -5 -10   1  100.89    4.80
  -5 -10   1   96.49    4.30
  -5 -10   1  101.39    4.30
   4  10  -1    2.50    0.90
   4  10  -1    3.50    0.80
   4  10  -1    3.70    1.20
   4  10  -1    5.50    0.90
  -4 -10   1    3.10    0.70
  -4 -10   1    1.90    0.80
   3  10  -1   23.90    2.00
   3  10  -1   24.20    1.70
   3  10  -1   23.30    1.60
   3  10  -1   25.50    2.30
  -3 -10   1   24.80    2.60
  -3 -10   1   22.40    1.70
   2  10  -1   23.70    1.60
   2  10  -1   22.20    1.50
   2  10  -1   24.50    1.70
   2  10  -1   26.70    1.90
   2  10  -1   24.60    2.40
  -2 -10   1   19.00    2.40
  -2 -10   1   25.70    2.80
  -2 -10   1   24.40    1.70
  -2 -10   1   23.40    1.70
   1  10  -1    0.70    0.30
   1  10  -1    0.50    0.40
  -1 -10   1    0.00    1.40
  -1 -10   1    1.10    1.70
  -1 -10   1    0.20    0.60
  -1 -10   1    0.30    0.50
   0  10  -1  107.89    4.20
   0  10  -1  108.69    4.50
   0  10  -1   99.69    8.50
   0 -10   1  114.79    4.80
   0 -10   1  112.59    4.60
   0 -10   1  104.99    5.60
  -1  10  -1    6.70    0.70
   1 -10   1    8.50    2.00
   1 -10   1    5.40    0.80
  -2  10  -1    0.80    0.30
   2 -10   1    2.50    1.00
   2 -10   1    0.40    0.40
   2 -10   1    1.20    1.50
  -3  10  -1    8.00    0.80
   3 -10   1    7.30    1.50
   3 -10   1    8.80    0.80
   9   9  -1    3.30    0.90
   9   9  -1    4.20    0.80
  -9  -9   1    4.00    0.60
  -9  -9   1    3.60    0.60
  -9  -9   1    3.10    0.80
  -9  -9   1    4.60    0.70
  -9  -9   1    4.10    0.60
   8   9  -1   61.49    3.40
   8   9  -1   61.39    3.70
   8   9  -1   63.79    2.80
  -8  -9   1   66.79    3.80
  -8  -9   1   69.79    3.40
  -8  -9   1   63.49    2.90
  -8  -9   1   60.09    3.10
  -8  -9   1   62.49    3.10
   7   9  -1   55.79    3.60
   7   9  -1   54.99    3.40
   7   9  -1   54.79    2.60
  -7  -9   1   56.89    2.80
  -7  -9   1   57.79    2.80
  -7  -9   1   55.69    3.00
  -7  -9   1   57.79    3.30
  -7  -9   1   56.09    2.40
   6   9  -1    1.30    1.00
   6   9  -1    0.80    0.70
   6   9  -1    0.50    0.50
  -6  -9   1    0.30    0.70
  -6  -9   1   -2.40    4.80
  -6  -9   1    1.50    0.50
  -6  -9   1    0.20    0.60
  -6  -9   1    0.50    0.60
  -6  -9   1    1.60    0.70
   5   9  -1   10.20    1.50
   5   9  -1    9.90    1.70
   5   9  -1   10.30    1.10
  -5  -9   1   10.90    1.40
  -5  -9   1    9.30    1.30
  -5  -9   1    9.80    1.30
  -5  -9   1    9.30    1.00
  -5  -9   1    9.50    1.50
  -5  -9   1   16.50    4.70
   4   9  -1   11.10    1.30
   4   9  -1   11.60    1.60
   4   9  -1   12.20    1.20
   4   9  -1   11.10    1.70
  -4  -9   1   13.80    1.80
  -4  -9   1   12.00    1.30
  -4  -9   1   12.10    1.50
  -4  -9   1   12.00    1.10
  -4  -9   1   10.70    1.70
   3   9  -1   47.90    2.50
   3   9  -1   47.80    3.30
   3   9  -1   50.39    3.20
   3   9  -1   49.80    2.60
   3   9  -1   51.39    3.10
  -3  -9   1   50.49    2.70
  -3  -9   1   52.19    2.50
  -3  -9   1   51.79    3.30
  -3  -9   1   53.09    3.10
   2   9  -1  212.38    9.90
   2   9  -1  213.18    8.20
   2   9  -1  214.58    8.20
   2   9  -1  219.98    8.60
   2   9  -1  204.98    8.20
   2   9  -1  219.78    8.20
  -2  -9   1  213.28    8.70
  -2  -9   1  215.48    8.20
  -2  -9   1  213.78    8.90
   1   9  -1   11.20    1.70
   1   9  -1    9.90    1.30
   1   9  -1    9.10    0.90
   1   9  -1    9.90    1.20
   1   9  -1    9.30    0.90
  -1  -9   1    9.40    1.10
  -1  -9   1    9.70    1.70
  -1  -9   1    8.70    1.90
  -1  -9   1    8.90    1.50
  -1  -9   1   10.80    1.80
  -1  -9   1    9.70    1.30
   0   9  -1  155.88    6.10
   0   9  -1  146.59    5.80
   0   9  -1  151.38    6.00
   0   9  -1  157.18    8.20
   0  -9   1  152.88    6.80
   0  -9   1  151.48    6.30
   0  -9   1  153.68    6.10
   0  -9   1  148.69    6.50
  -1   9  -1  208.08    8.10
  -1   9  -1  207.88    8.00
  -1   9  -1  206.38    8.50
  -1   9  -1  222.08   11.10
   1  -9   1  217.78    8.20
   1  -9   1  215.58    8.30
  -2   9  -1   35.00    2.40
  -2   9  -1   36.70    1.80
  -2   9  -1   36.10    2.00
   2  -9   1   38.50    4.60
   2  -9   1   34.60    2.00
  -3   9  -1   34.40    1.60
  -3   9  -1   33.00    2.10
   3  -9   1   36.50    4.10
   3  -9   1   36.60    1.90
  -4   9  -1   45.50    2.20
  -4   9  -1   53.09    2.50
   4  -9   1   48.00    3.70
   4  -9   1   54.49    2.20
 -10  -8   1   27.60    1.50
 -10  -8   1   27.40    1.60
 -10  -8   1   25.90    1.40
 -10  -8   1   23.80    1.70
   9   8  -1   -0.50    0.90
   9   8  -1   -1.60    2.20
  -9  -8   1    0.50    0.60
  -9  -8   1    0.30    0.50
  -9  -8   1    0.00    0.50
  -9  -8   1    0.50    0.40
   8   8  -1   53.89    3.50
   8   8  -1   51.19    3.20
  -8  -8   1   52.49    2.80
  -8  -8   1   51.59    2.70
  -8  -8   1   52.79    3.40
  -8  -8   1   57.39    3.20
  -8  -8   1   52.69    2.70
   7   8  -1  158.28    6.40
   7   8  -1  164.18    7.40
   7   8  -1  155.28    7.40
  -7  -8   1  170.38    8.00
  -7  -8   1  168.88    6.90
  -7  -8   1  157.78    6.00
  -7  -8   1  176.98    6.80
  -7  -8   1  168.58    9.70
  -7  -8   1  170.58    7.30
  -7  -8   1  166.68    6.70
   6   8  -1   98.89    4.30
   6   8  -1   98.09    5.20
  -6  -8   1  101.19    4.60
  -6  -8   1   98.99    4.50
  -6  -8   1   98.39    4.50
  -6  -8   1  104.89    4.10
  -6  -8   1  105.19    7.30
  -6  -8   1  101.59    5.00
   5   8  -1   36.70    2.20
   5   8  -1   39.70    2.90
  -5  -8   1   38.70    2.10
  -5  -8   1   35.80    2.30
  -5  -8   1   40.70    2.40
  -5  -8   1   36.70    2.20
  -5  -8   1   40.10    5.10
   4   8  -1   39.30    2.20
   4   8  -1   38.20    2.80
  -4  -8   1   33.30    3.90
  -4  -8   1   38.70    2.20
  -4  -8   1   38.80    2.20
  -4  -8   1   40.50    2.30
  -4  -8   1   41.60    2.70
  -4  -8   1   39.60    2.80
  -4  -8   1   36.30    2.60
  -4  -8   1   40.70    2.50
   3   8  -1  347.57   13.20
   3   8  -1  356.76   16.50
   3   8  -1  355.16   13.80
   3   8  -1  379.06   14.00
   3   8  -1  366.96   14.00
   3   8  -1  355.36   13.00
  -3  -8   1  354.86   13.70
  -3  -8   1  364.46   13.40
  -3  -8   1  374.46   13.90
  -3  -8   1  349.37   14.30
  -3  -8   1  390.86   23.10
  -3  -8   1  352.86   13.00
   2   8  -1  109.19    4.80
   2   8  -1  121.89    5.40
   2   8  -1  115.39    5.30
   2   8  -1  107.89    9.10
   2   8  -1  116.99    4.90
  -2  -8   1  136.09   16.90
  -2  -8   1  116.99    5.50
  -2  -8   1  114.49    5.20
  -2  -8   1  117.79    5.00
  -2  -8   1  120.89    5.30
  -2  -8   1  122.19    5.40
   1   8  -1    4.90    0.90
   1   8  -1   10.40    5.40
   1   8  -1    7.30    1.00
   1   8  -1    5.70    0.80
   1   8  -1    6.90    1.30
   1   8  -1    5.50    1.20
  -1  -8   1    7.30    1.60
  -1  -8   1    5.20    0.90
  -1  -8   1    0.70   11.50
  -1  -8   1    6.40    1.20
  -1  -8   1    5.50    2.00
  -1  -8   1    5.90    1.00
   0   8  -1   31.60    2.70
   0   8  -1   35.90    2.00
   0   8  -1   35.40    1.90
   0   8  -1   43.70    8.50
   0  -8   1   35.10    2.00
   0  -8   1   33.20    2.40
   0  -8   1   32.80    2.20
   0  -8   1   34.00    2.70
   0  -8   1   25.90    3.60
  -1   8  -1  320.17   13.70
  -1   8  -1  322.27   11.70
  -1   8  -1  309.97   11.20
  -1   8  -1  332.57   11.60
  -1   8  -1  301.27   12.20
  -1   8  -1  309.97   11.50
   1  -8   1  322.77   12.10
   1  -8   1  297.77   11.80
   1  -8   1  293.77   11.80
   1  -8   1  320.77   11.60
  -2   8  -1  196.18    7.80
  -2   8  -1  217.38    8.50
  -2   8  -1  214.68    8.00
  -2   8  -1  209.28    8.80
  -2   8  -1  211.48   10.90
   2  -8   1  207.98    8.10
  -3   8  -1   -0.40    0.50
  -3   8  -1   -0.10    0.30
  -3   8  -1    0.90    5.00
  -3   8  -1   -0.60    0.40
  -3   8  -1    0.80    0.60
   3  -8   1    0.30    0.50
  -4   8  -1   -0.10    0.40
  -4   8  -1    1.20    0.50
  -4   8  -1   -0.50    0.40
  -4   8  -1    0.00    0.50
  -4   8  -1    0.00    0.40
   4  -8   1    0.20    2.00
   4  -8   1    0.20    0.50
  -5   8  -1   61.79    2.90
  -5   8  -1   62.29    2.90
  -5   8  -1   62.09    2.60
   5  -8   1   50.69    4.50
   5  -8   1   57.19    2.60
 -10  -7   1   31.40    1.90
 -10  -7   1   31.10    1.80
 -10  -7   1   30.50    1.70
 -10  -7   1   31.40    1.60
 -10  -7   1   33.00    1.70
   9   7  -1   -1.50    2.20
   9   7  -1    0.40    1.10
  -9  -7   1    0.50    0.60
  -9  -7   1    1.20    0.60
  -9  -7   1    0.10    0.60
  -9  -7   1    1.40    0.60
  -9  -7   1    0.60    0.50
   8   7  -1  143.49    7.10
   8   7  -1  159.48    7.10
  -8  -7   1  161.38    7.30
  -8  -7   1  170.08    7.10
  -8  -7   1  162.98    9.70
  -8  -7   1  162.78    6.60
  -8  -7   1  160.38    6.60
  -8  -7   1  167.18    6.70
   7   7  -1    6.30    1.40
   7   7  -1    5.90    1.10
  -7  -7   1    6.80    1.30
  -7  -7   1    6.80    1.10
  -7  -7   1    5.10    1.00
  -7  -7   1    4.60    1.40
  -7  -7   1    6.20    1.20
  -7  -7   1    4.90    3.20
  -7  -7   1    6.90    1.30
   6   7  -1   16.40    1.60
  -6  -7   1   15.40    3.20
  -6  -7   1   16.90    1.80
  -6  -7   1   17.40    2.00
  -6  -7   1   18.70    1.70
  -6  -7   1   17.00    1.30
  -6  -7   1   18.60    1.60
  -6  -7   1   16.60    1.60
   5   7  -1    6.50    1.40
   5   7  -1    6.00    5.80
   5   7  -1    7.20    1.00
  -5  -7   1    5.30    1.00
  -5  -7   1    8.00    1.30
  -5  -7   1    5.20    2.30
  -5  -7   1    8.10    1.20
  -5  -7   1    6.20    1.10
  -5  -7   1    7.70    1.30
   4   7  -1   30.80    5.20
   4   7  -1   28.40    1.90
   4   7  -1   28.90    2.30
  -4  -7   1   25.30    2.00
  -4  -7   1   26.70    1.70
  -4  -7   1   28.80    2.10
  -4  -7   1   28.40    2.00
  -4  -7   1   28.30    2.20
  -4  -7   1   28.10    3.60
  -4  -7   1   27.60    2.10
  -4  -7   1   29.00    2.10
   3   7  -1  135.09    6.20
   3   7  -1  138.49    8.10
   3   7  -1  143.99    5.60
   3   7  -1  136.89    5.40
  -3  -7   1  134.19    5.90
  -3  -7   1  142.49    5.60
  -3  -7   1  142.89    5.80
  -3  -7   1  131.49    5.30
  -3  -7   1  154.38   11.60
  -3  -7   1  135.29    5.70
  -3  -7   1  137.19    6.00
  -3  -7   1  134.09    6.70
   2   7  -1  109.49    4.50
   2   7  -1  107.49    6.90
   2   7  -1  109.99    5.00
   2   7  -1  112.49    4.60
  -2  -7   1  104.49    4.80
  -2  -7   1   93.89    5.10
  -2  -7   1  113.69    4.70
  -2  -7   1  106.59    4.80
  -2  -7   1  105.69   10.40
  -2  -7   1  103.89    5.50
  -2  -7   1  104.99    4.30
  -2  -7   1  108.49    4.60
   1   7  -1  134.89    7.50
   1   7  -1  143.19    6.10
   1   7  -1  135.89    5.50
   1   7  -1  134.19    5.70
   1   7  -1  133.69    5.40
   1   7  -1  133.79    5.40
  -1  -7   1  139.69   11.50
  -1  -7   1  138.59    5.40
  -1  -7   1  134.49    5.70
  -1  -7   1  137.49    5.60
  -1  -7   1  135.49    5.80
   0   7  -1  109.09    4.40
   0   7  -1  101.29    4.30
   0   7  -1  103.69    4.30
   0   7  -1   98.59    4.20
   0   7  -1  102.29    7.00
   0   7  -1  103.09    4.50
   0  -7   1  108.29    4.40
   0  -7   1  102.99    4.60
   0  -7   1  106.99    4.80
   0  -7   1  104.39    4.60
   0  -7   1   96.49   13.10
  -1   7  -1   32.00    1.90
  -1   7  -1   32.60    1.90
  -1   7  -1   28.80    1.70
  -1   7  -1   29.70    1.80
  -1   7  -1   31.80    3.30
   1  -7   1   35.00    9.70
   1  -7   1   26.10    2.80
   1  -7   1   34.90    4.00
   1  -7   1   31.50    2.40
   1  -7   1   29.90    1.90
   1  -7   1   27.70    2.20
  -2   7  -1  144.19    6.70
  -2   7  -1  146.49    5.80
  -2   7  -1  152.38    8.20
  -2   7  -1  156.98    6.40
  -2   7  -1  151.08    5.90
   2  -7   1  135.79    6.20
   2  -7   1  152.78    9.00
   2  -7   1  148.89    6.00
   2  -7   1  144.19    6.40
  -3   7  -1  108.39    4.50
  -3   7  -1  104.49    5.40
  -3   7  -1  108.09    7.60
  -3   7  -1  111.79    5.00
  -3   7  -1  104.99    4.30
   3  -7   1  108.29    4.60
   3  -7   1  105.89    5.90
  -4   7  -1   64.39    3.40
  -4   7  -1   64.39    3.00
  -4   7  -1   69.29    7.40
  -4   7  -1   65.19    2.60
  -4   7  -1   65.09    3.70
   4  -7   1   51.99    4.20
   4  -7   1   62.29    3.00
  -5   7  -1   26.70    1.60
  -5   7  -1   23.60    1.80
  -5   7  -1   26.40    2.00
  -5   7  -1   29.70    1.90
   5  -7   1   18.00    2.90
   5  -7   1   26.00    1.60
  -6   7  -1   31.70    1.80
  -6   7  -1   29.70    1.50
  -6   7  -1   31.70    1.80
  -6   7  -1   28.20    1.70
   6  -7   1   31.00    3.40
 -10  -6   1   27.10    1.50
 -10  -6   1   25.70    1.70
 -10  -6   1   23.50    1.60
 -10  -6   1   27.20    1.50
 -10  -6   1   25.00    1.70
   9   6  -1    5.90    1.60
   9   6  -1    5.30    2.80
  -9  -6   1    4.30    0.80
  -9  -6   1    4.40    0.80
  -9  -6   1    4.30    1.00
  -9  -6   1    3.60    0.80
  -9  -6   1    5.30    0.90
   8   6  -1   67.09    4.10
  -8  -6   1   70.69    6.60
  -8  -6   1   70.29    3.50
  -8  -6   1   61.39    3.70
  -8  -6   1   67.19    3.90
  -8  -6   1   72.19    3.50
  -8  -6   1   70.19    3.80
  -8  -6   1   73.79    3.50
   7   6  -1   54.99    3.60
  -7  -6   1   64.39    3.20
  -7  -6   1   55.29    3.30
  -7  -6   1   57.29    3.80
  -7  -6   1   58.59    3.40
  -7  -6   1   55.89    3.90
  -7  -6   1   63.39    8.30
  -7  -6   1   56.69    3.10
  -7  -6   1   58.59    3.20
   6   6  -1  196.88    8.60
   6   6  -1  185.68    7.80
  -6  -6   1  214.28    9.90
  -6  -6   1  207.08    8.00
  -6  -6   1  203.08    8.10
  -6  -6   1  197.48    8.00
  -6  -6   1  193.88    8.00
  -6  -6   1  211.28    8.50
   5   6  -1   69.79    3.90
   5   6  -1   62.89    7.80
  -5  -6   1   69.99    3.40
  -5  -6   1   66.59    3.50
  -5  -6   1   65.89    2.90
  -5  -6   1   69.59    4.70
  -5  -6   1   68.89    3.40
  -5  -6   1   70.09    3.40
   4   6  -1  294.27   11.30
   4   6  -1  275.97   10.60
  -4  -6   1  282.97   10.70
  -4  -6   1  295.27   11.90
  -4  -6   1  286.97   10.40
  -4  -6   1  288.87   10.80
  -4  -6   1  277.57   10.70
  -4  -6   1  282.57   10.90
  -4  -6   1  289.37   10.80
   3   6  -1   23.40    3.60
   3   6  -1   22.80    1.90
  -3  -6   1   23.00    1.70
  -3  -6   1   20.60    3.60
  -3  -6   1   21.30    1.70
  -3  -6   1   22.80    1.50
  -3  -6   1   19.30    2.60
   2   6  -1  555.44   20.50
   2   6  -1  571.04   20.20
   2   6  -1  554.34   19.50
  -2  -6   1  533.05   20.10
  -2  -6   1  543.45   19.80
  -2  -6   1  582.34   21.30
  -2  -6   1  540.45   19.90
   1   6  -1    4.90    0.70
   1   6  -1    5.00    0.80
   1   6  -1    4.70    2.10
   1   6  -1    4.60    1.00
  -1  -6   1    3.60    0.70
  -1  -6   1    2.90    3.30
  -1  -6   1    5.30    1.60
  -1  -6   1    8.10    1.20
  -1  -6   1    5.60    1.00
  -1  -6   1    1.50    1.20
   0   6  -1   26.80    2.90
   0   6  -1   24.80    1.90
   0   6  -1   25.80    1.50
   0   6  -1   26.90    1.80
   0   6  -1   24.80    1.60
   0   6  -1   32.20    1.80
   0  -6   1   28.20    5.20
   0  -6   1   24.00    1.80
   0  -6   1   25.30    2.30
   0  -6   1   26.10    1.80
   0  -6   1   27.60    1.60
  -1   6  -1   78.49    3.40
  -1   6  -1   79.59    3.60
  -1   6  -1   87.39    3.90
  -1   6  -1   81.39    3.50
   1  -6   1   91.39    4.40
   1  -6   1   82.29    3.60
   1  -6   1   80.79    3.80
   1  -6   1   78.99   10.30
   1  -6   1   82.09    3.80
  -2   6  -1  222.98    8.60
  -2   6  -1  209.48    8.00
  -2   6  -1  213.38    8.10
  -2   6  -1  214.38   10.00
   2  -6   1  205.98   16.60
   2  -6   1  238.48    9.10
   2  -6   1  203.28    8.20
   2  -6   1  209.68    8.30
  -3   6  -1  132.19    7.90
  -3   6  -1  131.49    5.40
  -3   6  -1  130.79    5.20
  -3   6  -1  132.89    6.40
  -3   6  -1  145.39    6.10
   3  -6   1  133.69    5.50
   3  -6   1  147.79    6.50
   3  -6   1  126.39    6.00
  -4   6  -1   11.10    3.40
  -4   6  -1   13.20    1.60
  -4   6  -1   13.60    1.30
  -4   6  -1   10.90    1.90
  -4   6  -1   11.00    0.80
   4  -6   1   16.10    2.10
   4  -6   1   11.20    1.40
  -5   6  -1   55.19    3.30
  -5   6  -1   52.19    2.70
  -5   6  -1   53.69    3.10
  -5   6  -1   52.09    3.10
  -5   6  -1   44.20    6.70
   5  -6   1   55.59    3.80
   5  -6   1   51.59    2.70
  -6   6  -1   60.39    3.10
  -6   6  -1   55.69    2.90
  -6   6  -1   51.39    2.80
  -6   6  -1   55.79    2.60
   6  -6   1   42.60    3.80
  -7   6  -1   13.60    1.10
  -7   6  -1   12.30    1.10
  -7   6  -1   13.20    1.10
  -7   6  -1   12.80    0.90
 -10  -5   1   39.40    2.20
 -10  -5   1   37.60    2.10
 -10  -5   1   40.80    2.00
 -10  -5   1   40.70    2.00
 -10  -5   1   34.90    2.00
  -9  -5   1    0.60    0.50
  -9  -5   1    0.30    0.70
  -9  -5   1    1.30    0.60
  -9  -5   1    0.00    0.60
  -9  -5   1    0.10    0.50
   8   5  -1   -0.50    1.70
  -8  -5   1    1.50    1.00
  -8  -5   1    3.80    1.30
  -8  -5   1   -1.50    3.20
  -8  -5   1    1.20    0.90
  -8  -5   1    1.10    0.70
   7   5  -1   82.89    4.70
  -7  -5   1   83.79    4.00
  -7  -5   1   89.79    4.20
  -7  -5   1   91.99    4.20
  -7  -5   1   89.59    4.50
  -7  -5   1   88.69    4.20
  -7  -5   1   85.29    4.70
  -7  -5   1   82.79    4.10
  -7  -5   1   88.19    6.10
   6   5  -1  143.09    6.40
   6   5  -1  133.69   15.00
  -6  -5   1  130.59    5.00
  -6  -5   1  135.59    5.80
  -6  -5   1  129.89    6.50
  -6  -5   1  142.29    5.90
  -6  -5   1  138.79    5.90
  -6  -5   1  139.49    5.90
  -6  -5   1  140.59    7.50
  -6  -5   1  147.39    6.30
  -6  -5   1  141.59    5.90
   5   5  -1  176.98    7.60
   5   5  -1  178.98    9.80
  -5  -5   1  178.08    8.40
  -5  -5   1  183.58    7.20
  -5  -5   1  177.68    6.60
  -5  -5   1  179.08    7.20
  -5  -5   1  189.28    7.20
  -5  -5   1  177.18    7.20
  -5  -5   1  184.18    7.50
   4   5  -1   50.59    2.90
   4   5  -1   50.39    4.70
  -4  -5   1   49.10    2.70
  -4  -5   1   46.30    2.60
  -4  -5   1   51.19    3.60
  -4  -5   1   47.90    2.60
   3   5  -1  771.22   27.40
   3   5  -1  780.82   27.10
   3   5  -1  711.93   28.70
  -3  -5   1  762.12   27.40
   2   5  -1    4.50    1.60
  -2  -5   1    2.10    0.70
  -2  -5   1    0.60    1.90
  -2  -5   1    3.10    1.10
  -2  -5   1    2.20    0.70
   1   5  -1   11.80    1.70
   1   5  -1   13.70    1.50
   1   5  -1   12.30    1.00
  -1  -5   1   10.30    2.50
  -1  -5   1   12.70    1.40
  -1  -5   1   14.70    1.70
   0   5  -1   76.69    3.10
   0   5  -1   69.49    7.80
   0   5  -1   76.29    3.90
   0   5  -1   68.49    3.20
   0  -5   1   71.49    3.20
   0  -5   1   70.99    3.50
   0  -5   1   70.39    5.80
  -1   5  -1   10.60    1.40
  -1   5  -1    8.70    2.00
  -1   5  -1   11.40    4.30
  -1   5  -1    9.20    0.90
   1  -5   1    9.50    1.30
   1  -5   1   12.80    3.60
   1  -5   1   11.20    1.30
   1  -5   1   10.40    1.20
  -2   5  -1  129.79    5.00
  -2   5  -1  126.29    5.50
  -2   5  -1  125.69    5.10
  -2   5  -1  131.49    6.60
  -2   5  -1  123.89    5.10
   2  -5   1  128.49    5.20
   2  -5   1  126.39    5.20
   2  -5   1  127.39    9.90
   2  -5   1  148.19    5.40
  -3   5  -1  235.08    8.90
  -3   5  -1  244.18    8.70
  -3   5  -1  241.98    9.90
  -3   5  -1  242.28    9.00
  -3   5  -1  251.07    9.40
  -3   5  -1  233.18   11.00
  -3   5  -1  219.08    8.90
   3  -5   1  234.68    9.00
   3  -5   1  232.18    9.00
   3  -5   1  235.88    9.00
   3  -5   1  239.38   16.90
   3  -5   1  254.67    9.50
  -4   5  -1   29.70    2.30
  -4   5  -1   24.30    1.30
  -4   5  -1   27.30    1.80
  -4   5  -1   25.20    2.30
   4  -5   1   28.00    2.30
   4  -5   1   27.20    2.50
  -5   5  -1   89.19    5.00
  -5   5  -1   97.09    8.40
  -5   5  -1  104.89    4.80
  -5   5  -1   99.59    4.30
  -5   5  -1   96.39    4.80
  -5   5  -1   84.29    4.10
   5  -5   1  104.29    5.00
   5  -5   1   93.19    4.20
  -6   5  -1   65.09    3.60
  -6   5  -1   68.29    3.20
  -6   5  -1   61.59    3.70
  -6   5  -1   72.49    3.70
   6  -5   1   75.09    4.90
  -7   5  -1  183.18    8.60
  -7   5  -1  186.98    7.20
  -7   5  -1  194.58    7.00
  -7   5  -1  170.38    7.20
 -10  -4   1   20.60    1.30
 -10  -4   1   20.00    1.50
 -10  -4   1   17.70    1.30
 -10  -4   1   20.10    1.40
  -9  -4   1    3.20    0.80
  -9  -4   1    5.20    0.80
  -9  -4   1    5.20    1.00
  -9  -4   1    3.40    0.80
  -9  -4   1    4.50    0.90
  -8  -4   1    8.50    1.50
  -8  -4   1    7.90    3.30
  -8  -4   1    8.50    1.30
  -8  -4   1   12.70    1.30
  -8  -4   1   10.80    2.40
  -8  -4   1   10.50    1.40
  -7  -4   1    4.50    1.00
  -7  -4   1    6.00    1.20
  -7  -4   1    6.30    1.10
  -7  -4   1    6.50    1.20
  -7  -4   1    5.20    2.30
  -7  -4   1    5.20    1.00
  -7  -4   1    5.10    1.00
  -7  -4   1    6.30    1.20
   6   4  -1  662.93   26.30
  -6  -4   1  665.03   23.50
  -6  -4   1  657.03   24.90
  -6  -4   1  700.63   23.60
  -6  -4   1  653.03   23.80
  -6  -4   1  674.63   23.60
  -6  -4   1  623.44   24.10
  -6  -4   1  652.73   23.40
  -6  -4   1  627.84   23.20
   5   4  -1  149.49    6.40
   5   4  -1  154.38    8.60
  -5  -4   1  143.19    7.10
  -5  -4   1  137.69    6.90
   4   4  -1   92.09    7.30
   4   4  -1   98.59    5.80
  -4  -4   1   96.19    4.20
  -4  -4   1   98.39    5.00
   3   4  -1 1705.53   60.09
   3   4  -1 1769.72   60.09
  -3  -4   1 1690.83   59.49
  -3  -4   1 1738.83   60.09
   2   4  -1 1041.90   36.00
   2   4  -1  973.80   36.50
  -2  -4   1 1026.30   36.00
  -2  -4   1 1060.19   35.90
   1   4  -1    0.40    0.90
   1   4  -1    2.40    2.80
  -1  -4   1    4.80    3.20
  -1  -4   1    0.30    1.40
  -1  -4   1    4.00    0.90
   0   4  -1   55.79    2.90
   0   4  -1   57.99    4.80
   0  -4   1   53.69    2.40
   0  -4   1   49.10    5.00
   0  -4   1   58.09    4.10
  -1   4  -1   70.39    4.30
  -1   4  -1   67.79    3.50
   1  -4   1   67.99    2.90
   1  -4   1   66.09    3.10
   1  -4   1   69.39    5.00
  -2   4  -1  383.06   13.50
  -2   4  -1  376.46   14.70
   2  -4   1  375.36   15.90
   2  -4   1  371.86   13.50
   2  -4   1  377.76   13.70
   2  -4   1  383.56   13.50
  -3   4  -1  277.47   10.40
  -3   4  -1  274.17   10.30
  -3   4  -1  255.17   11.40
  -3   4  -1  262.37    9.60
   3  -4   1  252.97    9.70
   3  -4   1  277.57   13.90
   3  -4   1  261.87   10.00
   3  -4   1  269.97    9.70
  -4   4  -1   95.19    4.40
  -4   4  -1  108.79    4.90
  -4   4  -1  101.39    4.00
  -4   4  -1  108.19    4.40
  -4   4  -1  104.59    5.30
   4  -4   1  113.69    4.80
   4  -4   1  113.39   14.40
   4  -4   1  101.09    4.50
   4  -4   1  100.89    4.60
  -5   4  -1   98.29    4.50
  -5   4  -1  107.09    4.60
  -5   4  -1  105.09    5.00
  -5   4  -1  112.79    5.20
  -5   4  -1   94.29    7.30
  -5   4  -1  110.79    5.50
   5  -4   1  110.59    5.00
  -6   4  -1   66.39    3.30
  -6   4  -1   73.99    9.10
   6  -4   1   79.49    4.00
  -7   4  -1  279.97   11.30
  -7   4  -1  273.57   10.60
  -7   4  -1  300.17   11.30
  -7   4  -1  297.37   11.70
  -7   4  -1  301.57   10.90
   7  -4   1  322.27   11.90
  -8   4  -1  141.79    5.80
  -8   4  -1  157.98    6.10
  -8   4  -1  158.18    5.90
  -8   4  -1  165.58    6.30
 -10  -3   1   33.90    1.90
 -10  -3   1   32.80    1.70
 -10  -3   1   31.10    1.70
  -9  -3   1    2.50    0.90
  -9  -3   1    2.00    0.70
  -9  -3   1    2.30    0.60
  -9  -3   1    0.20    1.80
  -9  -3   1    0.70    0.60
  -9  -3   1    1.50    0.60
  -9  -3   1    1.80    0.70
  -8  -3   1   86.99    4.20
  -8  -3   1   76.19    6.40
  -8  -3   1   70.59    4.20
  -8  -3   1   77.59    4.90
  -8  -3   1   89.49    4.00
  -8  -3   1   89.39    4.20
  -7  -3   1  218.48    8.70
  -7  -3   1  223.68    8.80
  -7  -3   1  236.38   10.40
  -7  -3   1  235.48    8.90
  -7  -3   1  225.88    9.10
  -7  -3   1  233.38    9.00
  -7  -3   1  222.78    8.90
  -7  -3   1  215.58    9.30
   6   3  -1  545.75   22.30
   6   3  -1  556.64   22.60
  -6  -3   1  549.05   19.50
  -6  -3   1  543.25   19.30
  -6  -3   1  507.35   19.80
  -6  -3   1  554.74   19.40
  -6  -3   1  540.75   19.60
  -6  -3   1  467.55   19.20
  -6  -3   1  558.14   19.50
  -6  -3   1  554.34   20.70
  -6  -3   1  536.85   19.20
   5   3  -1  482.35   18.30
   5   3  -1  468.55   17.50
   5   3  -1  412.96   18.60
  -5  -3   1  470.35   18.30
  -5  -3   1  469.65   16.80
  -5  -3   1  458.45   17.00
  -5  -3   1  482.45   16.80
  -5  -3   1  448.56   16.60
  -5  -3   1  471.75   17.80
   4   3  -1   62.89    5.50
   4   3  -1   66.29    4.60
  -4  -3   1   64.99    3.70
   3   3  -1  112.99    5.20
   3   3  -1  103.29    5.40
  -3  -3   1  109.99    4.40
   2   3  -1 2227.18   74.79
   2   3  -1 2105.29   74.89
  -2  -3   1 2195.78   74.39
  -2  -3   1 2153.78   74.49
  -2  -3   1 2188.38   74.89
   1   3  -1  106.99    5.20
   1   3  -1  109.19    4.50
  -1  -3   1  111.49    4.30
  -1  -3   1  107.39    4.70
  -1  -3   1  107.89    4.40
  -1  -3   1  106.59    5.10
   0   3  -1   96.39    5.40
   0   3  -1  100.99    4.10
   0   3  -1  103.09    5.00
   0  -3   1   98.39    4.70
   0  -3   1   96.29    3.80
   0  -3   1   98.89    4.70
  -1   3  -1  414.36   14.40
  -1   3  -1  400.86   16.00
  -1   3  -1  402.56   14.50
   1  -3   1  392.36   14.70
   1  -3   1  405.46   15.40
  -2   3  -1  298.27   12.10
   2  -3   1  304.17   12.10
   2  -3   1  331.27   11.20
   2  -3   1  330.97   13.00
  -3   3  -1    1.10    1.10
  -3   3  -1    1.30    0.50
   3  -3   1    1.70    0.70
   3  -3   1    1.90    0.60
   3  -3   1    3.20    2.70
  -4   3  -1   67.79    3.20
  -4   3  -1   62.59    2.50
  -4   3  -1   59.69    3.50
  -4   3  -1   56.69    3.00
  -4   3  -1   51.19    4.20
   4  -3   1   56.19    2.80
   4  -3   1   60.89    3.00
   4  -3   1   48.90    6.20
   4  -3   1   63.59    2.80
  -5   3  -1  228.18    8.90
  -5   3  -1  241.08    9.30
  -5   3  -1  225.18   11.10
   5  -3   1  214.88    8.50
   5  -3   1  244.88   20.90
   5  -3   1  232.08    8.90
  -6   3  -1    0.00    0.70
  -6   3  -1    0.70    0.60
  -6   3  -1    0.10    0.70
  -6   3  -1   -3.40    3.80
  -6   3  -1    0.30    0.60
  -6   3  -1    0.20    0.40
   6  -3   1    1.20    1.10
  -7   3  -1  200.98    8.40
  -7   3  -1  211.78   13.20
  -7   3  -1  201.38    7.60
  -7   3  -1  180.08    7.40
  -7   3  -1  193.58    8.00
  -7   3  -1  185.48    8.00
  -8   3  -1   74.99    3.70
  -8   3  -1   67.69    4.00
  -8   3  -1   77.99    3.30
  -8   3  -1   66.99    3.30
   8  -3   1   69.29    4.80
  -9   3  -1   21.00    1.30
  -9   3  -1   25.50    1.50
  -9   3  -1   18.60    1.30
 -10  -2   1   49.70    2.30
 -10  -2   1   43.50    2.40
 -10  -2   1   44.20    2.20
  -9  -2   1   97.59    4.00
  -9  -2   1   96.29    4.10
  -9  -2   1   99.29    4.40
  -9  -2   1  102.19    4.20
  -9  -2   1   98.89    4.40
  -9  -2   1   97.19    4.40
  -9  -2   1   95.49    4.30
  -9  -2   1   96.39    4.20
  -8  -2   1   24.00    2.40
  -8  -2   1   24.30    2.20
  -8  -2   1   26.40    2.40
  -8  -2   1   25.40    2.00
  -8  -2   1   26.90    2.20
  -8  -2   1   24.70    2.00
  -8  -2   1   25.70    1.80
  -8  -2   1   27.40    2.20
  -7  -2   1   25.40    2.10
  -7  -2   1   25.70    2.10
  -7  -2   1   25.20    2.10
  -7  -2   1   24.40    1.80
  -7  -2   1   24.50    2.00
  -7  -2   1   27.10    3.20
  -7  -2   1   23.30    1.80
  -7  -2   1   25.70    1.90
  -7  -2   1   25.00    1.90
   6   2  -1  424.46   18.30
   6   2  -1  422.86   18.30
  -6  -2   1  434.76   15.20
  -6  -2   1  377.86   15.10
  -6  -2   1  394.06   15.40
  -6  -2   1  416.56   15.30
  -6  -2   1  424.86   15.10
  -6  -2   1  422.86   15.00
  -6  -2   1  414.06   16.10
  -6  -2   1  389.66   15.00
  -6  -2   1  404.76   15.10
   5   2  -1  422.56   16.70
   5   2  -1  432.16   16.90
   5   2  -1  432.66   16.60
  -5  -2   1  421.46   16.10
  -5  -2   1  424.06   16.00
  -5  -2   1  396.66   15.30
  -5  -2   1  410.96   15.30
  -5  -2   1  421.56   15.30
   4   2  -1   57.09    4.10
   4   2  -1   51.79    4.60
  -4  -2   1   56.79    3.10
  -4  -2   1   57.49    3.30
   3   2  -1   68.89    3.60
   3   2  -1   60.59    3.30
  -3  -2   1   64.29    3.30
  -3  -2   1   61.99    2.80
   2   2  -1  329.07   11.30
   2   2  -1  294.67   11.10
  -2  -2   1  307.77   11.00
  -2  -2   1  303.97   11.60
  -1  -2   1 9999.00  340.27
   0   2  -1    6.90    1.90
   0   2  -1    4.40    0.60
   0  -2   1    3.90    0.80
   0  -2   1    5.40    0.90
   0  -2   1    6.20    0.60
  -1   2  -1  623.14   21.30
  -1   2  -1  599.84   22.20
  -1   2  -1  627.74   21.50
   1  -2   1  632.44   22.10
   1  -2   1  593.74   21.50
  -2   2  -1   95.19    4.30
  -2   2  -1   96.39    5.90
   2  -2   1   92.19    3.60
   2  -2   1   99.29    4.90
   2  -2   1   92.99    4.20
  -3   2  -1  107.19    4.30
   3  -2   1  113.99    6.20
   3  -2   1  109.39    4.20
   3  -2   1  109.59    5.60
  -4   2  -1  120.49    5.20
  -4   2  -1  106.39    5.90
  -4   2  -1  113.09    4.70
   4  -2   1  112.19    4.40
   4  -2   1  116.19    8.00
  -5   2  -1   82.29    4.00
  -5   2  -1   90.79    4.20
  -5   2  -1   89.29    4.60
  -5   2  -1   88.89    4.30
  -5   2  -1   88.69    5.70
  -5   2  -1   91.89    4.00
   5  -2   1   94.19   12.20
   5  -2   1   82.09    3.90
   5  -2   1   90.39    3.70
  -6   2  -1    1.30    0.90
  -6   2  -1    1.10    0.60
  -6   2  -1    1.10    0.60
  -6   2  -1    1.00    0.60
  -6   2  -1    1.60    0.60
  -6   2  -1    2.10    2.70
   6  -2   1   -6.90   22.40
   6  -2   1    0.80    1.20
  -7   2  -1  128.69    6.10
  -7   2  -1  118.59    5.90
  -7   2  -1  135.89    5.80
  -7   2  -1  119.19    6.20
  -7   2  -1  124.29    9.50
  -7   2  -1  130.99    5.40
   7  -2   1  133.09    5.70
  -8   2  -1  214.18    8.40
  -8   2  -1  205.88    8.10
  -8   2  -1  199.18    7.70
  -8   2  -1  191.08    8.10
  -8   2  -1  210.68    7.80
   8  -2   1  186.28    8.80
  -9   2  -1   75.69    3.50
  -9   2  -1   76.69    3.50
  -9   2  -1   79.39    3.20
  -9  -1   1  256.67    9.40
  -9  -1   1  238.98    8.90
  -9  -1   1  235.88    9.10
  -9  -1   1  249.08    9.00
  -9  -1   1  249.18    9.30
  -9  -1   1  243.78    9.10
  -8  -1   1   14.20    1.40
  -8  -1   1    9.90    1.40
  -8  -1   1   15.90    1.30
  -8  -1   1   15.20    1.40
  -8  -1   1   15.20    1.50
  -8  -1   1   14.80    1.70
  -8  -1   1   15.70    1.80
  -8  -1   1   14.50    1.80
  -7  -1   1   28.30    2.20
  -7  -1   1   28.50    2.00
  -7  -1   1   32.30    2.10
  -7  -1   1   29.70    2.20
  -7  -1   1   35.10    2.40
  -7  -1   1   33.50    2.00
  -7  -1   1   30.30    2.20
  -7  -1   1   30.40    2.20
   6   1  -1  219.68   13.50
   6   1  -1  213.08   16.00
   6   1  -1  213.18   12.70
  -6  -1   1  225.58    8.70
  -6  -1   1  229.18    8.60
  -6  -1   1  223.18    8.50
  -6  -1   1  208.48    8.60
  -6  -1   1  207.78    8.70
  -6  -1   1  216.28    8.50
  -6  -1   1  218.98    8.60
  -6  -1   1  222.18    9.80
  -6  -1   1  217.08    8.80
  -6  -1   1  233.38    9.50
   5   1  -1  648.44   24.00
   5   1  -1  660.43   24.50
   5   1  -1  648.14   24.00
  -5  -1   1  622.14   22.80
  -5  -1   1  595.94   22.90
  -5  -1   1  631.14   23.50
  -5  -1   1  638.54   23.70
  -5  -1   1  712.23   23.90
   4   1  -1  333.07   12.90
   4   1  -1  342.77   12.90
   4   1  -1  327.77   13.00
  -4  -1   1  322.37   12.50
  -4  -1   1  326.77   12.60
   3   1  -1  234.38    9.00
  -3  -1   1  229.48    8.90
  -3  -1   1  232.68    8.80
   2   1  -1   79.49    3.40
  -2  -1   1   76.69    3.20
  -2  -1   1   78.49    3.40
   1   1  -1  558.24   20.30
   1   1  -1  574.74   20.30
  -1  -1   1  590.14   20.40
  -1  -1   1  624.94   20.60
   0   1  -1  645.84   22.20
   0   1  -1  639.34   22.40
   0  -1   1  635.14   22.10
   0  -1   1  663.93   22.30
   1  -1   1  692.23   23.60
   1  -1   1  653.73   23.20
  -2   1  -1  392.46   13.60
  -2   1  -1  405.96   14.30
  -2   1  -1  358.36   14.00
   2  -1   1  397.46   14.20
   2  -1   1  375.96   13.70
  -3   1  -1   24.40    2.90
  -3   1  -1   23.90    1.60
   3  -1   1   24.10    2.90
   3  -1   1   22.00    2.60
  -4   1  -1    7.40    1.20
  -4   1  -1    5.90    1.50
   4  -1   1   11.40    2.70
  -5   1  -1  319.97   11.90
  -5   1  -1  310.77   12.00
  -5   1  -1  315.07   12.40
  -5   1  -1  312.87   12.00
  -5   1  -1  321.17   12.00
  -5   1  -1  312.67   13.20
   5  -1   1  329.87   15.10
  -6   1  -1   10.00    1.60
  -6   1  -1   11.30    1.70
  -6   1  -1   10.80    1.20
  -6   1  -1   11.20    1.20
  -6   1  -1   10.40    2.60
  -6   1  -1   10.60    1.60
   6  -1   1   11.50    1.30
   6  -1   1   14.90    9.10
   6  -1   1   17.80   10.60
  -7   1  -1   62.19    3.60
  -7   1  -1   70.19    3.40
  -7   1  -1   69.49    7.20
  -7   1  -1   67.29    3.80
  -7   1  -1   71.09    3.70
  -7   1  -1   68.39    3.50
  -7   1  -1   67.69    3.10
  -8   1  -1  301.77   11.60
  -8   1  -1  303.37   11.80
  -8   1  -1  306.87   12.00
  -8   1  -1  320.67   17.30
  -8   1  -1  294.87   11.50
  -8   1  -1  312.47   11.40
  -9   1  -1   61.09    2.90
  -9   1  -1   65.29    3.20
  -9   1  -1   65.59    2.90
  -9   1  -1   61.09    3.10
  -9   0   1   94.99    4.20
  -9   0   1  111.19    4.50
  -9   0   1  103.99    5.00
  -9   0   1   93.49    4.30
  -9   0   1  104.39    4.10
  -8   0   1  240.48    9.60
  -8   0   1  239.68    9.10
  -8   0   1  248.78    9.60
  -8   0   1  249.78    9.70
  -8   0   1  258.17    9.30
  -8   0   1  236.38    9.20
  -8   0   1  247.38    9.70
  -8   0   1  250.77    9.40
  -7   0   1    7.10    1.10
  -7   0   1    7.80    1.10
  -7   0   1    5.90    1.00
  -7   0   1    6.50    1.20
  -7   0   1    7.40    4.70
  -7   0   1    7.00    1.30
  -7   0   1   12.40    1.50
  -7   0   1    7.70    1.00
  -7   0   1    6.20    1.20
   6   0  -1  184.88   18.90
  -6   0   1  185.18    7.40
  -6   0   1  180.78    7.60
  -6   0   1  181.98    7.30
  -6   0   1  196.48    9.00
  -6   0   1  182.88    7.70
  -6   0   1  184.18    7.40
  -6   0   1  193.58    7.40
  -6   0   1  189.08    7.50
  -6   0   1  182.68    7.60
   5   0  -1  252.27   11.30
   5   0  -1  252.57   12.60
   5   0  -1  247.28   10.60
  -5   0   1  230.48    9.40
  -5   0   1  240.48    9.70
  -5   0   1  238.68    9.40
  -5   0   1  251.97    9.70
  -5   0   1  239.68    9.50
  -5   0   1  233.08   10.10
  -5   0   1  239.68    9.20
  -5   0   1  262.17    9.80
  -5   0   1  234.68    9.20
  -5   0   1  236.78    9.20
   4   0  -1  230.08   10.00
   4   0  -1  234.98    9.30
   4   0  -1  219.28    9.00
  -4   0   1  214.58    9.00
  -4   0   1  218.88    8.70
   3   0  -1   24.90    2.10
   3   0  -1   25.20    2.30
   3   0  -1   30.80    2.90
  -3   0   1   25.00    1.80
  -3   0   1   26.00    1.70
   2   0  -1 4862.01  160.18
  -2   0   1 4541.45  160.28
   1   0  -1 2813.62   95.79
   0   0   1 1433.26   48.80
  -1   0  -1    0.70    0.20
  -1   0  -1    0.40    0.40
  -1   0  -1    0.20    0.30
   1   0   1    1.40    0.30
   1   0   1    0.70    0.20
  -2   0  -1 2679.73   91.99
  -2   0  -1 2579.84   92.09
  -2   0  -1 2752.82   92.09
   2   0   1 2754.82   91.99
  -3   0  -1   28.90    1.90
  -3   0  -1   29.50    2.00
   3   0   1   32.00    2.40
  -4   0  -1  608.34   23.30
  -4   0  -1  645.04   23.00
   4   0   1  667.93   23.50
   4   0   1  646.64   23.30
   4   0   1  637.74   22.50
  -5   0  -1  371.66   13.20
  -5   0  -1  362.36   13.70
  -5   0  -1  356.26   13.40
  -5   0  -1  346.37   13.20
  -5   0  -1  337.17   14.20
   5   0   1  378.36   15.00
  -6   0  -1    9.40    1.10
  -6   0  -1    9.40    1.10
  -6   0  -1    7.50    1.40
  -6   0  -1   11.40    2.20
  -6   0  -1    8.40    1.20
  -6   0  -1    8.60    1.30
  -6   0  -1    8.20    1.30
  -6   0  -1    8.00    1.10
  -6   0  -1    7.30    2.20
   6   0   1    8.40    7.30
   6   0   1   15.10    6.80
  -7   0  -1   45.40    3.00
  -7   0  -1   47.00    2.70
  -7   0  -1   43.90    2.40
  -7   0  -1   45.50    2.90
  -7   0  -1   52.79    5.80
  -7   0  -1   46.40    2.70
  -7   0  -1   46.80    2.80
  -7   0  -1   42.10    2.90
  -7   0  -1   48.20    2.60
  -8   0  -1  166.18    7.20
  -8   0  -1  166.38    6.80
  -8   0  -1  171.88    6.80
  -8   0  -1  164.68    6.50
  -8   0  -1  164.98    7.20
  -8   0  -1  161.58    6.90
  -8   0  -1  192.08   11.50
  -9   0  -1    6.80    1.00
  -9   0  -1    5.10    1.00
  -9   0  -1    6.20    1.00
  -9   0  -1    5.50    1.00
  -9   0  -1    5.60    0.80
 -10   0  -1    6.80    1.00
  -9   1   1   43.00    2.00
  -9   1   1   37.30    2.20
  -9   1   1   47.60    2.40
  -9   1   1   37.30    2.30
  -8   1   1  158.88    6.70
  -8   1   1  176.88    7.60
  -8   1   1  154.48    6.60
  -8   1   1  166.18    6.30
  -8   1   1  151.28    6.60
  -8   1   1  153.18    6.30
  -7   1   1   37.50    2.60
  -7   1   1   41.70    2.70
  -7   1   1   39.00    2.20
  -7   1   1   45.50    5.80
  -7   1   1   38.20    2.40
  -7   1   1   38.20    2.70
  -7   1   1   40.70    2.60
  -7   1   1   41.90    2.60
  -7   1   1   41.90    2.30
   6  -1  -1  154.88   17.90
  -6   1   1  186.68    7.10
  -6   1   1  182.68    7.60
  -6   1   1  184.48    9.00
  -6   1   1  177.08    7.20
  -6   1   1  181.48    7.40
  -6   1   1  177.78    7.70
  -6   1   1  169.38    6.90
   5  -1  -1  179.58   10.10
   5  -1  -1  171.28   15.20
  -5   1   1  179.08    6.80
  -5   1   1  163.38    7.00
  -5   1   1  179.48    8.10
  -5   1   1  161.38    6.70
  -5   1   1  178.28    7.10
  -5   1   1  172.38    7.00
  -5   1   1  173.28    7.30
   4  -1  -1 2984.30  100.39
   4  -1  -1 3003.20   99.09
   4  -1  -1 2762.82   98.69
   4  -1  -1 2679.53   98.89
  -4   1   1 3084.39   98.89
  -4   1   1 2773.02   99.49
   3  -1  -1 1418.16   52.49
   3  -1  -1 1506.25   52.19
   3  -1  -1 1573.24   53.49
  -3   1   1 1579.14   52.49
  -3   1   1 1531.75   52.89
   2  -1  -1    1.80    1.00
   2  -1  -1    2.00    0.70
  -2   1   1    1.90    0.50
  -2   1   1    2.20    0.50
   1  -1  -1 3775.42  122.09
  -1   1   1 3368.16  121.79
   0  -1  -1 1696.93   58.39
   0   1   1 1734.83   58.09
   0   1   1 1692.93   58.39
  -1  -1  -1  213.08    7.30
  -1  -1  -1  214.98    7.90
  -1  -1  -1  208.48    7.60
   1   1   1  215.48    7.80
  -2  -1  -1 1967.70   64.89
  -2  -1  -1 1808.42   64.69
  -3  -1  -1    1.70    0.60
  -3  -1  -1    1.20    0.70
   3   1   1    1.20    0.70
  -4  -1  -1 1436.16   51.09
  -4  -1  -1 1437.16   50.69
   4   1   1 1474.05   50.09
  -5  -1  -1  260.77   11.10
  -5  -1  -1  269.57   10.90
   5   1   1  264.67   16.00
   5   1   1  286.77   11.10
  -6  -1  -1   20.40    2.10
  -6  -1  -1   21.10    2.00
  -6  -1  -1   23.30    3.10
  -6  -1  -1   25.20    1.70
  -6  -1  -1   21.40    2.10
  -6  -1  -1   21.00    3.00
  -6  -1  -1   22.70    1.70
  -6  -1  -1   21.80    1.60
  -6  -1  -1   24.10    1.90
   6   1   1   25.40    6.00
   6   1   1   20.30    5.30
   6   1   1   24.70    6.00
  -7  -1  -1  250.97    9.40
  -7  -1  -1  242.28    9.40
  -7  -1  -1  237.48   10.40
  -7  -1  -1  244.08   10.00
  -7  -1  -1  236.68    9.00
  -7  -1  -1  221.88    9.50
  -7  -1  -1  231.08    9.20
  -7  -1  -1  242.58   11.40
  -7  -1  -1  239.18    9.60
  -7  -1  -1  240.68    9.10
   7   1   1  206.58   22.60
  -8  -1  -1  270.17   10.50
  -8  -1  -1  258.97   10.90
  -8  -1  -1  276.57   10.60
  -8  -1  -1  282.67   13.90
  -8  -1  -1  266.77   10.10
  -8  -1  -1  277.47   10.40
  -8  -1  -1  263.27   10.70
  -9  -1  -1   35.00    2.80
  -9  -1  -1   36.00    2.00
  -9  -1  -1   37.40    2.30
  -9  -1  -1   37.00    2.40
  -9  -1  -1   35.40    2.00
 -10  -1  -1    6.60    0.80
 -10  -1  -1    6.00    0.90
 -10  -1  -1    5.20    0.80
  -9   2   1   63.89    3.40
  -9   2   1   71.79    3.10
  -8   2   1   34.70    2.40
  -8   2   1   44.30    2.20
  -8   2   1   37.20    2.30
  -7   2   1   41.20    2.60
  -7   2   1   37.10    2.40
  -7   2   1   40.70    2.70
  -7   2   1   50.39    6.80
  -7   2   1   42.50    2.30
  -7   2   1   38.50    2.60
  -7   2   1   41.40    2.70
  -6   2   1  246.08    9.30
  -6   2   1  227.98    9.40
  -6   2   1  240.68   10.00
  -6   2   1  253.57   11.60
  -6   2   1  240.68    9.60
  -6   2   1  244.78    9.50
  -6   2   1  251.17    9.90
   5  -2  -1   21.70    9.30
  -5   2   1   30.40    2.10
  -5   2   1   29.20    2.00
  -5   2   1   27.30    3.60
  -5   2   1   28.90    2.00
  -5   2   1   29.50    1.80
  -5   2   1   30.80    2.20
  -5   2   1   29.10    2.30
   4  -2  -1  609.04   23.70
   4  -2  -1  697.23   26.10
  -4   2   1  680.33   24.30
  -4   2   1  626.94   23.30
  -4   2   1  666.63   23.40
  -4   2   1  640.54   23.10
  -4   2   1  672.43   23.80
   3  -2  -1 1063.79   37.20
   3  -2  -1 1088.69   37.50
   3  -2  -1 1085.09   38.90
  -3   2   1 1070.49   38.10
   2  -2  -1  313.97   11.80
   2  -2  -1  342.07   11.50
   2  -2  -1  332.77   12.80
  -2   2   1  312.67   12.00
   1  -2  -1  226.38    8.60
   1  -2  -1  217.38    8.10
   1  -2  -1  224.98    7.60
  -1   2   1  208.28    8.30
  -1   2   1  199.48    7.90
   0  -2  -1  281.97   10.30
   0  -2  -1  278.97    9.90
   0  -2  -1  270.57   10.20
   0   2   1  272.87   10.10
   0   2   1  290.67    9.80
  -1  -2  -1   70.69    3.00
   1   2   1   71.19    3.00
   1   2   1   71.29    3.00
   1   2   1   73.99    3.50
  -2  -2  -1 1015.80   35.60
   2   2   1 1023.30   36.00
  -3  -2  -1  141.99    6.00
  -4  -2  -1  148.49    6.40
  -4  -2  -1  149.49    6.60
   4   2   1  151.58    6.90
  -5  -2  -1 1803.62   63.79
  -5  -2  -1 1793.82   63.99
   5   2   1 1881.11   64.19
  -6  -2  -1  253.17    9.60
  -6  -2  -1  246.28   10.90
  -6  -2  -1  249.18    9.40
  -6  -2  -1  258.67    9.50
  -6  -2  -1  233.58    9.80
  -6  -2  -1  248.28    9.60
  -6  -2  -1  261.07   10.80
  -6  -2  -1  232.78    9.30
   6   2   1  254.47   12.60
   6   2   1  245.88   13.00
  -7  -2  -1  132.39    5.90
  -7  -2  -1  142.79    7.60
  -7  -2  -1  138.19    7.80
  -7  -2  -1  137.59    6.40
  -7  -2  -1  145.99    6.00
  -7  -2  -1  149.39    6.60
  -7  -2  -1  131.99    6.20
  -7  -2  -1  148.69    6.10
  -7  -2  -1  151.18    6.10
  -7  -2  -1  146.09    5.90
   7   2   1  132.89   13.20
  -8  -2  -1   76.49    3.70
  -8  -2  -1   75.29    6.60
  -8  -2  -1   75.09    3.50
  -8  -2  -1   76.39    4.00
  -8  -2  -1   77.39    3.70
  -8  -2  -1   75.59    3.80
  -8  -2  -1   61.09    3.80
  -8  -2  -1   72.59    3.40
  -8  -2  -1   68.59    3.90
  -9  -2  -1   40.30    2.60
  -9  -2  -1   41.00    2.20
  -9  -2  -1   40.60    2.20
  -9  -2  -1   40.00    2.40
  -9  -2  -1   39.80    2.10
 -10  -2  -1   26.60    1.50
 -10  -2  -1   27.70    1.50
 -10  -2  -1   27.50    1.80
 -10  -2  -1   28.40    1.80
  -8   3   1    2.50    0.80
  -8   3   1    2.60    0.70
  -8   3   1    3.80    1.00
  -8   3   1    2.80    0.70
  -7   3   1    1.90    0.80
  -7   3   1    2.70    0.90
  -7   3   1    0.20    2.00
   6  -3  -1  348.87   12.70
  -6   3   1  354.16   13.00
  -6   3   1  338.87   15.20
  -6   3   1  314.77   12.40
  -6   3   1  344.87   12.30
  -6   3   1  334.87   13.10
  -6   3   1  327.67   12.60
  -6   3   1  286.97   12.10
   5  -3  -1   87.89    4.10
   5  -3  -1  105.49   15.20
  -5   3   1   93.99    6.10
  -5   3   1   76.79    3.90
  -5   3   1   82.99    4.10
  -5   3   1   88.29    4.30
  -5   3   1   86.39    4.50
  -5   3   1   87.89    4.10
  -5   3   1   85.99    3.80
   4  -3  -1 1113.99   40.80
   4  -3  -1 1018.80   36.60
  -4   3   1 1045.60   36.60
  -4   3   1 1078.89   37.00
  -4   3   1 1041.30   38.10
  -4   3   1 1017.10   36.90
  -4   3   1 1062.09   37.50
   3  -3  -1   68.29    5.00
   3  -3  -1   75.39    7.00
  -3   3   1   78.89    4.20
   2  -3  -1    3.30    1.70
   2  -3  -1    3.60    1.60
   2  -3  -1    2.10    1.70
  -2   3   1    2.70    0.90
  -2   3   1    4.10    0.60
  -2   3   1    3.60    2.20
   1  -3  -1  227.48    9.30
   1  -3  -1  231.18    8.80
  -1   3   1  255.37    9.30
   0  -3  -1  742.23   25.40
   0  -3  -1  741.23   26.10
   0  -3  -1  710.73   26.00
   0   3   1  728.73   26.10
   0   3   1  723.53   25.20
   0   3   1  725.53   25.70
  -1  -3  -1   12.70    1.70
  -1  -3  -1    9.00    1.20
   1   3   1   13.30    1.90
   1   3   1   11.30    1.50
   1   3   1   10.60    1.20
  -2  -3  -1   67.29    2.90
  -2  -3  -1   74.09    3.50
  -2  -3  -1   71.69    3.10
   2   3   1   67.89    4.70
   2   3   1   69.59    3.20
   2   3   1   82.09    4.00
  -3  -3  -1 1459.45   49.00
   3   3   1 1352.76   48.80
   3   3   1 1387.66   49.90
  -4  -3  -1  389.16   15.00
   4   3   1  391.06   15.10
  -5  -3  -1  679.63   25.50
   5   3   1  719.23   26.20
  -6  -3  -1  129.29    6.00
  -6  -3  -1  137.39    5.50
  -6  -3  -1  122.69    5.50
  -6  -3  -1  130.69    5.60
  -6  -3  -1  133.39    6.90
  -6  -3  -1  131.29    5.40
   6   3   1  128.29    9.50
  -7  -3  -1   37.00    2.30
  -7  -3  -1   35.50    2.30
  -7  -3  -1   36.00    2.10
  -7  -3  -1   36.10    2.60
  -7  -3  -1   34.30    2.30
  -7  -3  -1   34.20    2.50
  -7  -3  -1   27.00    3.60
   7   3   1   26.40    9.70
   7   3   1   32.40   11.60
   7   3   1   28.60    2.80
  -8  -3  -1  100.69    7.40
  -8  -3  -1  119.79    5.30
  -8  -3  -1  112.79    5.50
  -8  -3  -1  113.79    4.90
  -8  -3  -1  116.29    5.00
  -8  -3  -1  113.79    5.10
  -8  -3  -1  114.99    5.00
  -9  -3  -1   24.40    2.30
  -9  -3  -1   25.00    1.70
  -9  -3  -1   26.20    1.70
  -9  -3  -1   26.20    1.80
  -9  -3  -1   25.90    1.90
  -9  -3  -1   27.20    2.10
 -10  -3  -1   16.20    1.20
 -10  -3  -1   16.70    1.30
 -10  -3  -1   17.10    1.40
 -10  -3  -1   18.80    1.30
 -10  -3  -1   18.40    1.40
  -8   4   1    9.70    0.80
  -8   4   1    9.10    1.00
  -8   4   1    8.70    1.10
   7  -4  -1   28.50    3.90
  -7   4   1   34.10    2.20
  -7   4   1   38.90    2.40
  -7   4   1   35.20    2.00
  -7   4   1   33.90    2.20
   6  -4  -1   55.89    4.00
  -6   4   1   53.59    2.70
  -6   4   1   46.60    2.90
  -6   4   1   59.79   12.50
  -6   4   1   47.10    3.10
  -6   4   1   47.30    2.90
  -6   4   1   50.89    3.00
  -5   4   1   -0.90    3.10
  -5   4   1    0.50    0.60
  -5   4   1    0.70    0.90
  -5   4   1    0.00    0.50
  -5   4   1    2.50    0.70
   4  -4  -1  471.15   16.20
  -4   4   1  456.95   16.30
  -4   4   1  429.16   16.70
  -4   4   1  404.16   15.20
  -4   4   1  427.16   16.20
  -4   4   1  426.36   16.20
  -4   4   1  449.66   17.60
  -4   4   1  444.66   15.80
   3  -4  -1  200.68   12.90
   3  -4  -1  195.98    7.60
  -3   4   1  187.58    8.60
  -3   4   1  217.38    8.60
  -3   4   1  189.08    7.40
  -3   4   1  190.28    8.10
  -3   4   1  184.28    7.00
   2  -4  -1   18.40    1.80
   2  -4  -1   23.60    3.60
   2  -4  -1   18.90    3.60
   2  -4  -1   26.90    1.70
  -2   4   1   24.30    3.90
  -2   4   1   23.60    1.40
  -2   4   1   19.90    2.20
   1  -4  -1  174.68    6.50
   1  -4  -1  160.88    7.40
   1  -4  -1  165.38    6.10
   1  -4  -1  159.98    8.10
  -1   4   1  171.98    7.70
  -1   4   1  159.38    6.10
   0  -4  -1  126.79    6.40
   0  -4  -1  127.59    6.20
   0  -4  -1  129.59    4.90
   0   4   1  132.19    5.20
   0   4   1  122.59    4.90
   0   4   1  132.29    6.30
  -1  -4  -1   66.19    4.00
  -1  -4  -1   66.69    4.80
  -1  -4  -1   69.19    2.90
   1   4   1   63.89    2.80
   1   4   1   67.59    5.40
   1   4   1   63.09    3.30
   1   4   1   72.39    4.70
  -2  -4  -1  274.17   10.60
  -2  -4  -1  291.07   10.20
  -2  -4  -1  285.27   10.80
   2   4   1  279.87   10.90
   2   4   1  283.37   12.30
   2   4   1  268.67   11.00
  -3  -4  -1   11.00    2.50
   3   4   1   12.40    1.70
   3   4   1    9.10    1.80
  -4  -4  -1  257.37   10.50
   4   4   1  247.98   10.60
  -5  -4  -1  965.00   36.00
  -5  -4  -1 1018.60   34.80
   5   4   1  992.30   36.20
   5   4   1  993.10   34.90
  -6  -4  -1  126.69    7.10
  -6  -4  -1  125.99    5.60
  -6  -4  -1  125.09    5.50
  -6  -4  -1  126.99    5.40
  -6  -4  -1  127.69    6.00
  -6  -4  -1  127.59    5.40
  -6  -4  -1  128.19    5.40
   6   4   1  129.99    5.90
   6   4   1  122.49   10.00
  -7  -4  -1    5.40    1.20
  -7  -4  -1    6.80    1.20
  -7  -4  -1    5.80    1.70
  -7  -4  -1    6.80    2.40
  -7  -4  -1    7.80    1.10
  -7  -4  -1    9.30    1.30
   7   4   1    3.80    9.50
   7   4   1    5.60    1.80
  -8  -4  -1   11.30    3.50
  -8  -4  -1   17.50    1.60
  -8  -4  -1   15.90    1.80
  -8  -4  -1   15.50    1.50
  -8  -4  -1   13.80    1.40
  -8  -4  -1   14.90    1.50
  -8  -4  -1   17.50    1.80
   8   4   1   18.00    2.50
  -9  -4  -1   18.80    8.30
  -9  -4  -1   17.00    1.40
  -9  -4  -1   15.40    1.80
  -9  -4  -1   17.90    1.60
  -9  -4  -1   18.70    1.80
  -9  -4  -1   16.40    1.40
  -9  -4  -1   17.10    1.40
 -10  -4  -1   25.50    1.80
 -10  -4  -1   25.50    1.50
 -10  -4  -1   26.40    1.50
 -10  -4  -1   24.00    1.50
 -10  -4  -1   28.00    2.00
  -7   5   1   70.39    3.30
  -7   5   1   71.59    3.00
  -7   5   1   74.99    3.40
  -7   5   1   68.59    3.10
   6  -5  -1   10.20    2.10
  -6   5   1   12.70    1.40
  -6   5   1   10.30    1.20
  -6   5   1   11.90    1.40
  -6   5   1    8.90    1.60
   5  -5  -1   43.50    3.60
  -5   5   1   46.80    6.50
  -5   5   1   48.20    2.50
  -5   5   1   51.19    3.00
  -5   5   1   44.70    2.90
  -5   5   1   45.30    3.90
  -5   5   1   43.00    3.00
   4  -5  -1   20.90    2.20
  -4   5   1   18.40    1.80
  -4   5   1   15.50    0.90
  -4   5   1   11.50    3.00
  -4   5   1   16.70    1.90
  -4   5   1   16.30    1.60
  -4   5   1   19.40    1.90
   3  -5  -1  486.45   17.80
   3  -5  -1  555.24   18.60
   3  -5  -1  484.75   24.70
  -3   5   1  493.05   18.80
  -3   5   1  500.45   17.50
  -3   5   1  494.45   17.80
  -3   5   1  479.75   18.20
  -3   5   1  505.25   19.60
   2  -5  -1   15.40    1.60
   2  -5  -1   12.20    4.80
  -2   5   1    9.20    1.70
  -2   5   1   11.40    0.80
  -2   5   1   10.30    1.90
  -2   5   1   10.50    1.10
  -2   5   1   11.60    1.50
   1  -5  -1   10.90    3.20
   1  -5  -1    9.40    1.10
   1  -5  -1    9.20    1.30
   1  -5  -1    8.40    5.50
  -1   5   1    7.80    5.30
  -1   5   1    8.00    1.00
  -1   5   1   10.40    0.90
   0  -5  -1    6.80    0.90
   0  -5  -1    2.80    2.40
   0  -5  -1    4.90    4.60
   0  -5  -1    5.90    1.50
   0   5   1    6.10    0.80
   0   5   1    6.70    1.60
   0   5   1    7.70    0.80
  -1  -5  -1  685.23   24.00
  -1  -5  -1  674.53   25.30
  -1  -5  -1  686.43   24.50
   1   5   1  702.03   24.40
   1   5   1  678.43   24.00
  -2  -5  -1 1508.75   52.79
  -2  -5  -1 1563.54   53.59
  -2  -5  -1 1485.35   52.79
  -2  -5  -1 1583.34   53.59
   2   5   1 1494.95   53.89
   2   5   1 1559.14   53.39
  -3  -5  -1  268.87   10.60
  -3  -5  -1  280.67   10.10
  -3  -5  -1  276.07   10.10
  -3  -5  -1  261.47   11.00
   3   5   1  265.57   10.40
   3   5   1  276.27   11.10
   3   5   1  284.07   11.50
  -4  -5  -1  176.28    8.00
   4   5   1  173.68    7.10
   4   5   1  177.48    8.60
  -5  -5  -1  334.87   12.30
  -5  -5  -1  336.87   12.30
  -5  -5  -1  337.27   13.90
  -5  -5  -1  322.17   11.80
   5   5   1  335.97   14.50
   5   5   1  343.87   12.70
  -6  -5  -1   32.10    2.10
  -6  -5  -1   33.10    2.10
  -6  -5  -1   32.60    1.60
  -6  -5  -1   30.90    2.10
  -6  -5  -1   32.40    2.10
  -6  -5  -1   29.90    3.70
   6   5   1   28.10    6.10
  -7  -5  -1   29.10    4.00
  -7  -5  -1   25.20    2.30
  -7  -5  -1   26.20    2.00
  -7  -5  -1   26.20    1.80
  -7  -5  -1   25.10    2.00
  -7  -5  -1   27.00    1.90
   7   5   1   25.10    2.50
  -8  -5  -1   21.50    4.00
  -8  -5  -1   20.40    1.60
  -8  -5  -1   19.60    2.10
  -8  -5  -1   19.30    1.70
  -8  -5  -1   19.60    1.80
  -8  -5  -1   17.90    1.70
  -8  -5  -1   20.30    1.70
   8   5   1   17.10    2.40
   8   5   1   21.10    2.70
  -9  -5  -1  102.39    5.10
  -9  -5  -1   94.99    4.30
  -9  -5  -1  102.09    4.70
  -9  -5  -1   99.49    4.30
  -9  -5  -1   99.09    4.30
  -9  -5  -1  102.59    4.40
  -9  -5  -1  119.09   13.50
 -10  -5  -1   82.89    4.10
 -10  -5  -1   71.29    3.20
 -10  -5  -1   69.89    3.10
 -10  -5  -1   78.59    3.70
 -11  -5  -1    7.10    1.00
 -11  -5  -1    8.90    0.90
 -11  -5  -1    8.40    0.80
  -7   6   1   75.79    3.10
  -7   6   1   74.09    3.10
   6  -6  -1   19.00    2.90
  -6   6   1   22.70    1.40
  -6   6   1   26.10    1.90
  -6   6   1   18.60    1.50
   5  -6  -1   31.60    3.50
   5  -6  -1   35.00    2.10
  -5   6   1   33.30    2.30
  -5   6   1   38.60    2.50
  -5   6   1   35.20    2.00
  -5   6   1   39.70    2.50
  -5   6   1   36.00    2.40
   4  -6  -1   26.30    2.80
   4  -6  -1   24.90    1.80
  -4   6   1   24.80    2.20
  -4   6   1   26.50    1.30
  -4   6   1   25.70    2.10
  -4   6   1   27.70    2.00
  -4   6   1   26.60    1.80
  -4   6   1   25.90    2.20
  -4   6   1   31.30    5.00
   3  -6  -1   16.50    1.40
   3  -6  -1   20.60    2.30
  -3   6   1   18.10    3.30
  -3   6   1   16.40    1.80
  -3   6   1   18.80    1.90
  -3   6   1   17.60    1.10
  -3   6   1   16.90    1.40
   2  -6  -1   60.99    3.70
   2  -6  -1   67.19   11.20
   2  -6  -1   55.19    2.70
  -2   6   1   56.69    2.70
  -2   6   1   56.69    3.00
  -2   6   1   57.29    2.50
  -2   6   1   57.99    3.40
  -2   6   1   56.99    4.30
   1  -6  -1   66.99    7.40
   1  -6  -1   61.29    3.80
   1  -6  -1   62.09    3.30
   1  -6  -1   69.09    3.10
  -1   6   1   67.49    2.90
  -1   6   1   65.49    2.90
  -1   6   1   64.59    3.20
  -1   6   1   67.39    2.80
  -1   6   1   72.39    4.10
  -1   6   1   64.49    3.60
   0  -6  -1   77.29    7.90
   0  -6  -1   57.69    3.90
   0  -6  -1   69.79    3.10
   0   6   1   73.59    4.50
   0   6   1   78.69    3.10
   0   6   1   72.19    3.00
   0   6   1   69.69    3.30
  -1  -6  -1    0.20    1.60
  -1  -6  -1    2.30    1.00
  -1  -6  -1   -0.40    0.70
  -1  -6  -1    0.10    3.20
  -1  -6  -1    0.80    0.70
   1   6   1    6.30    2.10
   1   6   1    0.80    0.60
   1   6   1    0.70    0.40
   1   6   1    1.00    0.50
  -2  -6  -1  233.18    9.70
  -2  -6  -1  230.38    8.90
  -2  -6  -1  229.98   10.90
  -2  -6  -1  238.38    8.90
   2   6   1  234.28    9.10
   2   6   1  233.28    9.80
   2   6   1  237.88    9.00
   2   6   1  243.58    8.70
  -3  -6  -1  127.69    5.40
  -3  -6  -1  130.39    5.40
  -3  -6  -1  131.09    6.40
  -3  -6  -1  137.59    7.60
   3   6   1  129.29    5.60
   3   6   1  129.79    7.00
  -4  -6  -1  212.78    7.90
  -4  -6  -1  220.48    8.90
  -4  -6  -1  215.38    8.10
  -4  -6  -1  198.48    9.40
  -4  -6  -1  215.68    8.20
   4   6   1  209.28   10.10
   4   6   1  210.38    8.50
  -5  -6  -1   73.89    3.60
  -5  -6  -1   78.09    3.50
  -5  -6  -1   74.49    5.10
  -5  -6  -1   72.99    3.40
  -5  -6  -1   72.59    3.10
  -5  -6  -1   69.09    3.40
   5   6   1   73.59    3.80
   5   6   1   68.79    3.30
   5   6   1   76.79    7.70
  -6  -6  -1   95.89    3.80
  -6  -6  -1   97.89    4.30
  -6  -6  -1   92.89    4.20
  -6  -6  -1   89.69    6.10
  -6  -6  -1   95.19    4.50
  -6  -6  -1   93.19    4.30
   6   6   1   88.89    4.10
   6   6   1   97.79    4.80
   6   6   1   92.99   10.80
  -7  -6  -1   26.30    2.20
  -7  -6  -1   28.20    4.20
  -7  -6  -1   28.90    2.10
  -7  -6  -1   30.20    2.00
  -7  -6  -1   27.70    2.50
  -7  -6  -1   29.10    1.90
  -7  -6  -1   28.30    1.90
   7   6   1   26.40    2.40
   7   6   1   27.10    2.50
  -8  -6  -1   17.90    1.90
  -8  -6  -1   12.80    1.50
  -8  -6  -1   19.20    1.70
  -8  -6  -1   15.80    1.50
  -8  -6  -1   13.90    4.00
  -8  -6  -1   13.40    1.50
  -8  -6  -1   14.80    1.40
   8   6   1   15.60    2.10
   8   6   1   13.70    2.00
  -9  -6  -1    9.90    1.30
  -9  -6  -1    9.90    1.20
  -9  -6  -1    9.30    1.20
  -9  -6  -1   11.70    1.50
  -9  -6  -1   12.70    1.20
  -9  -6  -1   12.10    1.20
   9   6   1    8.10    1.30
   9   6   1   14.20    1.90
   9   6   1    8.10    2.40
 -10  -6  -1   96.59    3.80
 -10  -6  -1   95.29    4.10
 -10  -6  -1   89.39    3.70
 -10  -6  -1   85.59    3.90
 -10  -6  -1   92.99    4.30
 -10  -6  -1   78.59    3.60
   6  -7  -1    1.30    1.30
  -6   7   1    0.80    0.40
  -6   7   1    0.40    0.40
  -6   7   1    1.20    0.40
   5  -7  -1   13.70    1.30
   5  -7  -1   10.30    2.20
  -5   7   1   15.60    1.40
  -5   7   1   12.30    1.30
  -5   7   1   15.40    1.40
  -5   7   1   14.40    1.10
   4  -7  -1  111.69    4.60
  -4   7   1  115.69    5.30
  -4   7   1  108.29    4.90
  -4   7   1  115.49    4.10
  -4   7   1  110.19    4.70
  -4   7   1  114.79    5.00
  -4   7   1  113.29    5.20
   3  -7  -1    3.90    1.50
   3  -7  -1    6.10    0.90
  -3   7   1    7.80    3.80
  -3   7   1    6.20    1.00
  -3   7   1    6.20    1.10
  -3   7   1    6.20    0.60
  -3   7   1    6.10    1.20
   2  -7  -1   19.00    1.50
  -2   7   1   20.10    1.70
  -2   7   1   19.40    1.40
  -2   7   1   19.20    1.20
  -2   7   1   21.30    3.60
  -2   7   1   20.50    1.90
   1  -7  -1    1.30    0.50
   1  -7  -1    0.90    1.10
   1  -7  -1    4.80    9.50
  -1   7   1    1.00    0.40
  -1   7   1    1.30    0.80
  -1   7   1    2.10    0.70
  -1   7   1    2.10    0.50
  -1   7   1    2.70    1.60
   0  -7  -1   -0.50    0.90
   0  -7  -1    0.40    0.50
   0  -7  -1    1.50    0.90
   0  -7  -1   -1.80    1.00
   0  -7  -1   -4.40    6.80
   0  -7  -1    0.20    1.00
   0   7   1    0.40    0.30
   0   7   1    0.80    0.80
   0   7   1    0.40    0.60
   0   7   1    0.60    0.40
   0   7   1    0.50    0.40
   0   7   1   -0.30    3.50
   0   7   1    0.20    0.40
  -1  -7  -1  130.69    5.40
  -1  -7  -1  119.79    6.60
  -1  -7  -1  121.19   11.60
  -1  -7  -1  134.79    5.40
  -1  -7  -1  126.09    5.30
  -1  -7  -1  128.89    5.10
   1   7   1  129.09    7.00
   1   7   1  124.19    5.00
   1   7   1  131.29    5.10
   1   7   1  130.99    5.30
   1   7   1  127.19    5.00
   1   7   1  127.09    5.30
   1   7   1  129.79    5.10
  -2  -7  -1  472.25   17.20
  -2  -7  -1  489.95   17.20
  -2  -7  -1  469.65   16.90
  -2  -7  -1  443.66   17.40
  -2  -7  -1  480.45   20.60
  -2  -7  -1  465.55   18.10
  -2  -7  -1  494.65   17.30
   2   7   1  476.25   17.00
   2   7   1  461.85   16.80
   2   7   1  475.45   16.90
   2   7   1  518.45   18.70
   2   7   1  472.35   17.30
  -3  -7  -1    8.40    1.20
  -3  -7  -1    6.90    1.20
  -3  -7  -1    9.90    1.40
  -3  -7  -1    8.20    5.50
  -3  -7  -1    8.00    2.10
  -3  -7  -1    8.70    1.20
  -3  -7  -1    9.80    1.00
  -3  -7  -1    9.70    1.00
   3   7   1   11.30    3.30
   3   7   1    9.50    1.20
   3   7   1    8.50    1.00
   3   7   1    9.20    1.00
   3   7   1    7.90    1.20
  -4  -7  -1   49.00    2.40
  -4  -7  -1   53.79    2.60
  -4  -7  -1   52.09    2.50
  -4  -7  -1   49.70    4.40
  -4  -7  -1   42.40    3.10
  -4  -7  -1   54.79    2.70
   4   7   1   53.69    2.60
   4   7   1   57.89    6.80
   4   7   1   52.19    3.10
   4   7   1   50.59    3.30
  -5  -7  -1  109.49    4.80
  -5  -7  -1  112.79    6.80
  -5  -7  -1  115.49    5.10
  -5  -7  -1  110.89    4.90
  -5  -7  -1  109.69    4.50
  -5  -7  -1  111.99    4.70
   5   7   1  116.89    4.70
   5   7   1  115.39    9.80
   5   7   1  114.19    5.40
  -6  -7  -1   86.59    6.40
  -6  -7  -1   91.99    4.30
  -6  -7  -1   90.99    4.50
  -6  -7  -1   96.09    4.20
  -6  -7  -1   99.19    4.20
   6   7   1   92.09    4.00
   6   7   1   92.69    4.80
  -7  -7  -1    0.60    0.70
  -7  -7  -1   -0.30    0.60
  -7  -7  -1    1.10    0.40
  -7  -7  -1   -0.10    0.70
  -7  -7  -1    0.80    0.60
  -7  -7  -1    0.10    0.90
  -7  -7  -1    0.70    0.60
   7   7   1    0.10    0.80
   7   7   1    0.40    1.00
   7   7   1   -1.20    0.70
  -8  -7  -1   -0.20    0.50
  -8  -7  -1    0.20    0.50
  -8  -7  -1    0.30    0.70
  -8  -7  -1   -0.50    0.80
  -8  -7  -1   -1.10    4.00
  -8  -7  -1    0.40    0.70
  -8  -7  -1    0.50    0.50
   8   7   1   -0.20    0.80
   8   7   1    1.40    1.30
  -9  -7  -1    3.40    0.90
  -9  -7  -1    2.00    0.80
  -9  -7  -1    2.70    0.60
  -9  -7  -1    3.20    0.70
  -9  -7  -1    4.10    0.80
  -9  -7  -1    2.90    0.70
   9   7   1    3.80    0.90
   9   7   1    3.50    1.10
   9   7   1    1.80    1.80
 -10  -7  -1   37.50    1.90
 -10  -7  -1   40.30    2.20
 -10  -7  -1   34.20    2.10
 -10  -7  -1   38.90    2.40
 -10  -7  -1   38.80    1.90
   5  -8  -1    5.80    1.50
  -5   8   1    6.70    0.80
  -5   8   1    6.70    0.80
  -5   8   1    5.70    0.80
   4  -8  -1   58.29    2.60
   4  -8  -1   48.90    4.20
  -4   8   1   58.99    3.00
  -4   8   1   57.09    2.90
  -4   8   1   53.89    2.60
   3  -8  -1   41.00    4.30
   3  -8  -1   52.49    2.60
  -3   8   1   52.29    2.20
  -3   8   1   54.39    2.60
  -3   8   1   52.09    3.00
  -3   8   1   51.39    2.80
   2  -8  -1    1.30    0.60
   2  -8  -1   -0.50    1.40
  -2   8   1    2.80    0.80
  -2   8   1    1.50    0.50
  -2   8   1    1.70    0.80
  -2   8   1    4.60    3.70
  -2   8   1    1.80    0.40
   1  -8  -1    8.00    1.00
   1  -8  -1    2.80    1.60
  -1   8   1   10.80    1.60
  -1   8   1    6.60    0.70
  -1   8   1    7.40    1.00
  -1   8   1    8.00    2.70
   0  -8  -1   37.60    3.00
   0  -8  -1   38.70    2.70
   0  -8  -1   38.60    2.30
   0  -8  -1   29.10    3.50
   0  -8  -1   39.00    2.10
   0   8   1   40.80    2.10
   0   8   1   39.70    1.90
   0   8   1   37.40    2.00
   0   8   1   39.90    2.20
  -1  -8  -1   44.50   14.70
  -1  -8  -1   23.60    2.90
  -1  -8  -1   28.30    2.10
  -1  -8  -1   25.70    1.80
   1   8   1   26.80    5.70
   1   8   1   26.50    1.60
   1   8   1   29.00    1.90
   1   8   1   27.70    1.90
   1   8   1   27.40    1.60
   1   8   1   26.50    1.60
  -2  -8  -1  300.27   20.70
  -2  -8  -1  282.47   10.90
  -2  -8  -1  287.57   10.50
  -2  -8  -1  288.67   10.70
  -2  -8  -1  285.47   11.00
  -2  -8  -1  281.27   12.40
  -2  -8  -1  293.47   11.10
   2   8   1  281.07   10.90
   2   8   1  286.17   13.30
   2   8   1  278.97   10.50
   2   8   1  287.77   10.60
   2   8   1  281.67   10.40
   2   8   1  287.07   10.50
   2   8   1  292.87   11.00
  -3  -8  -1   89.69    4.00
  -3  -8  -1  105.39   11.50
  -3  -8  -1   87.29    3.80
  -3  -8  -1   92.59    4.50
  -3  -8  -1   91.09    4.40
  -3  -8  -1   88.19    6.20
   3   8   1   92.59    3.90
   3   8   1   92.19    3.90
   3   8   1   88.29    8.70
   3   8   1   90.29    3.80
   3   8   1   91.29    4.40
   3   8   1   95.69    4.40
  -4  -8  -1    1.60    0.60
  -4  -8  -1    3.30    2.70
  -4  -8  -1    1.50    1.50
  -4  -8  -1   -0.20    0.70
   4   8   1    1.60    0.60
   4   8   1    0.80    0.70
   4   8   1    0.00    0.60
   4   8   1    0.80    0.70
   4   8   1    2.50    5.60
  -5  -8  -1  128.09    7.90
  -5  -8  -1  141.29    5.70
  -5  -8  -1  137.19    5.90
  -5  -8  -1  136.89    5.50
  -5  -8  -1  125.19    5.40
  -5  -8  -1  132.69    5.40
   5   8   1  136.39    5.50
   5   8   1  137.29    6.20
   5   8   1  130.29    6.20
  -6  -8  -1   36.20    2.10
  -6  -8  -1   36.00    2.50
  -6  -8  -1   37.60    4.80
  -6  -8  -1   36.30    2.10
  -6  -8  -1   39.30    2.30
   6   8   1   35.20    2.00
   6   8   1   35.70    2.80
   6   8   1   38.20    2.70
  -7  -8  -1   24.50    2.00
  -7  -8  -1   22.20    2.10
  -7  -8  -1   26.30    1.80
  -7  -8  -1   26.30    4.80
  -7  -8  -1   25.80    1.70
  -7  -8  -1   27.20    1.40
  -7  -8  -1   28.60    1.90
   7   8   1   16.60    2.90
   7   8   1   24.30    2.20
   7   8   1   24.30    1.70
  -8  -8  -1    5.90    1.40
  -8  -8  -1    8.90    1.20
  -8  -8  -1    7.00    1.00
  -8  -8  -1    8.10    1.30
  -8  -8  -1    8.10    4.80
  -8  -8  -1    6.70    1.20
  -8  -8  -1    6.00    0.90
   8   8   1    6.30    0.90
   8   8   1    6.10    1.40
   8   8   1    6.50    1.30
  -9  -8  -1  124.49    4.80
  -9  -8  -1  123.79    4.90
  -9  -8  -1  116.29    4.80
  -9  -8  -1  123.69    5.80
  -9  -8  -1  122.19    5.20
   9   8   1  103.59    5.40
   9   8   1  115.89    5.20
   9   8   1  116.29    4.80
 -10  -8  -1   11.90    1.00
 -10  -8  -1   11.70    1.30
 -10  -8  -1   13.50    1.00
 -10  -8  -1   13.60    1.10
  10   8   1   14.20    1.50
   4  -9  -1   51.89    2.20
   4  -9  -1   47.50    2.80
   4  -9  -1   56.09    3.20
  -4   9   1   47.40    2.30
  -4   9   1   52.59    2.50
  -4   9   1   50.99    2.30
   3  -9  -1   72.39    4.80
   3  -9  -1   84.39    4.00
  -3   9   1   71.19    3.00
  -3   9   1   79.79    3.70
  -3   9   1   71.69    3.30
  -3   9   1   77.79    3.40
  -3   9   1   78.69    3.50
   2  -9  -1    1.90    0.50
   2  -9  -1    5.00    2.10
  -2   9   1    2.50    0.80
  -2   9   1    1.30    0.30
  -2   9   1    1.70    0.60
   1  -9  -1    0.90    0.60
   1  -9  -1    2.40    1.80
  -1   9   1    0.40    0.30
  -1   9   1    3.40    3.90
  -1   9   1    0.10    0.80
  -1   9   1   -0.20    0.40
   0  -9  -1   22.40    1.60
   0  -9  -1   19.00    1.70
   0  -9  -1   21.90    3.20
   0   9   1   17.80    3.20
   0   9   1   23.70    1.70
   0   9   1   20.40    1.30
   0   9   1   20.70    1.40
  -1  -9  -1   83.19    4.40
  -1  -9  -1   87.79    4.50
  -1  -9  -1   82.79    3.70
  -1  -9  -1   84.59    3.80
  -1  -9  -1   82.29    4.70
   1   9   1   79.59    3.50
   1   9   1   77.39    3.90
   1   9   1   80.49    3.60
  -2  -9  -1    7.60    1.50
  -2  -9  -1    4.90    0.80
  -2  -9  -1    6.10    1.40
  -2  -9  -1   10.50    1.40
   2   9   1    6.90    0.80
   2   9   1    8.00    1.00
   2   9   1    6.60    1.20
   2   9   1    6.70    0.80
   2   9   1    8.00    1.40
  -3  -9  -1   31.20    1.80
  -3  -9  -1   32.80    2.00
  -3  -9  -1   32.30    2.60
   3   9   1   30.50    2.30
   3   9   1   28.10    2.10
   3   9   1   31.90    2.20
   3   9   1   36.80    1.90
   3   9   1   32.50    1.90
  -4  -9  -1    2.00    1.70
  -4  -9  -1    2.90    4.40
  -4  -9  -1    1.90    0.80
  -4  -9  -1    1.50    0.50
  -4  -9  -1    1.90    0.60
   4   9   1    1.70    0.50
   4   9   1    1.70    0.90
   4   9   1    1.00    0.70
   4   9   1    1.30    0.60
  -5  -9  -1   27.30    1.80
  -5  -9  -1   26.90    4.60
  -5  -9  -1   28.00    1.70
  -5  -9  -1   26.20    2.10
  -5  -9  -1   27.80    1.90
   5   9   1   28.80    2.30
   5   9   1   27.40    1.70
   5   9   1   28.70    2.30
  -6  -9  -1   45.40    2.80
  -6  -9  -1   49.20    2.50
  -6  -9  -1   44.50    2.40
  -6  -9  -1   44.10    5.40
  -6  -9  -1   51.99    2.80
   6   9   1   47.30    2.40
   6   9   1   48.00    3.10
  -7  -9  -1  108.59    4.50
  -7  -9  -1   92.59    4.70
  -7  -9  -1  108.29    4.20
  -7  -9  -1  105.99    4.90
  -7  -9  -1  102.29    4.40
  -7  -9  -1  106.29   10.60
  -7  -9  -1  108.39    4.70
   7   9   1  107.29    5.30
   7   9   1  107.09    5.20
   7   9   1  104.39    4.30
  -8  -9  -1    0.50    0.50
  -8  -9  -1    0.50    0.50
  -8  -9  -1    0.90    0.50
  -8  -9  -1    0.20    0.40
  -8  -9  -1    0.30    0.70
   8   9   1    0.00    0.50
   8   9   1    0.00    0.70
   8   9   1   -0.20    0.40
   8   9   1    1.00    1.10
  -9  -9  -1   78.39    3.30
  -9  -9  -1   68.89    3.60
  -9  -9  -1   84.59    4.40
  -9  -9  -1   75.89    3.20
  -9  -9  -1   82.59    3.60
   9   9   1   69.19    3.90
   9   9   1   71.29    3.30
   9   9   1   75.99    3.60
 -10  -9  -1    1.20    0.60
 -10  -9  -1    1.80    0.40
 -10  -9  -1    1.50    0.50
 -10  -9  -1    1.60    0.40
  10   9   1    1.80    0.80
   3 -10  -1    0.40    0.30
   3 -10  -1   -0.50    0.70
   3 -10  -1    1.20    0.80
  -3  10   1    0.40    0.40
   2 -10  -1   32.60    2.40
   2 -10  -1   35.20    2.70
   2 -10  -1   33.50    2.20
  -2  10   1   34.00    2.00
  -2  10   1   30.30    1.90
  -2  10   1   33.40    1.60
   1 -10  -1   55.19    3.30
   1 -10  -1   50.69    2.50
   1 -10  -1   53.59    3.50
  -1  10   1   49.30    2.30
   0 -10  -1   48.80    3.30
   0 -10  -1   47.80    2.70
   0 -10  -1   46.00    3.10
   0 -10  -1   44.50    2.40
   0  10   1   51.99    6.60
  -1 -10  -1   28.20    1.70
  -1 -10  -1   25.80    2.30
  -1 -10  -1   22.60    2.40
  -1 -10  -1   28.10    1.90
   1  10   1   26.10    1.50
   1  10   1   27.20    1.60
   1  10   1   25.50    4.00
  -2 -10  -1   49.00    2.50
  -2 -10  -1   49.10    3.20
  -2 -10  -1   49.90    2.60
   2  10   1   48.30    2.40
   2  10   1   53.39    3.00
   2  10   1   51.69    2.50
   2  10   1   51.39    2.40
  -3 -10  -1   27.20    1.70
  -3 -10  -1   30.50    2.90
   3  10   1   33.20    2.30
   3  10   1   31.00    1.80
   3  10   1   30.60    1.70
   3  10   1   30.40    2.10
   3  10   1   30.50    1.80
  -4 -10  -1   10.90    1.10
  -4 -10  -1    8.90    1.00
  -4 -10  -1    9.10    1.60
   4  10   1    9.50    1.10
   4  10   1    8.50    1.00
   4  10   1   10.30    1.40
   4  10   1   11.10    1.60
   4  10   1   10.00    1.00
  -5 -10  -1    0.60    0.40
  -5 -10  -1    0.20    0.80
  -5 -10  -1    0.00    0.80
   5  10   1    0.10    0.80
   5  10   1   -0.10    0.60
   5  10   1    0.70    0.50
   5  10   1    0.20    0.80
   5  10   1    0.20    0.40
  -6 -10  -1  135.19    5.50
  -6 -10  -1  138.99    5.60
  -6 -10  -1  137.09    5.90
   6  10   1  145.09    5.60
   6  10   1  142.79    6.30
   6  10   1  144.99    6.40
   6  10   1  135.59    5.80
  -7 -10  -1  125.09    4.60
  -7 -10  -1  118.79    4.80
  -7 -10  -1  102.59    4.60
  -7 -10  -1  119.59    5.10
   7  10   1  114.39    4.70
   7  10   1  118.49    5.40
   7  10   1  122.69    5.00
   7  10   1  121.79    5.60
  -8 -10  -1    2.00    0.70
  -8 -10  -1    0.50    0.60
  -8 -10  -1    2.10    0.90
  -8 -10  -1    1.20    0.60
   8  10   1    1.70    0.50
   8  10   1    1.40    0.60
   8  10   1    1.40    1.00
   8  10   1    1.50    0.70
  -9 -10  -1    0.50    0.40
  -9 -10  -1    0.60    0.60
  -9 -10  -1    0.40    0.40
  -9 -10  -1    0.40    0.60
   9  10   1    0.10    0.50
   9  10   1    0.90    0.60
   2 -11  -1   31.10    1.50
  -2  11   1   30.40    1.60
   1 -11  -1   66.19    2.80
   1 -11  -1   59.39    3.10
   1 -11  -1   66.79    3.20
  -1  11   1   60.39    2.90
  -1  11   1   66.39    2.60
   0 -11  -1    0.40    1.20
   0 -11  -1    0.70    0.90
   0 -11  -1    0.70    0.80
   0 -11  -1    0.80    0.40
   0  11   1    1.20    0.30
  -1 -11  -1    7.80    1.30
  -1 -11  -1    6.10    0.80
   1  11   1    6.80    1.00
   1  11   1    7.60    0.70
  -2 -11  -1    0.30    0.60
  -2 -11  -1    1.10    0.40
  -2 -11  -1    1.10    1.30
   2  11   1    1.30    0.40
   2  11   1    1.20    0.40
  -3 -11  -1   29.80    3.30
  -3 -11  -1   32.00    1.70
  -3 -11  -1   31.10    1.90
   3  11   1   32.80    1.80
   3  11   1   31.50    1.80
   3  11   1   31.00    2.40
   3  11   1   30.80    1.70
  -4 -11  -1   38.90    2.00
  -4 -11  -1   42.70    2.20
   4  11   1   42.80    2.70
   4  11   1   46.20    2.30
   4  11   1   38.30    2.50
   4  11   1   41.30    2.10
   4  11   1   42.60    2.10
   5  11   1    0.50    0.40
   5  11   1   -0.60    0.50
   5  11   1    0.00    0.70
   5  11   1    0.70    1.00
  -6 -11  -1   17.00    1.20
  -6 -11  -1   19.70    1.60
   6  11   1   16.40    1.20
   6  11   1   16.00    1.60
   6  11   1   20.10    1.40
   6  11   1   21.60    2.10
  -7 -11  -1   41.00    2.20
  -7 -11  -1   39.90    2.10
  -7 -11  -1   43.60    2.00
   7  11   1   43.30    2.60
   7  11   1   41.70    2.10
   7  11   1   40.20    2.40
  -8 -11  -1   10.00    1.30
  -8 -11  -1    8.20    0.90
  -8 -11  -1   10.80    1.10
   8  11   1    9.20    1.50
   8  11   1   10.80    1.30
   8  11   1    9.90    0.70
   8  11   1   10.90    1.30
  -9 -11  -1    5.20    0.90
   9  11   1    4.70    0.70
   9  11   1    3.90    0.80
   0 -12  -1    1.00    0.30
   0  12   1    1.10    0.40
   0  12   1    0.90    0.30
  -1 -12  -1    1.00    1.70
  -1 -12  -1    0.60    0.30
  -1 -12  -1    0.60    0.60
   1  12   1    0.50    0.20
  -2 -12  -1   17.80    1.10
  -2 -12  -1   19.30    1.20
   2  12   1   18.20    0.90
   2  12   1   18.50    1.10
  -3 -12  -1    7.80    0.80
  -3 -12  -1    6.40    0.80
   3  12   1    6.50    0.60
   3  12   1    7.30    0.70
  -4 -12  -1   -0.10    0.30
   4  12   1    0.30    0.30
   4  12   1   -0.30    1.70
   4  12   1   -0.80    0.40
  -5 -12  -1   14.00    1.10
   5  12   1   13.90    1.10
   5  12   1   11.80    1.40
   5  12   1   12.00    1.50
   5  12   1   16.70    1.40
  -6 -12  -1   21.60    1.20
   6  12   1   23.00    1.20
   6  12   1   22.00    1.80
   6  12   1   24.50    1.80
  -7 -12  -1   44.10    2.60
  -7 -12  -1   41.60    1.70
   7  12   1   42.30    2.00
   7  12   1   40.20    2.20
   7  12   1   42.70    1.80
  -8 -12  -1    3.20    0.70
   8  12   1    3.00    0.60
   8  12   1    3.90    0.50
  -2 -13  -1    7.40    0.90
   2  13   1    8.90    0.60
  -3 -13  -1    4.80    0.60
   3  13   1    3.30    0.40
  -4 -13  -1   26.60    1.30
   4  13   1   24.00    1.30
  -5 -13  -1    1.70    0.30
   5  13   1    1.70    0.30
  -6 -13  -1    3.40    0.40
   6  13   1    2.50    0.50
   6  12  -2   12.40    1.20
   6  12  -2   11.00    0.70
  -6 -12   2    9.60    0.80
   5  12  -2   20.00    1.10
   5  12  -2   18.00    1.40
  -5 -12   2   17.40    1.50
  -5 -12   2   18.80    1.10
   4  12  -2    6.70    0.80
   4  12  -2    9.80    0.70
  -4 -12   2    9.10    0.80
   3  12  -2    0.50    0.30
   3  12  -2    1.20    0.40
  -3 -12   2    1.50    0.50
   2  12  -2    4.40    0.60
   2  12  -2    3.70    0.50
  -2 -12   2    3.50    0.50
   1  12  -2   23.00    1.20
  -1 -12   2   21.20    1.20
   0  12  -2    0.10    0.20
   8  11  -2    6.80    0.90
   8  11  -2    6.00    1.10
  -8 -11   2    5.60    0.80
  -8 -11   2    6.80    1.00
   7  11  -2   10.00    1.20
   7  11  -2    9.10    0.70
   7  11  -2    9.10    1.00
   7  11  -2    8.10    2.10
  -7 -11   2   10.30    1.30
  -7 -11   2    8.80    1.00
   6  11  -2   12.70    1.10
   6  11  -2   13.20    1.40
   6  11  -2    8.10    1.50
   6  11  -2   12.80    0.90
  -6 -11   2   14.00    1.00
  -6 -11   2   11.20    1.30
   5  11  -2   27.10    1.70
   5  11  -2   24.20    2.30
   5  11  -2   25.00    1.90
   5  11  -2   27.10    1.50
  -5 -11   2   26.50    1.50
   4  11  -2    5.80    1.10
   4  11  -2    4.90    0.90
   4  11  -2    5.70    0.70
   4  11  -2    5.20    0.90
   4  11  -2    5.00    1.40
  -4 -11   2    3.40    0.50
  -4 -11   2    5.10    1.00
   3  11  -2   13.90    1.10
   3  11  -2   16.00    1.50
   3  11  -2   16.70    1.10
   3  11  -2   11.10    2.10
  -3 -11   2   12.20    1.30
  -3 -11   2   14.50    1.20
   2  11  -2    1.40    0.40
   2  11  -2    1.90    0.40
  -2 -11   2    0.90    0.50
  -2 -11   2    1.20    0.50
   1  11  -2   10.90    0.90
   1  11  -2   10.00    1.20
  -1 -11   2   12.10    1.00
  -1 -11   2    9.60    1.10
   0  11  -2   16.80    1.10
   0 -11   2   16.90    2.80
   0 -11   2   16.00    1.20
   0 -11   2   16.30    1.50
  -1  11  -2    1.70    0.30
   1 -11   2    1.80    0.40
   1 -11   2    4.00    1.80
  -2  11  -2    3.20    0.40
  -2  11  -2    2.60    0.50
   2 -11   2    2.50    0.40
   8  10  -2   95.29    4.20
   8  10  -2   87.19    4.40
   8  10  -2   87.29    3.80
   8  10  -2   94.59    3.50
  -8 -10   2   98.49    4.10
  -8 -10   2   83.89    3.60
  -8 -10   2   87.69    3.50
  -8 -10   2   87.59    3.80
  -8 -10   2   89.69    4.10
   7  10  -2   19.80    2.30
   7  10  -2   21.20    1.30
   7  10  -2   21.60    1.80
  -7 -10   2   18.80    1.50
  -7 -10   2   20.10    1.40
  -7 -10   2   17.70    1.60
  -7 -10   2   22.00    1.70
   6  10  -2    0.50    1.10
   6  10  -2    0.10    0.40
   6  10  -2    0.80    0.70
  -6 -10   2    0.30    0.60
  -6 -10   2    1.60    1.10
  -6 -10   2    0.50    0.50
   5  10  -2    4.70    0.70
   5  10  -2    5.90    1.40
   5  10  -2    4.40    1.00
  -5 -10   2    3.10    0.90
  -5 -10   2    5.20    0.80
  -5 -10   2    3.80    0.90
   4  10  -2   83.59    3.90
   4  10  -2   91.19    4.60
   4  10  -2   87.19    4.40
   4  10  -2   89.29    3.90
  -4 -10   2   90.49    3.90
   3  10  -2    6.40    0.90
   3  10  -2    4.80    1.30
   3  10  -2    5.70    1.20
   3  10  -2    6.30    1.00
   3  10  -2    7.10    0.90
   3  10  -2    6.20    0.90
  -3 -10   2    4.60    0.80
  -3 -10   2    7.30    0.90
  -3 -10   2    9.50    1.80
   2  10  -2    0.60    0.40
   2  10  -2    0.00    0.80
   2  10  -2    1.00    0.60
   2  10  -2    0.10    1.60
   2  10  -2    0.40    0.40
  -2 -10   2   -0.80    1.40
  -2 -10   2   -0.10    0.50
  -2 -10   2    0.60    0.80
  -2 -10   2   -0.20    0.50
   1  10  -2    5.70    0.80
   1  10  -2    6.60    0.90
   1  10  -2    7.50    0.80
  -1 -10   2    6.70    1.40
  -1 -10   2    5.10    0.80
  -1 -10   2    3.90    1.70
  -1 -10   2    6.00    1.00
  -1 -10   2    7.00    2.30
   0  10  -2  162.18    6.40
   0  10  -2  161.08    6.00
   0 -10   2  174.68    6.70
   0 -10   2  161.78    7.10
   0 -10   2  178.58   10.10
   0 -10   2  171.78    6.90
   0 -10   2  137.89    7.10
   0 -10   2  169.58    6.50
  -1  10  -2   63.69    2.70
   1 -10   2   64.99    2.90
   1 -10   2   58.69    4.20
   1 -10   2   59.99    3.20
   1 -10   2   55.79    3.60
   2 -10   2    1.50    1.80
   2 -10   2    3.70    1.30
  -3  10  -2    2.60    0.50
  -3  10  -2    3.00    0.50
   3 -10   2    4.60    1.50
   3 -10   2    2.90    1.20
   3 -10   2    2.40    0.40
   9   9  -2   53.09    2.60
   9   9  -2   59.19    2.90
  -9  -9   2   56.89    2.60
  -9  -9   2   59.29    2.80
  -9  -9   2   55.49    2.50
  -9  -9   2   58.79    2.70
  -9  -9   2   54.19    2.60
   8   9  -2   57.59    3.30
   8   9  -2   57.59    3.60
  -8  -9   2   66.99    3.40
  -8  -9   2   63.69    2.80
  -8  -9   2   63.49    3.00
  -8  -9   2   57.89    2.80
  -8  -9   2   58.99    3.30
   7   9  -2   25.10    2.10
   7   9  -2   24.00    2.40
   7   9  -2   22.60    1.60
  -7  -9   2   25.30    1.80
  -7  -9   2   24.80    2.00
  -7  -9   2   26.30    2.40
  -7  -9   2   24.70    1.70
  -7  -9   2   25.40    1.70
   6   9  -2   32.40    2.80
   6   9  -2   32.60    2.60
   6   9  -2   34.20    2.00
  -6  -9   2   37.60    2.60
  -6  -9   2   36.40    1.90
  -6  -9   2   37.30    2.30
  -6  -9   2   32.80    2.10
  -6  -9   2   35.50    2.20
  -6  -9   2   42.50    6.10
   5   9  -2   94.69    4.30
   5   9  -2  100.09    5.20
   5   9  -2   98.79    5.10
  -5  -9   2   89.19    4.70
  -5  -9   2  103.39    4.30
  -5  -9   2  101.59    4.40
  -5  -9   2   94.99    9.00
  -5  -9   2  105.49    4.70
   4   9  -2    6.20    1.20
   4   9  -2    3.80    1.50
   4   9  -2    8.50    1.00
   4   9  -2    6.20    1.30
   4   9  -2    5.80    1.40
  -4  -9   2    6.10    1.50
  -4  -9   2    7.10    1.70
  -4  -9   2    6.80    1.00
  -4  -9   2    9.00    1.30
   3   9  -2   11.00    1.20
   3   9  -2   11.00    1.20
   3   9  -2   13.70    1.20
   3   9  -2   11.90    1.60
   3   9  -2   11.00    1.70
  -3  -9   2   11.60    1.30
  -3  -9   2   13.10    2.00
  -3  -9   2   11.00    1.80
  -3  -9   2   10.40    1.20
   2   9  -2   84.29    4.30
   2   9  -2   93.59    4.00
   2   9  -2   88.69    4.00
   2   9  -2   92.79    4.00
   2   9  -2   89.79    4.50
  -2  -9   2   90.29    4.50
  -2  -9   2   91.89    4.00
  -2  -9   2   89.69    4.70
   1   9  -2   37.70    2.10
   1   9  -2   37.60    2.20
   1   9  -2   38.70    2.10
   1   9  -2   39.70    3.00
   1   9  -2   36.80    2.10
  -1  -9   2   38.50    2.20
  -1  -9   2   31.80    3.80
  -1  -9   2   37.10    3.00
  -1  -9   2   36.40    3.50
  -1  -9   2   40.60    2.80
  -1  -9   2   40.00    2.40
   0   9  -2   41.70    2.20
   0   9  -2   39.30    2.30
   0   9  -2   41.50    4.50
   0   9  -2   41.30    2.10
   0  -9   2   41.10    2.50
   0  -9   2   41.80    2.30
   0  -9   2   38.00    4.50
   0  -9   2   42.30    2.90
  -1   9  -2   32.60    4.40
  -1   9  -2   34.80    2.00
  -1   9  -2   32.80    2.40
  -1   9  -2   34.20    1.90
  -1   9  -2   32.90    1.70
   1  -9   2   29.50    2.20
   1  -9   2   37.60    3.50
   1  -9   2   30.30    2.90
   1  -9   2   31.90    4.60
   1  -9   2   34.00    2.00
  -2   9  -2   24.30    1.90
  -2   9  -2   24.80    1.60
  -2   9  -2   22.30    1.40
   2  -9   2   25.30    1.60
  -3   9  -2   55.29    2.60
  -3   9  -2   57.19    3.00
  -3   9  -2   58.79    2.40
   3  -9   2   59.29    2.70
  -4   9  -2   10.90    1.00
   4  -9   2   12.00    0.90
   4  -9   2    7.30    2.00
   9   8  -2   44.00    2.60
  -9  -8   2   45.20    2.20
  -9  -8   2   44.90    2.20
  -9  -8   2   42.10    2.20
  -9  -8   2   40.50    2.30
  -9  -8   2   42.00    2.50
   8   8  -2   79.69    4.20
  -8  -8   2   80.29    3.80
  -8  -8   2   75.99    4.10
  -8  -8   2   80.69    3.70
  -8  -8   2   84.49    4.20
  -8  -8   2   82.79    3.70
   7   8  -2  113.29    5.70
   7   8  -2  107.39    4.70
  -7  -8   2  122.19    5.60
  -7  -8   2  118.19    5.20
  -7  -8   2  136.39    8.80
  -7  -8   2  115.39    5.00
  -7  -8   2  113.49    5.80
  -7  -8   2  110.29    5.00
   6   8  -2    3.70    1.10
   6   8  -2    4.00    0.80
  -6  -8   2    4.50    0.70
  -6  -8   2    3.40    1.10
  -6  -8   2    4.30    1.00
  -6  -8   2    6.30    1.10
  -6  -8   2    4.50    0.90
  -6  -8   2    2.80    3.60
   5   8  -2  107.99    4.70
   5   8  -2  110.59    5.60
  -5  -8   2  109.49    4.70
  -5  -8   2  117.49    4.60
  -5  -8   2  111.19    5.00
  -5  -8   2  103.49    6.90
  -5  -8   2  104.09    4.80
   4   8  -2    1.50    0.90
   4   8  -2    0.60    0.70
   4   8  -2    0.90    0.50
  -4  -8   2    0.60    0.70
  -4  -8   2    0.00    0.50
  -4  -8   2    1.40    2.90
  -4  -8   2    0.10    1.10
  -4  -8   2    2.90    1.20
  -4  -8   2   -0.70    0.60
   3   8  -2  150.58    6.70
   3   8  -2  134.89    5.80
   3   8  -2  136.79    5.70
   3   8  -2  147.49    5.90
  -3  -8   2  150.58    6.10
  -3  -8   2  142.59    7.30
  -3  -8   2  141.19    6.50
  -3  -8   2  145.69    6.40
  -3  -8   2  148.29    6.00
   2   8  -2   48.80    6.60
   2   8  -2   48.40    2.50
   2   8  -2   47.00    2.50
   2   8  -2   45.80    2.90
   2   8  -2   46.40    2.50
   2   8  -2   47.40    2.90
  -2  -8   2   48.40    3.10
  -2  -8   2   45.70    3.70
  -2  -8   2   38.50    9.90
  -2  -8   2   45.80    2.40
  -2  -8   2   48.90    2.60
  -2  -8   2   48.10    3.00
   1   8  -2   53.19    2.60
   1   8  -2   48.00    2.50
   1   8  -2   48.10    2.90
   1   8  -2   49.80    2.60
   1   8  -2   48.20    7.90
   1   8  -2   48.70    3.00
  -1  -8   2   53.59    2.80
  -1  -8   2   39.90    4.30
  -1  -8   2   52.39    2.60
  -1  -8   2   46.80    3.00
  -1  -8   2   51.99    3.10
   0   8  -2  262.87    9.90
   0   8  -2  253.97    9.60
   0   8  -2  251.57    9.60
   0  -8   2  252.47   10.00
   0  -8   2  253.57    9.90
   0  -8   2  256.87   10.20
   0  -8   2  265.77    9.70
  -1   8  -2  176.88    7.90
  -1   8  -2  190.08    7.40
  -1   8  -2  182.38    7.20
  -1   8  -2  203.08    9.70
  -1   8  -2  183.48    7.00
   1  -8   2  182.08    7.50
   1  -8   2  183.88    7.60
   1  -8   2  194.38    8.00
   1  -8   2  196.28    7.40
  -2   8  -2   65.99    3.00
  -2   8  -2   69.59    6.30
  -2   8  -2   73.09    3.60
  -2   8  -2   65.39    3.80
  -2   8  -2   68.79    3.30
  -2   8  -2   68.89    3.20
   2  -8   2   61.39    5.40
   2  -8   2   69.29    3.30
   2  -8   2   60.39    3.90
  -3   8  -2   13.00    1.50
  -3   8  -2    9.90    1.30
  -3   8  -2   13.20    5.20
  -3   8  -2   12.10    0.90
  -3   8  -2   11.30    1.10
   3  -8   2   11.40    1.20
   3  -8   2    5.50    2.30
  -4   8  -2   90.19    3.40
  -4   8  -2   86.99    3.80
  -4   8  -2   87.99    4.30
  -4   8  -2   97.19    4.30
  -4   8  -2   89.49    4.10
   4  -8   2   94.69    3.90
  -5   8  -2  132.29    5.20
  -5   8  -2  122.29    4.70
  -5   8  -2  135.19    5.20
   5  -8   2  105.39    7.00
 -10  -7   2    5.10    0.80
 -10  -7   2    6.90    0.70
 -10  -7   2    6.30    1.20
 -10  -7   2    6.10    0.70
   9   7  -2   10.80    1.70
   9   7  -2   12.60    2.70
  -9  -7   2   10.90    1.20
  -9  -7   2   10.80    1.30
   8   7  -2   69.69    4.00
   8   7  -2   63.19    4.10
  -8  -7   2   68.39    3.60
  -8  -7   2   76.79    4.00
  -8  -7   2   74.49    3.90
  -8  -7   2   75.99    3.60
  -8  -7   2   73.69    3.60
  -8  -7   2   72.19    3.50
   7   7  -2   57.59    3.80
   7   7  -2   60.29    3.10
  -7  -7   2   73.29    4.00
  -7  -7   2   52.19    5.90
  -7  -7   2   65.79    3.60
  -7  -7   2   63.79    3.60
   6   7  -2   14.20    1.50
   6   7  -2   14.30    1.90
  -6  -7   2   14.20    1.70
  -6  -7   2   13.50    1.40
  -6  -7   2   15.50    1.60
  -6  -7   2   14.10    1.20
  -6  -7   2   12.90    2.90
  -6  -7   2   13.70    1.80
  -6  -7   2   16.60    1.60
   5   7  -2   29.30    2.60
  -5  -7   2   31.80    2.20
  -5  -7   2   35.00    2.20
  -5  -7   2   28.90    2.20
  -5  -7   2   28.90    2.10
  -5  -7   2   27.70    3.50
  -5  -7   2   30.20    1.70
   4   7  -2  128.89    6.10
   4   7  -2  119.79    5.10
   4   7  -2  128.29    9.30
   4   7  -2  124.49    5.30
  -4  -7   2  132.49    5.90
  -4  -7   2  131.79    5.60
  -4  -7   2  130.09    5.20
  -4  -7   2  123.99    6.60
  -4  -7   2  121.89    5.30
  -4  -7   2  120.19    5.30
  -4  -7   2  132.49    5.50
   3   7  -2  248.68   11.70
   3   7  -2  227.78    9.10
   3   7  -2  245.68   10.00
   3   7  -2  252.37    9.30
   3   7  -2  236.38    9.30
  -3  -7   2  256.07    9.40
  -3  -7   2  242.58    9.60
  -3  -7   2  242.18   10.00
  -3  -7   2  242.18    8.90
  -3  -7   2  226.98    9.30
  -3  -7   2  256.47    9.20
  -3  -7   2  232.08    9.10
   2   7  -2   65.19    3.00
   2   7  -2   67.29    3.20
   2   7  -2   65.69    6.20
   2   7  -2   63.19    3.10
   2   7  -2   64.29    3.60
  -2  -7   2   65.69    3.30
  -2  -7   2   65.09    3.20
  -2  -7   2   65.09    3.00
  -2  -7   2   72.99    4.20
  -2  -7   2   60.89    4.10
  -2  -7   2   65.59    3.40
  -2  -7   2   66.59    6.80
  -2  -7   2   63.09    4.10
   1   7  -2    4.20    1.00
   1   7  -2    4.60    3.40
   1   7  -2    4.60    0.90
   1   7  -2    3.10    0.70
   1   7  -2    3.70    1.00
   1   7  -2    3.50    0.70
  -1  -7   2    8.90    1.60
  -1  -7   2    2.30    1.80
  -1  -7   2    3.10    0.90
  -1  -7   2    0.90    0.90
  -1  -7   2    3.60    0.70
  -1  -7   2    0.10    5.50
   0   7  -2   51.39    2.60
   0   7  -2   50.49    2.90
   0   7  -2   49.70    2.50
   0   7  -2   50.29    2.50
   0   7  -2   51.99    2.50
   0   7  -2   49.20    6.30
   0  -7   2   45.10    8.10
   0  -7   2   51.69    2.80
   0  -7   2   49.40    2.80
   0  -7   2   49.50    2.60
  -1   7  -2  221.98    8.10
  -1   7  -2  233.78    8.70
  -1   7  -2  232.78    9.90
  -1   7  -2  209.58    8.00
  -1   7  -2  211.28    8.30
   1  -7   2  218.48    8.60
   1  -7   2  200.78    8.50
   1  -7   2  207.88   19.10
   1  -7   2  199.18    9.50
   1  -7   2  212.08    8.50
  -2   7  -2  158.78    8.40
  -2   7  -2  160.88    6.40
  -2   7  -2  153.48    6.00
  -2   7  -2  158.38    6.10
  -2   7  -2  159.98    6.60
   2  -7   2  150.58    6.20
   2  -7   2  151.68    7.90
   2  -7   2  144.99    6.40
   2  -7   2  144.79    6.60
  -3   7  -2   43.30    5.20
  -3   7  -2   40.30    2.20
  -3   7  -2   35.00    2.50
  -3   7  -2   39.50    2.00
  -3   7  -2   41.10    2.90
   3  -7   2   40.70    2.30
   3  -7   2   40.50    3.50
  -4   7  -2   31.60    6.50
  -4   7  -2   32.50    1.90
  -4   7  -2   34.90    2.60
  -4   7  -2   33.30    1.60
  -4   7  -2   28.60    2.20
   4  -7   2   33.80    3.20
   4  -7   2   33.20    2.00
  -5   7  -2   59.49    3.10
  -5   7  -2   65.29    2.80
  -5   7  -2   63.59    3.30
  -5   7  -2   61.69    3.40
   5  -7   2   65.79    2.90
   5  -7   2   48.40    4.20
  -6   7  -2   96.99    4.10
  -6   7  -2   94.49    3.90
  -6   7  -2   90.59    3.60
  -6   7  -2   93.59    3.80
   6  -7   2   77.19    5.20
 -10  -6   2    1.70    0.70
 -10  -6   2    1.50    0.40
 -10  -6   2    1.60    0.60
 -10  -6   2    1.50    0.50
   9   6  -2    7.50    1.70
   9   6  -2   -0.40    3.20
  -9  -6   2    3.90    0.80
  -9  -6   2    4.20    0.80
  -9  -6   2    3.60    0.80
  -9  -6   2    4.20    0.90
  -9  -6   2    3.40    0.70
   8   6  -2   48.70    4.90
  -8  -6   2   46.00    2.80
  -8  -6   2   48.20    3.00
  -8  -6   2   47.60    2.70
  -8  -6   2   51.79    3.10
  -8  -6   2   51.49    6.20
  -8  -6   2   49.70    2.70
  -8  -6   2   47.00    3.00
   7   6  -2  131.19    6.40
  -7  -6   2  139.19    6.00
  -7  -6   2  141.29    6.50
  -7  -6   2  144.89    6.10
  -7  -6   2  138.39    7.80
  -7  -6   2  139.79    6.60
  -7  -6   2  129.19    5.90
  -7  -6   2  140.79    6.00
   6   6  -2   29.80    2.60
  -6  -6   2   27.10    2.30
  -6  -6   2   30.40    2.40
  -6  -6   2   32.10    2.20
  -6  -6   2   29.80    4.00
  -6  -6   2   30.00    2.10
  -6  -6   2   31.60    2.30
   5   6  -2   37.70    2.70
   5   6  -2   25.50    5.90
   5   6  -2   34.40    2.30
  -5  -6   2   35.70    1.90
  -5  -6   2   34.40    2.20
  -5  -6   2   36.50    2.50
  -5  -6   2   37.90    3.90
  -5  -6   2   33.70    2.20
  -5  -6   2   36.70    2.40
   4   6  -2  343.57   13.30
   4   6  -2  333.37   14.50
   4   6  -2  316.67   12.30
  -4  -6   2  351.26   12.80
  -4  -6   2  347.27   12.40
  -4  -6   2  339.67   12.70
  -4  -6   2  338.67   13.00
  -4  -6   2  341.67   12.60
  -4  -6   2  357.46   12.90
  -4  -6   2  348.17   13.70
  -4  -6   2  349.96   13.10
   3   6  -2  258.67   10.00
   3   6  -2  269.87   10.20
   3   6  -2  274.47   11.70
   3   6  -2  275.57   11.10
  -3  -6   2  282.67   10.20
  -3  -6   2  283.67   10.50
  -3  -6   2  280.77   10.50
  -3  -6   2  261.87   10.90
   2   6  -2  337.67   13.00
   2   6  -2  335.97   12.20
   2   6  -2  338.47   12.40
   2   6  -2  337.77   13.50
  -2  -6   2  339.27   14.30
  -2  -6   2  340.67   12.60
  -2  -6   2  319.87   12.40
  -2  -6   2  349.67   12.70
  -2  -6   2  334.47   12.60
  -2  -6   2  335.07   12.70
  -2  -6   2  344.07   12.70
  -2  -6   2  349.47   12.40
   1   6  -2   22.30    1.80
   1   6  -2   24.90    1.50
   1   6  -2   23.50    2.80
   1   6  -2   22.10    1.60
  -1  -6   2   22.60    1.80
  -1  -6   2   22.20    4.30
  -1  -6   2   20.80    1.50
   0   6  -2   97.89    4.10
   0   6  -2   99.79    6.60
   0   6  -2   98.09    4.40
   0  -6   2   98.39    4.40
   0  -6   2  101.29    8.70
  -1   6  -2  126.79    5.20
  -1   6  -2  109.59    4.70
  -1   6  -2  115.29    4.80
  -1   6  -2  118.89    4.70
  -1   6  -2  113.79    4.70
   1  -6   2  115.09    4.80
   1  -6   2  113.99    5.00
   1  -6   2  120.09   11.10
   1  -6   2  128.39    5.70
  -2   6  -2  278.47   12.30
  -2   6  -2  286.17   10.50
  -2   6  -2  271.77   10.30
  -2   6  -2  304.67   10.90
  -2   6  -2  256.67   10.10
  -2   6  -2  285.67   10.30
   2  -6   2  277.77   10.70
   2  -6   2  275.57   10.50
   2  -6   2  276.47   10.60
   2  -6   2  298.57   11.30
  -3   6  -2  148.79    6.20
  -3   6  -2  137.99    5.70
  -3   6  -2  135.49    5.40
  -3   6  -2  140.79    5.60
  -3   6  -2  130.79    8.00
   3  -6   2  135.49    5.70
   3  -6   2  131.39    6.00
   3  -6   2  126.69    5.80
   3  -6   2  157.08    6.60
  -4   6  -2   13.40    1.80
  -4   6  -2   13.10    1.30
  -4   6  -2   21.90    4.70
  -4   6  -2   11.80    1.60
  -4   6  -2   11.60    0.90
   4  -6   2   11.80    1.40
   4  -6   2   14.10    2.00
  -5   6  -2  111.89    4.80
  -5   6  -2  113.59    5.60
  -5   6  -2  116.09    5.40
  -5   6  -2  106.09   10.70
  -5   6  -2  115.89    5.30
   5  -6   2  125.59    6.10
   5  -6   2  111.29    4.80
  -6   6  -2  212.38    7.90
  -6   6  -2  212.18    8.80
  -6   6  -2  216.88    8.70
  -6   6  -2  226.18    8.30
   6  -6   2  203.98    7.80
   6  -6   2  200.58    9.20
  -7   6  -2   13.10    1.10
  -7   6  -2   13.90    0.90
  -7   6  -2   13.90    1.10
  -7   6  -2   15.40    1.20
   7  -6   2    9.50    2.10
 -10  -5   2    2.50    0.60
 -10  -5   2    1.80    0.50
 -10  -5   2    0.50    0.80
 -10  -5   2    1.90    0.60
  -9  -5   2    0.20    0.70
  -9  -5   2    1.30    0.90
  -9  -5   2    0.30    0.50
  -9  -5   2    1.00    0.60
  -9  -5   2   -0.40    0.50
   8   5  -2  124.19    7.10
  -8  -5   2  119.59    5.70
  -8  -5   2  127.99    5.50
  -8  -5   2  129.29    5.90
  -8  -5   2  130.39    5.50
  -8  -5   2  113.49    5.40
  -8  -5   2  124.19    5.50
  -8  -5   2  137.29    8.00
   7   5  -2   62.29    4.10
  -7  -5   2   66.29    3.80
  -7  -5   2   75.69    4.00
  -7  -5   2   68.79    5.90
  -7  -5   2   65.49    3.50
  -7  -5   2   64.99    3.50
  -7  -5   2   61.69    3.40
  -7  -5   2   65.79    3.50
   6   5  -2   34.90    8.10
   6   5  -2   33.30    2.80
  -6  -5   2   37.70    2.50
  -6  -5   2   36.10    2.30
  -6  -5   2   37.00    2.40
  -6  -5   2   35.80    2.60
  -6  -5   2   39.30    3.90
   5   5  -2  137.59    9.00
  -5  -5   2  134.59    5.70
  -5  -5   2  133.39    6.80
  -5  -5   2  132.39    5.70
  -5  -5   2  140.29    5.80
  -5  -5   2  135.39    5.70
  -5  -5   2  134.19    5.10
   4   5  -2   22.30    3.10
   4   5  -2   23.70    2.10
   4   5  -2   23.70    1.80
  -4  -5   2   23.40    1.50
  -4  -5   2   24.70    1.90
  -4  -5   2   27.70    2.10
  -4  -5   2   19.40    2.00
  -4  -5   2   26.40    1.90
  -4  -5   2   23.40    2.60
  -4  -5   2   24.20    1.80
  -4  -5   2   25.50    1.80
   3   5  -2  799.12   28.00
   3   5  -2  769.22   27.70
   3   5  -2  745.33   26.90
  -3  -5   2  777.02   27.80
  -3  -5   2  773.82   27.40
  -3  -5   2  776.92   27.30
   1   5  -2   57.79    2.70
   1   5  -2   65.69    3.80
  -1  -5   2   61.29    2.90
  -1  -5   2   61.89    2.90
  -1  -5   2   59.29    2.90
  -1  -5   2   63.69    5.10
   0   5  -2   34.80    2.50
   0   5  -2   33.80    2.90
   0   5  -2   35.50    1.90
   0  -5   2   33.30    2.00
   0  -5   2   39.40    2.40
   0  -5   2   34.90    2.00
   0  -5   2   38.80    4.30
  -1   5  -2  159.88    9.40
  -1   5  -2  168.58    7.30
  -1   5  -2  156.48    6.20
  -1   5  -2  165.18    6.30
   1  -5   2  164.08    6.40
   1  -5   2  171.68    6.80
   1  -5   2  154.98    6.30
   1  -5   2  169.18    9.50
  -2   5  -2  359.06   13.00
  -2   5  -2  371.96   13.20
  -2   5  -2  353.56   13.10
  -2   5  -2  367.46   13.50
  -2   5  -2  373.16   14.70
  -2   5  -2  347.67   13.00
   2  -5   2  360.06   13.20
   2  -5   2  392.26   13.70
   2  -5   2  360.06   13.20
   2  -5   2  350.06   13.20
   2  -5   2  359.46   16.90
  -3   5  -2   84.89    3.60
  -3   5  -2   82.89    5.60
  -3   5  -2   86.39    4.10
  -3   5  -2   79.59    3.60
  -3   5  -2   79.29    3.40
  -3   5  -2   78.19    3.60
   3  -5   2   75.89    3.60
   3  -5   2   74.59    3.60
   3  -5   2   94.79   10.20
   3  -5   2   84.39    4.10
   3  -5   2   76.99    3.70
  -4   5  -2  100.49    5.30
  -4   5  -2  101.39    7.20
  -4   5  -2  106.19    4.50
  -4   5  -2  105.59    4.50
  -4   5  -2   97.69    4.10
  -4   5  -2  108.69    5.00
   4  -5   2  113.49    5.70
   4  -5   2   99.99    4.70
   4  -5   2  110.09    5.10
   4  -5   2   97.19    4.60
  -5   5  -2  267.67   11.20
  -5   5  -2  251.27    9.40
  -5   5  -2  251.17   13.50
  -5   5  -2  276.87   10.60
  -5   5  -2  260.77    9.90
  -5   5  -2  271.87   10.10
   5  -5   2  287.17   10.90
   5  -5   2  259.37   10.00
  -6   5  -2  134.99    6.20
  -6   5  -2  134.99    5.50
  -6   5  -2  149.69    6.20
  -6   5  -2  141.19    5.60
  -6   5  -2  138.29    6.50
  -7   5  -2    0.80    0.60
  -7   5  -2    1.80    0.70
  -7   5  -2   -0.60    0.90
  -7   5  -2    0.20    0.80
   7  -5   2   -1.20    1.50
  -8   5  -2   -0.10    0.30
  -8   5  -2   -0.10    0.30
  -8   5  -2   -0.50    0.40
 -10  -4   2   40.70    2.20
 -10  -4   2   45.20    2.10
  -9  -4   2    3.10    0.70
  -9  -4   2    2.70    0.80
  -9  -4   2    5.10    0.90
  -9  -4   2    3.60    0.80
  -9  -4   2    2.60    1.50
  -8  -4   2   86.29    4.20
  -8  -4   2   81.59    3.70
  -8  -4   2   86.39    4.30
  -8  -4   2   83.19    4.00
  -8  -4   2   89.09    4.20
  -8  -4   2   89.29    4.40
  -8  -4   2   89.09    6.70
  -8  -4   2   86.59    4.10
  -7  -4   2   58.09    3.20
  -7  -4   2   62.59    3.30
  -7  -4   2   56.29    3.10
  -7  -4   2   58.69    4.70
  -7  -4   2   60.29    3.40
  -7  -4   2   59.19    3.20
  -7  -4   2   56.69    3.40
  -7  -4   2   53.39    2.90
   6   4  -2   34.70    3.30
   6   4  -2   33.00    7.00
   6   4  -2   33.80    8.50
  -6  -4   2   40.30    2.70
  -6  -4   2   39.70    2.50
  -6  -4   2   36.80    2.70
  -6  -4   2   36.80    3.70
  -6  -4   2   35.80    2.60
  -6  -4   2   34.40    2.50
  -6  -4   2   41.70    2.50
  -6  -4   2   44.00    2.60
   5   4  -2    5.00    3.70
   5   4  -2    1.30    1.30
  -5  -4   2    3.20    0.80
  -5  -4   2    3.90    0.90
  -5  -4   2    2.90    0.90
  -5  -4   2    2.50    0.80
   4   4  -2   81.79   10.30
   4   4  -2   96.39    5.70
   4   4  -2   90.79    4.40
  -4  -4   2   99.49    4.30
  -4  -4   2   95.29    4.30
  -4  -4   2   93.29    4.90
   3   4  -2  182.98    7.60
   3   4  -2  170.18    9.90
   3   4  -2  174.48    7.10
  -3  -4   2  168.78    7.30
   2   4  -2  513.45   18.50
   2   4  -2  475.15   19.60
   2   4  -2  526.55   18.50
  -2  -4   2  517.95   18.50
  -2  -4   2  500.95   18.30
   1   4  -2  130.09    5.60
  -1  -4   2  133.99    6.20
  -1  -4   2  130.69    5.20
   0   4  -2    2.70    3.50
   0   4  -2    0.90    1.00
   0   4  -2    1.00    0.40
   0  -4   2    1.30    1.90
   0  -4   2    1.20    0.50
   0  -4   2    1.70    0.70
  -1   4  -2  259.47   10.40
  -1   4  -2  265.17   10.00
   1  -4   2  254.87    9.40
   1  -4   2  263.17   11.30
   1  -4   2  251.97    9.40
  -2   4  -2  421.46   14.90
  -2   4  -2  408.76   16.00
   2  -4   2  421.26   17.30
   2  -4   2  417.96   15.20
   2  -4   2  414.46   14.90
   2  -4   2  432.36   15.00
  -3   4  -2  800.92   30.30
  -3   4  -2  858.31   29.00
  -3   4  -2  834.82   29.10
  -3   4  -2  757.72   28.60
  -3   4  -2  798.82   28.50
   3  -4   2  840.92   31.60
   3  -4   2  807.52   28.40
   3  -4   2  823.62   28.50
   3  -4   2  824.52   28.80
  -4   4  -2    0.00    1.60
  -4   4  -2    1.00    0.40
  -4   4  -2    1.20    0.60
  -4   4  -2    1.40    0.50
  -4   4  -2    0.60    0.30
  -4   4  -2    0.70    0.60
   4  -4   2    1.70    1.00
   4  -4   2    5.30    7.20
   4  -4   2    3.00    0.80
   4  -4   2    2.00    0.90
   4  -4   2    3.90    0.90
  -5   4  -2  210.98    7.80
  -5   4  -2  209.28    8.30
  -5   4  -2  193.58    7.10
  -5   4  -2  193.28   10.70
  -5   4  -2  196.98    7.80
   5  -4   2  183.78    7.90
   5  -4   2  185.08    7.90
   5  -4   2  213.38    8.20
  -6   4  -2  272.77   10.70
  -6   4  -2  294.67   11.60
  -6   4  -2  251.67   11.00
  -6   4  -2  272.37   14.60
  -6   4  -2  265.17   11.50
   6  -4   2  297.77   11.00
  -7   4  -2  103.59    4.30
  -7   4  -2  107.79    4.80
  -7   4  -2   98.09    4.30
  -7   4  -2   96.69    4.90
  -7   4  -2   91.89    4.60
   7  -4   2  111.99    5.10
  -8   4  -2   48.50    2.50
  -8   4  -2   45.40    2.20
  -8   4  -2   46.80    2.50
   8  -4   2   38.10    3.90
 -10  -3   2  177.38    6.30
 -10  -3   2  179.18    6.40
 -10  -3   2  158.78    6.20
  -9  -3   2    2.50    0.90
  -9  -3   2    5.40    1.00
  -9  -3   2    4.80    0.80
  -9  -3   2    4.20    1.00
  -9  -3   2    5.20    0.80
  -9  -3   2    3.00    1.30
  -8  -3   2   64.49    3.20
  -8  -3   2   73.19    3.50
  -8  -3   2   72.59    3.70
  -8  -3   2   74.09    3.60
  -8  -3   2   71.09    3.70
  -8  -3   2   64.19    3.50
  -8  -3   2   71.19    3.60
  -8  -3   2   70.99    3.70
  -7  -3   2  137.59    6.30
  -7  -3   2  136.69    5.90
  -7  -3   2  143.79    6.10
  -7  -3   2  155.98    7.60
  -7  -3   2  141.69    6.10
  -7  -3   2  136.69    6.10
  -7  -3   2  135.49    5.70
  -7  -3   2  144.39    6.10
  -7  -3   2  144.09    6.30
   6   3  -2  556.84   23.60
   6   3  -2  567.84   22.90
  -6  -3   2  568.34   20.00
  -6  -3   2  547.85   19.90
  -6  -3   2  565.54   20.00
  -6  -3   2  552.04   19.70
  -6  -3   2  516.65   20.20
  -6  -3   2  547.75   19.80
  -6  -3   2  572.54   21.10
  -6  -3   2  554.34   20.20
  -6  -3   2  512.95   19.70
   5   3  -2   21.10    3.90
  -5  -3   2   25.30    1.90
  -5  -3   2   25.20    1.90
  -5  -3   2   23.40    2.10
  -5  -3   2   24.70    1.90
  -5  -3   2   24.80    2.70
  -5  -3   2   25.00    1.90
   4   3  -2  203.58    8.50
   4   3  -2  160.78   10.50
  -4  -3   2  194.88    8.10
   3   3  -2   48.70    5.20
   3   3  -2   53.19    3.40
  -3  -3   2   52.29    3.00
  -3  -3   2   51.79    2.50
   2   3  -2  987.90   33.30
   2   3  -2  895.41   33.60
  -2  -3   2  967.40   33.00
  -2  -3   2  950.60   33.30
  -2  -3   2  954.30   34.10
   1   3  -2 1183.18   43.40
   1   3  -2 1243.38   42.70
  -1  -3   2 1243.78   42.90
  -1  -3   2 1220.28   42.60
  -1  -3   2 1280.27   42.50
   0   3  -2  495.95   17.60
   0  -3   2  522.45   18.90
   0  -3   2  494.05   18.20
   0  -3   2  477.15   17.30
   0  -3   2  492.65   17.10
  -1   3  -2   13.40    1.80
  -1   3  -2   14.80    1.50
   1  -3   2    9.20    2.20
   1  -3   2   10.70    0.80
   1  -3   2    9.00    1.70
  -2   3  -2  769.92   28.00
   2  -3   2  781.72   28.60
   2  -3   2  787.52   27.80
   2  -3   2  785.92   27.10
  -3   3  -2  771.12   26.10
  -3   3  -2  752.22   27.60
   3  -3   2  708.63   26.30
   3  -3   2  768.22   28.20
   3  -3   2  743.03   26.20
  -4   3  -2  407.16   15.00
  -4   3  -2  381.26   16.50
  -4   3  -2  411.96   14.70
  -4   3  -2  397.06   14.30
   4  -3   2  410.96   14.50
   4  -3   2  401.36   14.70
   4  -3   2  414.26   14.50
   4  -3   2  419.96   18.50
  -5   3  -2   26.10    2.10
  -5   3  -2   24.50    1.20
  -5   3  -2   24.80    1.90
  -5   3  -2   17.80    3.00
   5  -3   2   25.70    2.00
   5  -3   2   25.40    1.90
   5  -3   2   23.50    2.00
   5  -3   2   25.30    9.90
  -6   3  -2   44.60    3.00
  -6   3  -2   45.60    2.70
  -6   3  -2   44.50    8.70
  -6   3  -2   49.30    3.00
  -6   3  -2   46.70    2.60
  -6   3  -2   48.80    3.30
   6  -3   2   49.00    3.00
  -7   3  -2  113.69   13.40
  -7   3  -2  133.29    6.00
  -7   3  -2  138.89    5.70
  -7   3  -2  126.29    6.00
  -7   3  -2  129.39    5.60
  -7   3  -2  141.49    6.50
   7  -3   2  158.98    6.20
  -8   3  -2   71.19    3.50
  -8   3  -2   69.49    3.30
  -8   3  -2   82.79    3.50
  -8   3  -2   78.39    3.90
  -8   3  -2   79.59    3.80
   8  -3   2   91.09    5.20
  -9   3  -2    0.20    0.50
  -9   3  -2   -0.10    0.40
  -9   3  -2   -0.70    0.50
  -9  -2   2  102.89    4.40
  -9  -2   2  107.39    4.30
  -9  -2   2  101.49    4.30
  -9  -2   2   92.49    4.00
  -9  -2   2   99.99    4.40
  -9  -2   2  104.99    4.50
  -9  -2   2  110.69    4.50
  -9  -2   2  102.49    4.40
  -8  -2   2   12.30    1.70
  -8  -2   2   11.20    1.30
  -8  -2   2   11.00    1.40
  -8  -2   2   12.20    1.30
  -8  -2   2   12.30    1.80
  -8  -2   2   11.90    1.40
  -8  -2   2   10.90    1.50
  -8  -2   2   10.90    1.20
  -7  -2   2  218.68    8.60
  -7  -2   2  237.38    9.00
  -7  -2   2  230.48    9.00
  -7  -2   2  238.98   10.20
  -7  -2   2  224.88    9.10
  -7  -2   2  224.68    8.90
  -7  -2   2  221.38    8.90
  -7  -2   2  216.98    9.10
  -7  -2   2  216.88    8.90
   6   2  -2  226.28   13.60
   6   2  -2  216.48   13.80
  -6  -2   2  226.88    8.70
  -6  -2   2  216.08    8.80
  -6  -2   2  215.88    8.40
  -6  -2   2  205.18    8.60
  -6  -2   2  217.58    8.60
  -6  -2   2  228.88    9.60
  -6  -2   2  224.18    8.70
  -6  -2   2  211.78    8.90
  -6  -2   2  230.18    8.80
   5   2  -2   26.90    4.10
   5   2  -2   27.10    4.60
   5   2  -2   27.10    4.30
  -5  -2   2   27.70    2.00
  -5  -2   2   26.20    2.60
  -5  -2   2   28.60    2.00
  -5  -2   2   29.70    2.20
   4   2  -2   10.60    2.30
   4   2  -2    9.30    3.70
  -4  -2   2   12.50    1.70
   3   2  -2  305.17   12.40
   3   2  -2  347.97   12.40
  -3  -2   2  331.87   11.80
   2   2  -2  143.69    6.00
   2   2  -2  146.09    5.80
  -2  -2   2  150.48    6.70
  -2  -2   2  146.99    5.80
  -2  -2   2  141.69    5.50
   1   2  -2 1071.29   39.40
   1   2  -2 1126.79   39.10
  -1  -2   2 1194.28   39.00
  -1  -2   2 1129.69   39.10
  -1  -2   2 1169.18   39.10
  -1  -2   2 1103.69   39.30
   0   2  -2  561.74   20.40
   0  -2   2  591.54   20.60
   0  -2   2  588.24   20.10
   0  -2   2  595.54   20.70
  -1   2  -2   65.49    2.80
  -1   2  -2   61.29    4.20
   1  -2   2   59.59    2.50
   1  -2   2   62.19    3.20
   1  -2   2   62.69    3.40
  -2   2  -2  200.88    7.90
  -2   2  -2  196.88    9.30
   2  -2   2  192.48    7.10
   2  -2   2  203.18    8.30
  -3   2  -2 1109.99   39.00
  -3   2  -2 1067.39   37.90
   3  -2   2 1119.49   39.20
   3  -2   2 1083.59   37.70
  -4   2  -2   35.70    3.10
  -4   2  -2   36.40    2.10
  -4   2  -2   33.90    1.80
   4  -2   2   32.80    1.80
   4  -2   2   30.10    4.00
   4  -2   2   34.70    2.00
  -5   2  -2   15.40    1.90
  -5   2  -2   12.20    2.20
  -5   2  -2   16.40    1.80
  -5   2  -2   19.00    1.60
  -5   2  -2   16.40    1.40
  -5   2  -2   16.00    1.00
  -5   2  -2   17.20    1.50
   5  -2   2   17.40    1.40
   5  -2   2   17.60    6.50
   5  -2   2   18.10    1.70
  -6   2  -2    0.60    0.50
  -6   2  -2    2.50    0.90
  -6   2  -2    2.50    2.60
  -6   2  -2    0.70    0.60
  -6   2  -2    1.10    0.90
  -6   2  -2    1.10    0.60
   6  -2   2    0.80    1.00
   6  -2   2    2.90    1.10
  -7   2  -2  247.68    9.70
  -7   2  -2  240.18   10.10
  -7   2  -2  230.88    9.30
  -7   2  -2  244.58    9.30
  -7   2  -2  240.98   13.30
  -7   2  -2  209.58    9.40
   7  -2   2  251.57    9.50
  -8   2  -2   65.29    3.30
  -8   2  -2   74.09    3.90
  -8   2  -2   66.69    3.20
  -8   2  -2   69.99    3.60
   8  -2   2   74.99    4.00
  -9   2  -2    2.50    0.80
  -9   2  -2    4.10    0.80
  -9  -1   2   87.09    3.80
  -9  -1   2   80.59    3.70
  -9  -1   2   89.59    3.50
  -9  -1   2   82.39    3.70
  -9  -1   2   85.69    3.60
  -9  -1   2   94.49    3.90
  -9  -1   2   81.99    3.50
  -9  -1   2   86.39    3.80
  -8  -1   2   11.00    1.60
  -8  -1   2    9.60    1.30
  -8  -1   2    8.40    1.30
  -8  -1   2    9.30    1.10
  -8  -1   2   10.30    1.30
  -8  -1   2    8.00    1.20
  -8  -1   2    6.70    1.20
  -8  -1   2    7.40    1.00
  -7  -1   2  248.18    9.10
  -7  -1   2  234.08    9.20
  -7  -1   2  237.38    9.50
  -7  -1   2  222.78    9.40
  -7  -1   2  238.78    9.40
  -7  -1   2  234.68    9.50
  -7  -1   2  250.77    9.50
  -7  -1   2  242.88    9.40
   6   1  -2  322.07   17.60
   6   1  -2  351.46   23.10
  -6  -1   2  356.36   13.00
  -6  -1   2  328.17   13.00
  -6  -1   2  377.46   13.80
  -6  -1   2  345.67   12.70
  -6  -1   2  355.16   13.00
  -6  -1   2  343.97   13.00
  -6  -1   2  338.57   12.80
  -6  -1   2  321.77   13.00
  -6  -1   2  351.76   13.10
   5   1  -2  237.08   10.80
   5   1  -2  244.88   10.70
   5   1  -2  238.08   12.60
  -5  -1   2  244.08    9.20
  -5  -1   2  225.78    9.00
  -5  -1   2  227.18    8.70
  -5  -1   2  229.98    9.60
  -5  -1   2  216.68    9.10
  -5  -1   2  245.18    9.60
  -5  -1   2  234.98    9.20
  -5  -1   2  216.58    9.00
   4   1  -2    0.30    1.90
   4   1  -2    0.30    2.10
  -4  -1   2   -0.90    0.70
  -4  -1   2    0.80    0.80
   3   1  -2    3.10    2.30
   3   1  -2    2.30    1.30
  -3  -1   2    1.90    0.70
  -3  -1   2    2.70    0.80
   2   1  -2  352.66   12.50
  -2  -1   2  347.57   12.70
   1   1  -2   10.40    1.30
   1   1  -2   12.10    1.00
  -1  -1   2   13.60    0.90
   0   1  -2  593.54   21.30
   0  -1   2  639.24   21.50
  -1   1  -2 1456.65   51.09
  -1   1  -2 1505.95   50.49
   1  -1   2 1566.64   50.99
   1  -1   2 1387.26   50.79
  -2   1  -2  267.17    9.20
  -2   1  -2  257.97    9.60
  -2   1  -2  254.07   10.10
   2  -1   2  254.47    9.70
   2  -1   2  243.68    9.40
  -3   1  -2 1985.70   67.59
  -3   1  -2 1877.01   68.29
  -3   1  -2 1988.20   68.59
   3  -1   2 2081.49   68.39
   3  -1   2 1918.61   67.89
  -4   1  -2   80.69    3.80
  -4   1  -2   78.09    4.50
   4  -1   2   88.59    5.60
  -5   1  -2  190.88    7.70
  -5   1  -2  191.28    7.50
  -5   1  -2  178.08    8.90
  -5   1  -2  191.48    7.70
   5  -1   2  197.08   10.90
  -6   1  -2   14.20    2.00
  -6   1  -2   23.50    2.10
  -6   1  -2   22.70    2.70
  -6   1  -2   23.30    3.50
  -6   1  -2   20.30    1.50
  -6   1  -2   17.90    1.60
  -6   1  -2   18.70    1.90
   6  -1   2   19.30    9.60
  -7   1  -2  475.15   16.90
  -7   1  -2  443.96   17.60
  -7   1  -2  457.95   17.00
  -7   1  -2  478.05   17.30
  -7   1  -2  450.25   16.40
  -7   1  -2  464.75   24.60
  -7   1  -2  444.26   16.90
   7  -1   2  430.56   17.80
   7  -1   2  493.25   16.60
  -8   1  -2   91.89    4.40
  -8   1  -2   78.89   10.70
  -8   1  -2   89.59    4.20
  -8   1  -2   85.29    3.80
  -8   1  -2   93.79    4.10
  -8   1  -2   90.09    4.20
  -8   1  -2   90.89    4.70
   8  -1   2   87.99    4.60
  -9   1  -2    0.10    0.60
  -9   1  -2   -0.10    0.60
  -9   1  -2    0.60    0.40
  -9   1  -2    0.10    0.60
  -9   0   2   58.19    2.70
  -9   0   2   71.69    3.20
  -8   0   2   97.69    4.30
  -8   0   2   99.69    4.50
  -8   0   2  100.99    4.60
  -8   0   2  100.69    4.60
  -8   0   2   96.79    4.40
  -8   0   2   98.99    4.10
  -8   0   2   97.09    4.50
  -8   0   2  101.59    4.20
  -7   0   2   20.20    1.90
  -7   0   2   18.80    1.60
  -7   0   2   21.20    1.60
  -7   0   2   18.10    1.70
  -7   0   2   20.20    1.80
  -7   0   2   19.60    1.90
  -7   0   2   19.70    1.70
  -7   0   2   21.30    2.00
   6   0  -2  279.77   26.80
  -6   0   2  294.17   11.40
  -6   0   2  303.37   11.50
  -6   0   2  294.47   11.70
  -6   0   2  306.07   12.00
  -6   0   2  319.07   12.00
  -6   0   2  327.17   12.10
  -6   0   2  288.47   12.60
   5   0  -2  166.78    9.10
   5   0  -2  167.48    9.10
   5   0  -2  176.38   12.00
  -5   0   2  157.88    6.90
  -5   0   2  163.58    6.80
  -5   0   2  168.58    6.90
  -5   0   2  173.38    7.00
  -5   0   2  161.88    6.80
  -5   0   2  160.48    6.50
  -5   0   2  179.38    7.30
  -5   0   2  181.68    7.20
  -5   0   2  168.38    7.60
   4   0  -2   11.80    3.10
   4   0  -2   11.60    2.40
   4   0  -2   14.60    2.50
  -4   0   2   10.90    1.50
  -4   0   2   11.60    1.50
   3   0  -2  219.08    8.60
   3   0  -2  223.98    8.30
  -3   0   2  204.48    8.20
   2   0  -2  391.96   14.60
   2   0  -2  421.26   14.20
  -2   0   2  408.56   14.40
  -2   0   2  392.96   14.30
   1   0  -2  129.89    4.70
   1   0  -2  146.79    5.20
  -1   0   2  125.09    4.80
  -1   0   2  126.39    4.90
  -1   0   2  131.79    4.90
   0   0  -2  184.08    6.50
   0   0  -2  180.88    6.20
   0   0   2  170.18    6.30
   0   0   2  168.78    6.50
  -1   0  -2   17.60    1.30
  -1   0  -2   17.00    1.00
  -1   0  -2   20.40    1.10
   1   0   2   18.60    1.10
   1   0   2   18.50    1.00
  -2   0  -2 2893.21  102.69
  -2   0  -2 3162.28  102.69
  -2   0  -2 2968.50  102.69
   2   0   2 3072.09  102.59
   2   0   2 2917.01  102.29
  -3   0  -2  262.37    9.90
  -3   0  -2  259.97   10.10
   3   0   2  266.27    9.90
   3   0   2  261.47    9.40
  -4   0  -2  976.20   34.00
  -4   0  -2  925.81   34.40
   4   0   2  986.20   34.00
  -5   0  -2  702.63   24.40
  -5   0  -2  657.83   24.00
  -5   0  -2  678.73   23.90
  -5   0  -2  641.84   23.70
  -5   0  -2  654.13   25.10
   5   0   2  691.03   24.90
  -6   0  -2  138.09    6.00
  -6   0  -2  135.19    5.70
  -6   0  -2  141.09    5.80
  -6   0  -2  135.79    6.60
  -6   0  -2  135.19    6.30
  -6   0  -2  137.19    5.50
  -6   0  -2  149.88    5.90
  -6   0  -2  137.09    7.60
   6   0   2  133.49   12.70
  -7   0  -2  158.98    9.40
  -7   0  -2  166.28    7.00
  -7   0  -2  159.08    7.30
  -7   0  -2  168.28    6.80
  -7   0  -2  163.48    6.80
  -7   0  -2  162.08    8.10
  -7   0  -2  156.88    6.70
  -7   0  -2  161.28    6.30
  -8   0  -2    2.00    4.50
  -8   0  -2    2.10    0.70
  -8   0  -2    2.20    0.70
  -8   0  -2    1.60    0.90
  -8   0  -2    1.10    0.60
  -8   0  -2    2.30    1.20
  -8   0  -2    1.80    0.60
  -9   0  -2   23.90    1.60
  -9   0  -2   24.00    1.80
  -9   0  -2   25.40    1.90
  -9   0  -2   21.30    1.60
 -10   0  -2    1.40    0.50
 -10   0  -2    1.60    0.60
 -10   0  -2    2.20    0.50
  -9   1   2   41.50    2.30
  -9   1   2   35.30    2.40
  -8   1   2   24.40    1.80
  -8   1   2   23.60    1.90
  -8   1   2   23.20    2.10
  -8   1   2   22.30    2.10
  -8   1   2   28.00    2.00
  -8   1   2   28.20    1.70
  -7   1   2   15.60    1.70
  -7   1   2   14.80    1.60
  -7   1   2   20.70    1.90
  -7   1   2   20.50    2.60
  -6   1   2  378.86   14.50
  -6   1   2  373.36   14.30
  -6   1   2  403.16   16.10
  -6   1   2  387.66   14.90
  -6   1   2  381.76   14.70
  -6   1   2  399.76   14.40
  -6   1   2  409.76   14.80
  -6   1   2  406.56   14.90
  -6   1   2  395.56   14.50
   5  -1  -2  524.55   23.10
   5  -1  -2  421.36   19.30
  -5   1   2  486.55   17.90
  -5   1   2  491.25   17.30
  -5   1   2  488.95   17.70
  -5   1   2  464.95   17.50
  -5   1   2  464.95   17.40
  -5   1   2  510.65   17.70
  -5   1   2  491.85   17.50
  -5   1   2  483.85   18.40
   4  -1  -2  449.06   16.70
   4  -1  -2  433.16   17.30
   4  -1  -2  443.56   16.50
   4  -1  -2  485.75   19.20
  -4   1   2  457.55   17.20
  -4   1   2  500.45   17.60
   3  -1  -2   36.50    2.80
   2  -1  -2 1731.43   60.69
   2  -1  -2 1828.22   60.09
  -2   1   2 1794.02   60.59
  -2   1   2 1692.13   60.39
  -1   1   2 4325.17  147.79
   0  -1  -2 1390.66   47.90
  -1  -1  -2    2.60    0.40
  -1  -1  -2    2.80    0.70
   1   1   2    2.80    0.60
  -2  -1  -2   20.00    1.20
  -2  -1  -2   22.30    1.20
   2   1   2   16.70    1.60
  -3  -1  -2   81.59    3.90
  -3  -1  -2   90.29    4.10
   3   1   2   90.59    3.50
   3   1   2   89.99    4.30
  -4  -1  -2 1058.99   36.30
  -4  -1  -2  975.10   36.20
   4   1   2 1046.10   35.50
   4   1   2 1015.50   36.10
  -5  -1  -2  327.17   13.50
  -5  -1  -2  347.47   13.40
   5   1   2  323.07   12.20
   5   1   2  338.57   14.50
   5   1   2  376.66   13.10
  -6  -1  -2  425.66   15.60
  -6  -1  -2  425.66   15.40
  -6  -1  -2  434.06   15.30
  -6  -1  -2  413.16   15.20
  -6  -1  -2  405.56   17.10
  -6  -1  -2  421.46   15.80
  -6  -1  -2  419.76   16.40
  -7  -1  -2   77.49    3.70
  -7  -1  -2   81.09    3.90
  -7  -1  -2   75.09    4.00
  -7  -1  -2   86.69    4.20
  -7  -1  -2   85.29    3.90
  -7  -1  -2   79.19    6.10
  -7  -1  -2   75.99    3.60
  -7  -1  -2   84.69    5.70
  -7  -1  -2   71.99    4.90
   7   1   2   84.09   13.40
  -8  -1  -2   26.90    2.30
  -8  -1  -2   26.30    1.70
  -8  -1  -2   26.40    1.90
  -8  -1  -2   29.40    4.80
  -8  -1  -2   26.70    2.10
  -8  -1  -2   27.60    1.90
  -8  -1  -2   24.80    1.90
  -8  -1  -2   25.40    5.20
  -9  -1  -2   15.90    1.90
  -9  -1  -2   20.10    1.40
  -9  -1  -2   19.40    1.50
  -9  -1  -2   21.10    1.70
  -9  -1  -2   19.60    1.70
 -10  -1  -2    8.00    0.80
 -10  -1  -2    7.90    1.00
 -10  -1  -2    7.70    1.00
  -9   2   2   35.20    1.60
  -9   2   2   40.10    1.90
  -8   2   2   62.69    3.30
  -8   2   2   57.49    2.90
  -8   2   2   53.09    2.90
  -7   2   2    2.30    0.80
  -7   2   2    3.20    1.00
  -7   2   2    1.70    0.70
  -7   2   2    0.80    1.20
  -7   2   2    2.20    0.70
  -6   2   2   41.20    2.70
  -6   2   2   48.50    3.00
  -6   2   2   47.60    3.00
  -6   2   2   46.00    3.00
  -6   2   2   49.99    2.50
  -6   2   2   62.99    6.40
  -6   2   2   50.39    3.00
  -6   2   2   47.50    2.80
   5  -2  -2  278.77   22.30
  -5   2   2  278.07   12.00
  -5   2   2  270.67   10.70
  -5   2   2  291.77   11.00
  -5   2   2  289.77   11.30
  -5   2   2  295.07   11.10
  -5   2   2  285.57   10.60
  -5   2   2  281.87   10.80
  -5   2   2  282.77   10.90
   4  -2  -2 1100.69   40.80
  -4   2   2 1194.08   40.60
  -4   2   2 1198.58   40.90
  -4   2   2 1144.09   40.30
  -4   2   2 1140.59   40.10
  -4   2   2 1064.29   40.10
  -4   2   2 1202.38   40.30
   3  -2  -2  566.14   21.30
   3  -2  -2  531.95   19.80
  -3   2   2  523.95   19.60
   2  -2  -2   38.10    3.70
   2  -2  -2   34.90    2.60
  -2   2   2   37.00    2.10
  -2   2   2   36.60    1.80
   1  -2  -2  276.57   10.60
   1  -2  -2  297.67   11.10
  -1   2   2  274.67   10.20
  -1   2   2  285.17   10.80
   0  -2  -2  785.42   28.50
   0  -2  -2  813.32   28.60
   0   2   2  819.82   28.40
   0   2   2  834.12   27.90
  -1  -2  -2 1025.60   35.20
  -1  -2  -2  984.20   35.60
   1   2   2 1044.50   35.50
  -2  -2  -2  682.93   24.30
   2   2   2  712.63   24.80
  -3  -2  -2  418.26   15.50
  -3  -2  -2  441.16   15.90
   3   2   2  428.06   16.20
  -4  -2  -2 1322.17   46.20
  -4  -2  -2 1299.67   45.90
   4   2   2 1314.57   47.50
  -5  -2  -2   85.99    4.80
  -5  -2  -2   83.59    4.60
  -6  -2  -2    3.70    0.70
  -6  -2  -2    2.70    0.60
  -6  -2  -2    5.40    1.10
  -6  -2  -2    6.30    2.00
  -6  -2  -2    1.20    1.70
  -6  -2  -2    3.60    0.90
   6   2   2    3.30    1.20
   6   2   2    2.60    4.70
  -7  -2  -2   89.09    6.00
  -7  -2  -2   86.69    4.40
  -7  -2  -2   77.39    4.30
  -7  -2  -2   85.69    3.90
  -7  -2  -2   89.69    3.90
  -7  -2  -2   83.09    4.20
  -7  -2  -2   86.59    5.90
  -7  -2  -2   89.29    4.20
  -7  -2  -2   87.29    4.10
   7   2   2   90.59   11.60
  -8  -2  -2   56.59    3.10
  -8  -2  -2   57.69    2.80
  -8  -2  -2   49.90    3.40
  -8  -2  -2   60.59    3.40
  -8  -2  -2   55.19    6.30
  -8  -2  -2   57.29    3.10
  -8  -2  -2   55.69    2.80
  -9  -2  -2  111.49    5.00
  -9  -2  -2  101.79    4.40
  -9  -2  -2  113.19    4.60
  -9  -2  -2  111.69    5.20
  -9  -2  -2  111.29    4.80
 -10  -2  -2   18.10    1.30
 -10  -2  -2   19.50    1.50
 -10  -2  -2   18.70    1.50
 -10  -2  -2   19.80    1.30
  -8   3   2    4.20    0.70
  -8   3   2    5.00    0.80
  -7   3   2   -1.00    1.10
  -7   3   2    0.50    0.60
  -7   3   2    0.20    0.40
   6  -3  -2   71.29    4.80
  -6   3   2   68.29    3.60
  -6   3   2   69.89    3.90
  -6   3   2   79.09    3.90
  -6   3   2   66.69    7.00
  -6   3   2   70.99    3.40
  -6   3   2   71.69    3.70
   5  -3  -2    7.10    1.50
  -5   3   2    7.00    1.00
  -5   3   2    8.60    1.30
  -5   3   2    6.20    2.90
  -5   3   2    5.80    1.00
  -5   3   2    8.60    1.30
   4  -3  -2  310.57   18.30
   4  -3  -2  307.47   11.40
  -4   3   2  299.27   11.70
  -4   3   2  291.57   11.50
  -4   3   2  311.87   12.00
  -4   3   2  307.77   11.60
  -4   3   2  310.17   12.50
  -4   3   2  308.37   11.30
   3  -3  -2   58.99    5.30
   3  -3  -2   66.99    7.30
  -3   3   2   64.29    3.40
  -3   3   2   65.99    3.70
  -3   3   2   61.69    2.80
   2  -3  -2   52.59    4.90
   2  -3  -2   46.40    3.80
  -2   3   2   48.30    5.70
   1  -3  -2 1092.29   38.40
   1  -3  -2 1064.99   37.90
  -1   3   2 1128.69   37.90
  -1   3   2 1084.59   37.00
  -1   3   2 1005.70   37.30
   0  -3  -2  307.47   11.50
   0  -3  -2  292.97   11.50
   0   3   2  309.57   10.50
   0   3   2  295.17   11.20
   0   3   2  278.57   10.50
  -1  -3  -2  935.31   34.40
  -1  -3  -2  939.01   33.90
   1   3   2  987.00   33.60
   1   3   2  988.70   33.40
   1   3   2  995.30   34.20
   2   3   2   11.80    2.70
   2   3   2   11.00    0.90
   2   3   2    6.60    1.40
  -3  -3  -2  149.99    6.50
   3   3   2  146.09    6.60
   3   3   2  152.18    7.70
  -4  -3  -2  934.91   32.30
  -4  -3  -2  916.41   32.80
   4   3   2  881.91   32.60
  -5  -3  -2    4.60    1.60
  -5  -3  -2    3.90    1.20
  -5  -3  -2    6.20    1.20
   5   3   2    7.80    3.20
  -6  -3  -2    0.20    1.40
  -6  -3  -2    6.50    1.80
  -6  -3  -2    2.30    0.90
  -6  -3  -2    0.80    0.60
  -6  -3  -2    0.40    0.70
  -6  -3  -2    2.30    0.60
   6   3   2   -0.60    4.70
  -7  -3  -2    4.70    1.10
  -7  -3  -2    1.70    0.60
  -7  -3  -2    2.40    0.70
  -7  -3  -2    0.20    1.10
  -7  -3  -2   -0.30    2.20
  -7  -3  -2    4.90    1.00
   7   3   2    2.30   13.50
   7   3   2   -4.00    8.80
   7   3   2    0.60    1.30
  -8  -3  -2   84.39    7.40
  -8  -3  -2   78.29    4.30
  -8  -3  -2   77.69    3.70
  -8  -3  -2   86.09    4.00
  -8  -3  -2   76.89    3.90
  -8  -3  -2   78.39    4.00
  -8  -3  -2   78.09    3.70
  -9  -3  -2  113.99    4.80
  -9  -3  -2  112.49    4.70
  -9  -3  -2  115.29    5.00
  -9  -3  -2  119.09    5.20
  -9  -3  -2  114.99    5.50
 -10  -3  -2    3.00    0.60
 -10  -3  -2    1.50    0.70
 -10  -3  -2    2.10    0.50
 -11  -3  -2    0.20    0.50
 -11  -3  -2   -0.60    0.50
  -8   4   2   -0.50    0.60
  -8   4   2    0.30    0.40
  -8   4   2    1.40    0.50
  -7   4   2   26.20    1.80
  -7   4   2   27.60    2.10
  -7   4   2   24.40    1.80
  -7   4   2   24.00    1.60
   6  -4  -2   14.50    3.50
  -6   4   2   20.10    1.60
  -6   4   2   13.60    1.60
  -6   4   2   16.10    1.70
  -6   4   2   13.60    1.70
  -6   4   2   21.10    2.00
   5  -4  -2   14.00    2.60
  -5   4   2   10.80    1.30
  -5   4   2   14.50    1.40
  -5   4   2   12.90    1.60
  -5   4   2   12.00    4.20
  -5   4   2   11.60    1.50
  -5   4   2   13.00    1.70
   4  -4  -2  100.39   14.40
   4  -4  -2  112.99    5.10
  -4   4   2  108.69    6.40
  -4   4   2  105.79    4.00
  -4   4   2  102.39    5.30
  -4   4   2  115.69    4.90
  -4   4   2  113.89    4.60
  -4   4   2  104.59    4.90
  -4   4   2  100.89    5.00
   3  -4  -2  370.76   12.80
   3  -4  -2  337.57   17.70
  -3   4   2  341.67   13.20
  -3   4   2  350.86   13.60
  -3   4   2  329.27   12.20
  -3   4   2  324.07   12.70
  -3   4   2  338.67   12.40
   2  -4  -2   44.20    5.50
   2  -4  -2   54.39    2.70
  -2   4   2   49.99    3.10
  -2   4   2   54.79    6.90
  -2   4   2   44.40    2.50
   1  -4  -2  149.29    6.20
   1  -4  -2  155.68    7.50
   1  -4  -2  143.09    7.80
  -1   4   2  155.08    8.20
  -1   4   2  152.08    5.70
   0  -4  -2  173.48    8.00
   0  -4  -2  177.28    8.10
   0   4   2  167.58    6.40
   0   4   2  176.98    6.60
   0   4   2  171.78    7.80
  -1  -4  -2  181.08    7.80
  -1  -4  -2  178.28    6.60
   1   4   2  175.08    8.20
   1   4   2  179.58    7.00
   1   4   2  183.88    6.70
  -2  -4  -2  587.04   20.80
  -2  -4  -2  594.54   21.20
   2   4   2  618.24   22.60
   2   4   2  590.24   21.30
   2   4   2  579.24   20.90
  -3  -4  -2 1052.59   37.50
  -3  -4  -2 1107.29   38.80
   3   4   2 1114.29   38.50
  -4  -4  -2  806.32   30.00
   4   4   2  842.42   30.00
  -5  -4  -2    0.70    1.00
  -5  -4  -2    1.00    1.00
   5   4   2    0.90    3.10
   5   4   2    0.30    0.90
  -6  -4  -2    1.90    0.90
  -6  -4  -2    0.60    0.50
  -6  -4  -2   -0.10    0.50
  -6  -4  -2    0.70    0.90
  -6  -4  -2    0.20    0.60
  -6  -4  -2   -0.10    0.40
  -6  -4  -2   -0.50    1.50
   6   4   2    1.60    1.10
   6   4   2   -2.90    4.90
  -7  -4  -2   75.39    3.70
  -7  -4  -2   75.39    3.60
  -7  -4  -2   75.99    4.20
  -7  -4  -2   69.09    3.80
  -7  -4  -2   76.49    3.70
  -7  -4  -2   73.69    5.70
   7   4   2   77.89    4.00
   7   4   2   76.09    4.00
   7   4   2   64.19   10.50
  -8  -4  -2  120.89    5.10
  -8  -4  -2  112.99    7.90
  -8  -4  -2  118.79    5.80
  -8  -4  -2  122.19    5.00
  -8  -4  -2  118.19    5.30
  -8  -4  -2  118.19    5.30
  -8  -4  -2  122.19    5.10
   8   4   2  112.99    5.60
   8   4   2  112.49    5.30
   8   4   2  104.79    5.00
  -9  -4  -2   67.89    3.10
  -9  -4  -2   66.19    3.20
  -9  -4  -2   66.59    3.80
  -9  -4  -2   65.69    3.40
  -9  -4  -2   60.89    7.50
  -9  -4  -2   63.09    3.40
  -9  -4  -2   67.39    3.50
 -10  -4  -2   21.20    1.70
 -10  -4  -2   20.60    1.60
 -10  -4  -2   22.00    1.40
 -10  -4  -2   17.30    1.30
 -10  -4  -2   20.50    1.40
 -11  -4  -2    3.10    0.60
 -11  -4  -2    1.90    0.50
 -11  -4  -2    2.70    0.50
   7  -5  -2   -1.40    1.50
  -7   5   2    1.70    0.50
  -7   5   2    1.40    0.60
  -7   5   2    1.00    0.50
  -7   5   2    1.70    0.50
   6  -5  -2    2.20    1.70
  -6   5   2    2.80    1.10
  -6   5   2    0.60    0.80
  -6   5   2    3.10    0.70
  -6   5   2    2.80    0.70
  -6   5   2    1.90    0.60
   5  -5  -2   93.29    5.80
  -5   5   2  133.09    6.50
  -5   5   2  119.79   11.90
  -5   5   2  108.59    5.10
  -5   5   2  113.19    5.10
  -5   5   2  124.69    6.10
  -5   5   2  115.69    5.20
  -4   5   2   16.10    1.70
  -4   5   2   15.70    1.60
  -4   5   2   18.20    1.90
  -4   5   2   16.90    3.80
  -4   5   2   15.50    1.90
  -4   5   2   20.90    1.60
  -4   5   2   15.20    0.90
   3  -5  -2   59.39    2.90
   3  -5  -2   65.99    3.80
   3  -5  -2   49.00    9.60
  -3   5   2   62.09    4.60
  -3   5   2   64.49    3.00
  -3   5   2   60.39    2.50
  -3   5   2   60.49    3.20
  -3   5   2   60.09    3.50
   2  -5  -2   10.50    5.00
  -2   5   2    5.80    0.60
  -2   5   2    4.60    1.00
  -2   5   2    5.10    1.10
  -2   5   2    7.70    1.80
  -2   5   2    3.70    0.60
   1  -5  -2    0.90    0.90
   1  -5  -2    4.30    3.70
  -1   5   2    1.00    0.60
  -1   5   2    0.70    0.80
   0  -5  -2  161.18    8.70
   0  -5  -2  153.28    6.10
   0   5   2  175.78    6.60
   0   5   2  165.88    6.10
   0   5   2  155.68    6.00
   0   5   2  157.48    6.10
  -1  -5  -2 2164.28   74.69
  -1  -5  -2 2193.78   73.29
   1   5   2 2056.09   73.09
  -2  -5  -2  237.98   10.20
  -2  -5  -2  242.18    9.00
  -2  -5  -2  246.38   10.00
   2   5   2  235.68    9.40
   2   5   2  247.28    9.70
   2   5   2  248.38    9.20
  -3  -5  -2  919.51   33.20
  -3  -5  -2  953.70   32.50
  -3  -5  -2  864.51   32.20
   3   5   2  928.91   33.00
   3   5   2  944.71   32.40
  -4  -5  -2  131.09    6.40
   4   5   2  124.69    7.10
   4   5   2  124.19    5.40
  -5  -5  -2   62.99    4.60
  -5  -5  -2   67.49    3.20
  -5  -5  -2   71.99    3.30
  -5  -5  -2   71.19    3.40
  -5  -5  -2   71.19    3.40
   5   5   2   64.99    6.70
   5   5   2   73.49    3.60
  -6  -5  -2   25.70    1.30
  -6  -5  -2   29.90    3.70
  -6  -5  -2   23.20    1.80
  -6  -5  -2   27.30    1.80
  -6  -5  -2   25.80    2.00
  -6  -5  -2   25.90    1.80
   6   5   2   27.90    3.20
   6   5   2   25.50    5.90
  -7  -5  -2   39.40    2.30
  -7  -5  -2   40.00    2.70
  -7  -5  -2   34.70    4.60
  -7  -5  -2   40.50    3.00
  -7  -5  -2   37.40    2.40
  -7  -5  -2   44.70    2.40
   7   5   2   40.50    2.80
   7   5   2   40.40    2.80
  -8  -5  -2    1.70    0.70
  -8  -5  -2    4.50    3.60
  -8  -5  -2    0.70    0.50
  -8  -5  -2    0.30    0.60
  -8  -5  -2    1.00    0.60
  -8  -5  -2    0.60    0.70
  -8  -5  -2    0.80    0.90
   8   5   2    1.70    1.50
   8   5   2    0.80    1.10
  -9  -5  -2   82.39    3.80
  -9  -5  -2   83.49    4.00
  -9  -5  -2   86.79    4.10
  -9  -5  -2   77.89    9.50
  -9  -5  -2   88.49    3.80
  -9  -5  -2   84.79    4.50
  -9  -5  -2   87.29    3.80
   9   5   2   75.29    4.10
 -10  -5  -2   11.80    1.20
 -10  -5  -2    9.30    1.00
 -10  -5  -2   10.40    1.10
 -10  -5  -2    9.50    1.00
 -10  -5  -2   11.60    1.30
 -11  -5  -2   14.60    1.20
 -11  -5  -2   13.60    1.20
 -11  -5  -2   16.10    1.30
   6  -6  -2   -1.00    1.80
  -6   6   2    0.40    0.40
  -6   6   2   -0.70    0.30
  -6   6   2    0.40    0.40
  -6   6   2    0.50    0.60
  -5   6   2   38.50    2.40
  -5   6   2   37.50    2.30
  -5   6   2   41.30    2.50
  -5   6   2   40.40    2.60
  -5   6   2   39.20    2.10
   4  -6  -2  111.39    4.70
   4  -6  -2   97.79    6.00
  -4   6   2  117.79    4.80
  -4   6   2  115.59    4.10
  -4   6   2  108.69    5.10
  -4   6   2  114.89    5.10
  -4   6   2  121.59    5.30
  -4   6   2  113.99    5.40
  -4   6   2  114.69    9.80
   3  -6  -2    1.40    0.60
  -3   6   2    1.20    0.70
  -3   6   2    0.80    2.70
  -3   6   2    0.20    0.60
  -3   6   2    1.00    0.60
  -3   6   2    0.80    0.30
   2  -6  -2   47.60    2.40
   2  -6  -2   64.99   11.20
   2  -6  -2   43.30    3.40
  -2   6   2   52.29    2.80
  -2   6   2   48.90    4.10
  -2   6   2   49.99    2.50
  -2   6   2   48.00    2.20
  -2   6   2   51.79    3.00
   1  -6  -2  272.17    9.90
   1  -6  -2  229.28   10.90
   1  -6  -2  275.17   15.70
  -1   6   2  277.27    9.80
  -1   6   2  270.37   10.20
  -1   6   2  273.57    9.80
  -1   6   2  259.77   10.50
  -1   6   2  274.47    9.90
  -1   6   2  283.17   10.00
  -1   6   2  278.37   11.00
   0  -6  -2    1.20    1.00
   0  -6  -2    5.20    5.70
   0  -6  -2    2.00    1.00
   0  -6  -2    1.40    0.50
   0  -6  -2    3.80    2.00
   0   6   2    3.00    0.70
   0   6   2    2.80    0.50
   0   6   2    2.70    0.70
   0   6   2    1.30    0.40
   0   6   2    2.30    2.00
   0   6   2    1.80    0.40
   0   6   2    1.60    0.50
  -1  -6  -2 1483.55   51.49
  -1  -6  -2 1499.45   52.39
  -1  -6  -2 1427.06   51.49
  -1  -6  -2 1564.04   53.69
   1   6   2 1481.15   51.29
   1   6   2 1524.65   51.59
   1   6   2 1535.35   52.09
   1   6   2 1441.46   51.29
  -2  -6  -2   16.10    3.60
  -2  -6  -2   11.50    1.50
  -2  -6  -2   15.80    2.40
  -2  -6  -2   12.90    1.30
  -2  -6  -2   12.70    1.40
  -2  -6  -2   11.20    1.30
   2   6   2   12.00    2.50
   2   6   2   13.40    1.30
   2   6   2   10.80    1.00
   2   6   2   12.50    1.20
  -3  -6  -2   25.90    4.90
  -3  -6  -2   27.50    1.80
  -3  -6  -2   23.10    2.80
  -3  -6  -2   26.40    1.80
   3   6   2   22.60    3.00
   3   6   2   25.70    1.80
   3   6   2   24.40    1.80
  -4  -6  -2  153.48    6.00
  -4  -6  -2  152.38    7.50
  -4  -6  -2  156.38    5.80
  -4  -6  -2  136.29    6.10
  -4  -6  -2  153.08    5.90
   4   6   2  150.78    6.30
   4   6   2  154.88    6.40
  -5  -6  -2   77.19    4.00
  -5  -6  -2   80.59    3.70
  -5  -6  -2   76.59    5.40
  -5  -6  -2   83.79    4.00
  -5  -6  -2   83.09    3.40
  -5  -6  -2   84.69    3.70
   5   6   2   84.19    3.60
   5   6   2   79.69    7.90
   5   6   2   84.49    4.10
   5   6   2   81.59    4.00
  -6  -6  -2  118.49    4.90
  -6  -6  -2  110.59    4.40
  -6  -6  -2  115.99    4.90
  -6  -6  -2  114.69    4.90
  -6  -6  -2  113.39    5.20
  -6  -6  -2  124.39    7.20
  -6  -6  -2  109.69    5.10
   6   6   2  115.59    5.40
   6   6   2  116.69    5.40
   6   6   2  110.49    4.70
   6   6   2   91.29   12.50
  -7  -6  -2    2.20    0.70
  -7  -6  -2    0.70    0.80
  -7  -6  -2    0.20    0.60
  -7  -6  -2    0.00    0.70
  -7  -6  -2   -6.40    2.70
  -7  -6  -2    0.00    0.60
  -7  -6  -2    0.30    0.40
   7   6   2    0.80    1.30
   7   6   2   -0.80    1.00
   7   6   2    0.80    0.80
  -8  -6  -2  168.58    7.20
  -8  -6  -2  167.28    6.80
  -8  -6  -2  172.88    6.80
  -8  -6  -2  168.88    6.80
  -8  -6  -2  172.28    7.90
  -8  -6  -2  169.48    7.10
  -8  -6  -2  150.38    9.70
   8   6   2  173.18    7.50
   8   6   2  168.08    7.20
  -9  -6  -2   42.40    2.40
  -9  -6  -2   43.70    2.40
  -9  -6  -2   44.80    2.60
  -9  -6  -2   46.60    2.40
  -9  -6  -2   43.60    2.60
  -9  -6  -2   46.50    3.10
  -9  -6  -2   50.99    6.80
   9   6   2   45.80    2.90
   9   6   2   45.40    2.60
 -10  -6  -2  113.59    4.60
 -10  -6  -2  116.49    4.60
 -10  -6  -2  116.79    4.60
 -10  -6  -2  101.59    6.00
 -10  -6  -2  117.69    5.00
 -11  -6  -2   35.10    1.60
 -11  -6  -2   37.10    1.90
   6  -7  -2    1.40    1.00
  -6   7   2    2.40    0.60
  -6   7   2    2.00    0.50
  -6   7   2    2.50    0.50
   5  -7  -2   17.50    2.60
  -5   7   2   14.60    1.20
  -5   7   2   17.70    1.40
  -5   7   2   17.50    1.80
   4  -7  -2   11.60    2.30
   4  -7  -2   15.90    1.30
  -4   7   2   13.10    1.50
  -4   7   2   14.80    1.50
  -4   7   2   13.70    1.20
  -4   7   2   12.70    1.40
  -4   7   2   16.20    1.50
   3  -7  -2    8.60    1.10
   3  -7  -2    5.60    1.80
  -3   7   2    7.70    1.00
  -3   7   2    7.30    1.30
  -3   7   2    9.80    4.90
  -3   7   2    8.20    1.30
  -3   7   2    9.90    0.70
   2  -7  -2    2.00    0.70
   2  -7  -2    0.90    1.10
  -2   7   2    1.20    0.60
  -2   7   2    1.10    0.50
  -2   7   2    4.00    2.70
  -2   7   2    2.00    0.80
  -2   7   2    1.80    0.40
   1  -7  -2   43.50   11.70
  -1   7   2   43.50    2.80
  -1   7   2   43.40    2.70
  -1   7   2   40.90    2.10
  -1   7   2   49.90    4.00
   0  -7  -2  287.27   17.50
   0  -7  -2  250.27   10.00
   0  -7  -2  254.77   10.00
   0  -7  -2  265.77    9.90
   0   7   2  272.37   10.00
   0   7   2  270.47    9.80
   0   7   2  269.17    9.70
   0   7   2  269.57    9.70
   0   7   2  284.17   10.00
   0   7   2  263.27   11.60
  -1  -7  -2   19.10    1.30
  -1  -7  -2   17.40    1.70
  -1  -7  -2   17.80    1.70
  -1  -7  -2   17.70    5.90
  -1  -7  -2   23.80    3.40
  -1  -7  -2   18.90    1.40
   1   7   2   18.10    1.20
   1   7   2   18.30    1.40
   1   7   2   20.10    1.20
   1   7   2   14.80    1.60
   1   7   2   18.10    1.40
   1   7   2   20.50    3.40
   1   7   2   18.50    1.20
   1   7   2   17.50    1.20
  -2  -7  -2   57.79    3.80
  -2  -7  -2   69.19    3.30
  -2  -7  -2   67.29    3.40
  -2  -7  -2   70.19    3.00
  -2  -7  -2   67.19    3.60
  -2  -7  -2   76.89   10.10
  -2  -7  -2   68.89    4.90
   2   7   2   65.39    3.00
   2   7   2   68.79    2.90
   2   7   2   75.49    3.40
   2   7   2   70.79    3.10
   2   7   2   70.29    5.70
   2   7   2   68.99    3.30
  -3  -7  -2   28.50    3.50
  -3  -7  -2   24.80    2.00
  -3  -7  -2   26.70    1.80
  -3  -7  -2   24.00    1.60
  -3  -7  -2   22.60    1.90
  -3  -7  -2   24.90    1.70
  -3  -7  -2   23.10    1.40
  -3  -7  -2   25.50    5.90
   3   7   2   23.70    1.50
   3   7   2   23.90    1.80
   3   7   2   24.10    1.80
   3   7   2   21.50    4.00
  -4  -7  -2   55.09    3.00
  -4  -7  -2   48.80    3.10
  -4  -7  -2   56.09    4.60
  -4  -7  -2   56.39    2.70
  -4  -7  -2   53.09    2.60
  -4  -7  -2   55.49    2.80
   4   7   2   69.29    7.20
   4   7   2   54.49    3.10
   4   7   2   53.29    2.60
   4   7   2   53.79    3.00
  -5  -7  -2  158.48    6.60
  -5  -7  -2  144.19    8.20
  -5  -7  -2  159.28    6.40
  -5  -7  -2  151.38    6.20
  -5  -7  -2  147.29    6.70
  -5  -7  -2  158.68    6.10
  -5  -7  -2  165.78    6.30
   5   7   2  152.18   10.80
   5   7   2  165.68    6.90
   5   7   2  166.08    6.90
   5   7   2  164.18    6.20
  -6  -7  -2   96.89    4.60
  -6  -7  -2   79.59    6.30
  -6  -7  -2   93.39    4.20
  -6  -7  -2   91.79    3.70
  -6  -7  -2   89.79    4.00
   6   7   2   90.59    4.60
   6   7   2   89.49    4.60
   6   7   2   90.99    3.90
  -7  -7  -2   16.50    1.50
  -7  -7  -2   15.00    1.40
  -7  -7  -2   16.30    3.60
  -7  -7  -2   15.50    1.50
  -7  -7  -2   18.50    1.60
  -7  -7  -2   15.50    1.10
   7   7   2   14.70    1.90
   7   7   2   14.80    1.80
   7   7   2   18.70    1.40
  -8  -7  -2   -0.30    4.50
  -8  -7  -2    0.00    0.50
  -8  -7  -2    1.30    0.80
  -8  -7  -2    0.20    1.00
  -8  -7  -2    1.50    1.10
  -8  -7  -2   -0.10    0.70
   8   7   2   -0.60    0.80
   8   7   2    1.70    1.20
   8   7   2    0.00    0.80
  -9  -7  -2   -0.20    0.40
  -9  -7  -2    0.20    0.70
  -9  -7  -2    0.50    0.50
  -9  -7  -2    0.40    0.50
  -9  -7  -2    0.80    0.70
  -9  -7  -2   -0.30    0.70
   9   7   2    0.80    0.90
   9   7   2    4.10    2.00
   9   7   2    0.20    0.80
 -10  -7  -2   21.30    1.30
 -10  -7  -2   22.00    1.80
 -10  -7  -2   20.80    1.50
 -10  -7  -2   17.10    1.60
 -10  -7  -2   20.40    1.30
  10   7   2   16.60    1.70
   5  -8  -2   13.10    1.70
   5  -8  -2   10.20    1.50
  -5   8   2   13.00    1.00
  -5   8   2   13.50    1.00
   4  -8  -2    5.10    1.70
   4  -8  -2    6.60    0.90
  -4   8   2    6.50    1.00
  -4   8   2    6.50    1.00
  -4   8   2    5.60    0.80
  -4   8   2    6.60    0.90
   3  -8  -2   67.79    3.00
   3  -8  -2   54.69    4.70
  -3   8   2   66.89    3.40
  -3   8   2   65.49    3.40
  -3   8   2   62.89    3.00
  -3   8   2   67.89    2.60
   2  -8  -2   23.50    1.60
   2  -8  -2   15.90    2.80
  -2   8   2   23.10    1.90
  -2   8   2   22.80    1.30
  -2   8   2   27.90    5.20
  -2   8   2   23.40    1.60
   1  -8  -2    0.70    1.60
   1  -8  -2    1.90    0.60
  -1   8   2    1.70    0.50
  -1   8   2    8.20    3.20
  -1   8   2    2.20    0.80
  -1   8   2    2.10    0.50
   0  -8  -2  123.99    5.40
   0  -8  -2  131.79    5.30
   0   8   2  124.79    4.90
   0   8   2  131.59    5.00
   0   8   2  122.99    6.70
   0   8   2  128.19    5.10
   0   8   2  130.59    5.40
   0   8   2  130.39    5.30
  -1  -8  -2  287.57   25.90
  -1  -8  -2  230.88    9.30
  -1  -8  -2  240.48    9.20
   1   8   2  233.88   12.60
   1   8   2  232.88    9.40
   1   8   2  249.08    9.00
   1   8   2  242.58    9.20
   1   8   2  252.07    9.30
   1   8   2  245.18    9.00
  -2  -8  -2    8.00    3.80
  -2  -8  -2   12.40    1.60
  -2  -8  -2   13.20   10.70
  -2  -8  -2   12.20    1.50
  -2  -8  -2   10.00    1.70
  -2  -8  -2    9.10    1.20
   2   8   2   11.60    1.00
   2   8   2   12.10    1.00
   2   8   2   10.70    1.30
   2   8   2   10.60    1.30
   2   8   2   11.80    1.00
   2   8   2    9.40    4.90
  -3  -8  -2   38.40   10.90
  -3  -8  -2   24.80    1.60
  -3  -8  -2   25.90    2.10
  -3  -8  -2   28.20    1.90
  -3  -8  -2   21.00    3.70
  -3  -8  -2   21.80    1.40
   3   8   2   24.80    5.40
   3   8   2   22.80    1.50
   3   8   2   22.90    1.50
   3   8   2   23.20    1.80
   3   8   2   23.40    1.50
   3   8   2   21.50    1.80
  -4  -8  -2   32.30    1.80
  -4  -8  -2   31.50    2.30
  -4  -8  -2   32.60    2.20
  -4  -8  -2   32.30    4.00
  -4  -8  -2   30.20    2.60
  -4  -8  -2   35.40    1.90
  -4  -8  -2   32.70    2.00
   4   8   2   33.50    8.70
   4   8   2   33.10    2.00
   4   8   2   33.50    2.30
   4   8   2   33.30    1.90
   4   8   2   33.70    2.30
  -5  -8  -2  111.59    4.40
  -5  -8  -2  104.19    5.00
  -5  -8  -2   96.19    5.10
  -5  -8  -2  105.39    4.50
  -5  -8  -2  102.09    4.50
  -5  -8  -2  109.99    7.40
  -5  -8  -2  104.69    4.70
   5   8   2  108.99    5.10
   5   8   2  109.69    4.40
   5   8   2  107.49    5.10
  -6  -8  -2   37.90    2.40
  -6  -8  -2   30.60    4.30
  -6  -8  -2   33.20    2.00
  -6  -8  -2   39.10    2.20
  -6  -8  -2   34.10    2.20
  -6  -8  -2   34.60    1.90
   6   8   2   35.40    2.70
   6   8   2   36.50    2.00
   6   8   2   37.60    2.60
  -7  -8  -2   10.50    1.20
  -7  -8  -2   11.70    1.50
  -7  -8  -2   11.90    0.90
  -7  -8  -2    9.70    4.10
  -7  -8  -2   12.40    1.30
  -7  -8  -2   10.20    1.40
   7   8   2   12.50    1.90
   7   8   2   12.10    1.20
   7   8   2   12.10    1.60
  -8  -8  -2    0.30    0.50
  -8  -8  -2    0.90    0.60
  -8  -8  -2    0.40    0.50
  -8  -8  -2    0.80    0.50
  -8  -8  -2    0.10    0.80
  -8  -8  -2    0.10    0.60
   8   8   2   -0.20    0.70
   8   8   2    0.50    0.60
   8   8   2   -1.30    1.00
   8   8   2    0.20    0.60
  -9  -8  -2   69.09    3.10
  -9  -8  -2   72.39    3.40
  -9  -8  -2   69.19    3.30
  -9  -8  -2   72.09    3.10
  -9  -8  -2   70.29    3.20
  -9  -8  -2   69.89    4.00
   9   8   2   70.19    3.50
   9   8   2   67.89    3.20
   9   8   2   64.89    3.80
 -10  -8  -2    3.70    0.70
 -10  -8  -2    3.50    0.60
 -10  -8  -2    3.30    0.50
 -10  -8  -2    3.60    0.80
  10   8   2    3.30    0.90
   4  -9  -2    9.70    0.80
   4  -9  -2    9.90    1.50
   4  -9  -2    9.30    1.40
  -4   9   2    9.00    0.80
  -4   9   2    8.20    0.80
  -4   9   2    6.30    1.00
   3  -9  -2   11.10    1.00
   3  -9  -2   13.90    2.30
   3  -9  -2   13.10    1.60
  -3   9   2    8.60    0.60
  -3   9   2    7.40    0.90
  -3   9   2    8.40    1.20
  -3   9   2    7.80    1.00
  -3   9   2    8.90    1.00
   2  -9  -2  185.78    6.90
  -2   9   2  173.58    7.00
  -2   9   2  171.68    6.60
  -2   9   2  179.38    7.00
   1  -9  -2    6.50    0.90
   1  -9  -2    7.70    1.90
  -1   9   2   -0.10    4.90
  -1   9   2    7.80    0.70
  -1   9   2    5.30    1.10
  -1   9   2    6.40    1.00
   0  -9  -2   29.30    2.20
   0  -9  -2   32.90    1.90
   0  -9  -2   31.60    3.20
   0   9   2   28.90    1.50
   0   9   2   30.50    4.40
   0   9   2   29.80    2.00
   0   9   2   30.40    1.70
  -1  -9  -2   65.09    3.70
  -1  -9  -2   59.59    3.10
  -1  -9  -2   64.39    3.00
  -1  -9  -2   64.39    3.90
   1   9   2   63.39    3.00
   1   9   2   61.69    2.90
   1   9   2   62.69    3.30
   1   9   2   63.79    2.80
  -2  -9  -2   36.60    2.50
  -2  -9  -2   37.10    2.00
   2   9   2   36.70    2.00
   2   9   2   37.60    1.90
   2   9   2   36.50    2.40
   2   9   2   38.20    2.10
  -3  -9  -2    0.00    0.90
  -3  -9  -2   -6.20    8.80
  -3  -9  -2    1.00    0.50
  -3  -9  -2    0.10    0.40
   3   9   2    0.40    0.50
   3   9   2   -0.40    0.70
   3   9   2    0.40    0.40
   3   9   2   -0.30    0.60
   3   9   2    0.10    0.40
  -4  -9  -2    3.90    0.60
  -4  -9  -2    6.00    1.00
  -4  -9  -2    4.90    1.30
  -4  -9  -2    5.70    1.60
  -4  -9  -2    4.90    0.70
  -4  -9  -2    9.60    4.50
   4   9   2    5.90    1.10
   4   9   2    6.60    0.90
   4   9   2    8.70    1.20
   4   9   2    5.80    0.80
   4   9   2    7.60    1.00
  -5  -9  -2   81.79    3.90
  -5  -9  -2   95.49    4.00
  -5  -9  -2   94.39    4.10
  -5  -9  -2   96.99    8.00
  -5  -9  -2   91.79    4.40
   5   9   2   96.79    4.00
   5   9   2   96.79    4.70
   5   9   2   94.89    4.70
  -6  -9  -2   55.69    2.80
  -6  -9  -2   58.39    3.10
  -6  -9  -2   54.69    2.60
  -6  -9  -2   57.89    3.00
  -6  -9  -2   47.60    6.00
  -6  -9  -2   53.09    2.70
   6   9   2   56.39    2.70
   6   9   2   55.49    3.30
   6   9   2   58.39    3.50
  -7  -9  -2   19.10    4.80
  -7  -9  -2   20.10    1.20
  -7  -9  -2   17.90    1.60
  -7  -9  -2   15.30    1.40
  -7  -9  -2   20.60    1.50
  -7  -9  -2   18.90    1.60
   7   9   2   20.00    1.90
   7   9   2   19.40    1.50
   7   9   2   21.80    2.10
   7   9   2   17.90    1.30
  -8  -9  -2   24.80    2.20
  -8  -9  -2   27.40    1.90
  -8  -9  -2   28.80    1.70
  -8  -9  -2   29.50    2.60
  -8  -9  -2   26.70    1.60
  -8  -9  -2   26.00    1.70
   8   9   2   28.60    2.10
   8   9   2   24.70    2.30
   8   9   2   28.30    1.60
   8   9   2   29.20    1.80
  -9  -9  -2   39.60    2.00
  -9  -9  -2   41.90    2.00
  -9  -9  -2   44.90    2.70
  -9  -9  -2   42.70    2.80
   9   9   2   40.30    2.10
   9   9   2   31.70    2.50
   9   9   2   42.20    2.40
   9   9   2   38.40    2.80
 -10  -9  -2    0.60    0.40
 -10  -9  -2    0.50    0.50
 -10  -9  -2    0.30    0.50
 -10  -9  -2    0.20    0.40
  10   9   2    0.60    0.70
   3 -10  -2   48.90    2.50
   3 -10  -2   51.09    2.60
   3 -10  -2   46.30    2.20
  -3  10   2   49.40    2.30
   2 -10  -2   10.70    0.90
   2 -10  -2   11.30    1.60
   2 -10  -2    9.70    1.50
  -2  10   2   11.10    0.70
  -2  10   2    9.00    1.10
   1 -10  -2   40.40    2.10
   1 -10  -2   41.30    2.90
   1 -10  -2   40.30    2.70
  -1  10   2   41.40    1.90
   0 -10  -2   64.59    3.70
   0 -10  -2   62.09    3.00
   0 -10  -2   64.29    3.20
   0 -10  -2   66.09    3.60
   0  10   2   64.69    2.90
  -1 -10  -2  109.29    4.70
  -1 -10  -2  116.49    5.20
  -1 -10  -2  109.19    4.60
  -1 -10  -2  110.09    5.10
   1  10   2  112.69    4.30
   1  10   2  100.79    7.60
   1  10   2  106.79    4.50
  -2 -10  -2   31.90    2.00
  -2 -10  -2   33.60    2.40
  -2 -10  -2   25.50    2.60
   2  10   2   33.60    2.30
   2  10   2   34.00    1.80
   2  10   2   30.60    1.80
   2  10   2   31.50    1.70
  -3 -10  -2   -1.20    1.00
  -3 -10  -2    0.60    0.40
  -3 -10  -2    0.40    0.50
   3  10   2    0.50    0.50
   3  10   2   -1.90    1.50
   3  10   2    0.30    0.40
   3  10   2    0.40    0.30
   3  10   2    0.30    1.00
  -4 -10  -2    2.50    1.70
  -4 -10  -2    0.60    0.50
  -4 -10  -2    0.80    0.50
   4  10   2    0.50    0.40
   4  10   2    0.30    0.80
   4  10   2   -0.30    0.70
   4  10   2    0.20    0.40
   4  10   2    0.40    0.50
  -5 -10  -2  110.09    4.90
  -5 -10  -2  116.69    5.10
   5  10   2  109.49    5.10
   5  10   2  101.89    4.60
   5  10   2  116.79    4.80
   5  10   2  117.49    5.30
  -6 -10  -2  150.98    5.90
  -6 -10  -2  128.29   13.30
  -6 -10  -2  150.98    6.00
  -6 -10  -2  142.39    6.20
   6  10   2  157.68    6.70
   6  10   2  158.48    6.60
   6  10   2  151.28    6.20
   6  10   2  153.18    5.90
  -7 -10  -2   10.80    0.90
  -7 -10  -2   10.40    1.10
  -7 -10  -2   12.60    1.90
  -7 -10  -2   11.90    1.30
   7  10   2   10.90    0.90
   7  10   2   12.90    1.60
  -8 -10  -2   26.10    1.60
  -8 -10  -2   29.70    2.40
  -8 -10  -2   27.20    1.60
   8  10   2   26.40    1.70
   8  10   2   27.20    1.90
   8  10   2   26.50    2.20
   8  10   2   25.00    1.50
  -9 -10  -2    3.60    0.60
  -9 -10  -2    5.20    0.80
  -9 -10  -2    4.00    0.60
   9  10   2    0.80    1.40
   9  10   2    4.70    0.60
   9  10   2    4.30    0.70
   2 -11  -2   44.10    1.90
   1 -11  -2   12.00    1.50
   1 -11  -2   14.80    1.00
   1 -11  -2   14.00    1.50
  -1  11   2   14.60    1.10
  -1  11   2   15.40    0.90
   0 -11  -2    2.00    0.90
   0 -11  -2    2.10    1.70
   0 -11  -2    1.90    0.40
   0  11   2    1.60    0.30
  -1 -11  -2   25.00    1.50
  -1 -11  -2   28.90    1.80
  -1 -11  -2   25.40    2.00
   1  11   2   25.80    1.40
   1  11   2   25.80    1.30
  -2 -11  -2   55.79    2.60
  -2 -11  -2   57.79    3.20
   2  11   2   54.69    2.60
   2  11   2   56.49    2.70
   2  11   2   58.79    2.40
  -3 -11  -2  164.28    7.00
  -3 -11  -2  155.38    6.30
   3  11   2  165.28    6.70
   3  11   2  163.18    6.40
   3  11   2  168.78    6.30
   3  11   2  173.78    6.30
  -4 -11  -2    1.20    2.20
  -4 -11  -2    1.30    0.50
   4  11   2    2.00    0.40
   4  11   2    1.20    0.90
   4  11   2    2.30    0.50
  -5 -11  -2   11.80    1.00
   5  11   2   12.70    1.00
   5  11   2   12.70    1.20
   5  11   2   11.60    1.20
   5  11   2   12.40    1.40
   5  11   2   10.10    1.40
  -6 -11  -2   73.79    3.50
  -6 -11  -2   73.39    3.20
   6  11   2   79.59    3.30
   6  11   2   76.49    3.90
   6  11   2   74.89    3.70
   6  11   2   80.89    3.50
  -7 -11  -2   18.60    1.10
  -7 -11  -2   16.90    1.50
  -7 -11  -2   17.10    1.30
   7  11   2   14.40    1.80
   7  11   2   18.70    1.50
   7  11   2   17.20    1.10
   7  11   2   17.40    1.30
  -8 -11  -2    0.60    0.60
  -8 -11  -2   -0.40    0.70
  -8 -11  -2   -0.20    0.50
   8  11   2   -0.60    0.40
   8  11   2   -2.10    1.00
   8  11   2   -0.30    0.50
   8  11   2    0.60    0.30
  -9 -11  -2    0.60    0.50
   9  11   2    0.20    0.40
   9  11   2    0.30    0.60
   0 -12  -2    2.10    0.40
   0 -12  -2    4.60    1.10
   0  12   2    2.90    0.50
   0  12   2    3.40    0.40
  -1 -12  -2    4.40    1.20
  -1 -12  -2    2.50    0.40
  -1 -12  -2    2.50    0.70
   1  12   2    3.00    0.50
   1  12   2    3.90    0.50
  -2 -12  -2   14.70    2.20
  -2 -12  -2   13.70    1.10
  -2 -12  -2   13.90    0.90
   2  12   2   13.30    0.90
  -3 -12  -2   45.40    2.10
  -3 -12  -2   44.30    2.20
   3  12   2   48.90    2.80
   3  12   2   49.40    2.00
   3  12   2   47.00    2.20
  -4 -12  -2    5.70    0.70
  -4 -12  -2    6.30    0.80
   4  12   2    6.70    0.60
   4  12   2    6.70    1.60
   4  12   2    6.30    0.70
   4  12   2    5.80    0.80
  -5 -12  -2   75.29    3.20
   5  12   2   77.29    3.70
   5  12   2   75.09    3.20
   5  12   2   73.39    3.20
   5  12   2   78.59    3.10
  -6 -12  -2    5.50    0.60
   6  12   2    5.10    0.60
   6  12   2    5.60    1.10
   6  12   2    5.90    0.80
   6  12   2    3.20    1.10
  -7 -12  -2   17.70    1.60
  -7 -12  -2   16.50    0.90
   7  12   2   16.10    0.90
   7  12   2   15.20    1.40
   7  12   2   16.90    1.10
   7  12   2   10.80    1.50
  -8 -12  -2    1.80    0.60
   8  12   2    2.30    0.50
   8  12   2    1.50    0.30
  -2 -13  -2   26.30    1.40
  -2 -13  -2   27.00    1.20
   2  13   2   29.40    1.30
  -3 -13  -2   37.50    1.70
   3  13   2   36.30    1.80
  -4 -13  -2    9.30    0.70
   4  13   2    8.40    0.70
  -5 -13  -2   -0.20    0.20
   5  13   2   -0.10    0.20
  -6 -13  -2   48.00    2.00
   6  13   2   48.60    1.90
   6  12  -3    3.40    0.50
  -6 -12   3    2.20    1.20
  -6 -12   3    3.30    0.70
   5  12  -3    0.20    0.30
  -5 -12   3    0.00    0.30
  -5 -12   3    0.60    0.70
   4  12  -3    6.20    0.60
  -4 -12   3    5.40    0.70
  -4 -12   3    4.40    1.10
   3  12  -3   15.60    0.90
   3  12  -3   15.30    1.00
  -3 -12   3   17.00    1.10
   2  12  -3    0.80    0.30
  -2 -12   3    0.80    0.50
   1  12  -3    6.10    0.60
  -1 -12   3    6.20    0.80
  -1 -12   3    4.50    0.60
   0  12  -3   39.20    1.60
   0 -12   3   33.90    1.50
   7  11  -3   28.10    1.80
   7  11  -3   26.90    1.60
   7  11  -3   29.40    1.40
  -7 -11   3   25.70    1.60
  -7 -11   3   28.60    1.70
   6  11  -3    1.80    1.40
   6  11  -3    0.00    0.30
   6  11  -3    0.50    0.80
  -6 -11   3   -0.20    0.30
  -6 -11   3   -0.80    0.60
   5  11  -3   23.40    1.50
   5  11  -3   23.40    1.90
   5  11  -3   21.80    2.50
   5  11  -3   25.40    1.60
  -5 -11   3   20.90    1.80
  -5 -11   3   23.60    1.40
   4  11  -3    2.50    0.50
   4  11  -3    1.30    0.70
   4  11  -3    2.20    0.80
   4  11  -3    3.60    1.50
  -4 -11   3    2.30    1.10
  -4 -11   3    2.40    0.60
   3  11  -3    0.80    1.20
   3  11  -3    1.80    0.50
   3  11  -3    2.60    0.60
  -3 -11   3    1.90    0.50
  -3 -11   3    0.20    0.80
   2  11  -3    0.70    0.40
   2  11  -3    0.50    0.30
  -2 -11   3    0.80    0.50
  -2 -11   3    0.80    0.80
  -2 -11   3    3.50    2.00
   1  11  -3    0.80    0.30
   1  11  -3    0.60    0.30
  -1 -11   3    0.50    0.40
  -1 -11   3    0.90    0.60
   0  11  -3  139.79    5.30
   0 -11   3  141.89    5.50
   0 -11   3  138.19    5.40
  -1  11  -3    0.40    0.20
   1 -11   3    0.60    0.40
  -2  11  -3   37.10    2.00
  -2  11  -3   43.30    1.60
   2 -11   3   41.90    1.90
   8  10  -3    9.30    1.30
   8  10  -3    9.10    1.00
  -8 -10   3    6.20    0.90
  -8 -10   3    7.80    1.20
  -8 -10   3    8.50    1.00
  -8 -10   3    7.80    0.80
   7  10  -3   -0.20    0.70
   7  10  -3    0.10    0.40
   7  10  -3   -0.50    1.30
  -7 -10   3    0.20    0.60
  -7 -10   3    0.50    0.60
  -7 -10   3   -1.20    0.90
  -7 -10   3    0.50    0.40
  -7 -10   3   -0.70    0.70
   6  10  -3   31.80    1.80
   6  10  -3   27.90    2.60
   6  10  -3   33.00    2.40
  -6 -10   3   30.40    2.00
  -6 -10   3   34.00    2.30
  -6 -10   3   30.80    1.90
   5  10  -3    6.70    0.80
   5  10  -3    6.70    1.60
   5  10  -3    8.50    1.50
  -5 -10   3    8.50    1.50
  -5 -10   3    7.50    0.90
  -5 -10   3    7.00    1.10
   4  10  -3   -0.30    0.90
   4  10  -3    1.00    0.50
   4  10  -3    1.10    0.90
   4  10  -3    1.90    1.30
  -4 -10   3    1.20    1.30
  -4 -10   3    0.70    0.50
   3  10  -3    2.20    0.70
   3  10  -3    3.20    1.00
   3  10  -3    1.50    1.30
   3  10  -3    2.90    0.70
   3  10  -3    1.50    1.20
  -3 -10   3    2.30    0.70
  -3 -10   3    2.10    0.60
  -3 -10   3    2.40    1.00
  -3 -10   3    4.60    1.50
   2  10  -3   22.30    1.60
   2  10  -3   22.70    1.50
   2  10  -3   18.10    1.80
   2  10  -3   24.90    3.10
   2  10  -3   20.60    1.40
  -2 -10   3   23.80    1.60
  -2 -10   3   23.40    1.70
  -2 -10   3   23.50    2.70
  -2 -10   3   22.30    2.10
   1  10  -3   59.89    2.70
   1  10  -3   51.49    5.80
   1  10  -3   55.79    2.70
   1  10  -3   56.59    2.80
  -1 -10   3   58.49    3.80
  -1 -10   3   53.59    3.40
  -1 -10   3   57.99    2.80
  -1 -10   3   55.09    2.90
   0  10  -3  185.98    6.80
   0  10  -3  188.28    7.10
   0  10  -3  177.88    7.00
   0 -10   3  178.48    7.70
   0 -10   3  185.48    7.60
   0 -10   3  188.38    7.20
   0 -10   3  184.18    7.30
  -1  10  -3    9.40    0.80
   1 -10   3    9.90    1.10
   1 -10   3    7.20    2.40
   1 -10   3   10.30    1.20
   1 -10   3    8.80    1.90
  -2  10  -3   58.19    2.30
   2 -10   3   49.30    3.80
   2 -10   3   45.80    3.30
   2 -10   3   57.39    2.50
  -3  10  -3    5.70    0.60
  -3  10  -3    5.00    0.70
   3 -10   3    5.50    0.70
   3 -10   3    1.30    1.40
  -9  -9   3   21.50    1.70
  -9  -9   3   23.60    1.30
  -9  -9   3   26.80    2.00
  -9  -9   3   21.60    1.20
   8   9  -3   11.50    1.50
   8   9  -3   11.10    1.90
  -8  -9   3   13.80    1.10
  -8  -9   3   11.00    1.30
  -8  -9   3   14.70    1.40
  -8  -9   3   12.20    1.00
  -8  -9   3   12.70    1.20
   7   9  -3    7.60    2.00
   7   9  -3    4.90    1.20
   7   9  -3    5.80    0.90
  -7  -9   3    5.10    0.90
  -7  -9   3    4.10    0.90
  -7  -9   3    5.30    0.90
  -7  -9   3    5.60    1.10
  -7  -9   3    5.50    0.90
   6   9  -3   81.29    4.50
   6   9  -3   80.79    3.70
  -6  -9   3   87.39    4.10
  -6  -9   3   88.89    4.60
  -6  -9   3   83.89    3.50
  -6  -9   3   86.49    3.90
  -6  -9   3   79.79    3.70
   5   9  -3   42.00    3.00
   5   9  -3   43.30    2.40
  -5  -9   3   38.80    2.50
  -5  -9   3   46.20    2.30
  -5  -9   3   41.10    2.40
  -5  -9   3   43.60    2.60
   4   9  -3   10.90    1.60
   4   9  -3   10.10    1.20
   4   9  -3   11.10    1.40
  -4  -9   3   12.40    1.40
  -4  -9   3    9.90    1.80
  -4  -9   3   11.10    1.20
  -4  -9   3    8.10    1.40
   3   9  -3    6.60    1.00
   3   9  -3    7.90    1.50
   3   9  -3    5.60    1.30
   3   9  -3    9.70    1.20
   3   9  -3    8.10    1.00
  -3  -9   3    6.10    1.00
  -3  -9   3    5.70    0.90
  -3  -9   3    7.50    1.50
  -3  -9   3    5.90    1.20
   2   9  -3  140.79    6.20
   2   9  -3  136.69    6.10
   2   9  -3  145.09    5.80
   2   9  -3  140.89    5.70
   2   9  -3  136.09    5.70
  -2  -9   3  136.69    6.30
  -2  -9   3  143.49    6.60
  -2  -9   3  143.39    5.70
   1   9  -3  170.58    6.70
   1   9  -3  169.98    6.80
   1   9  -3  172.38    6.80
  -1  -9   3  163.28    7.00
  -1  -9   3  180.58    6.80
  -1  -9   3  163.78    7.60
  -1  -9   3  170.98    7.30
  -1  -9   3  171.68    7.50
   0   9  -3  171.88    6.80
   0   9  -3  168.08    8.90
   0   9  -3  168.28    7.60
   0   9  -3  171.88    6.90
   0  -9   3  171.68    7.30
   0  -9   3  176.28    6.90
   0  -9   3  178.08    7.70
   0  -9   3  174.58    7.40
  -1   9  -3  103.99    4.40
  -1   9  -3  123.79    8.40
  -1   9  -3  100.89    4.10
  -1   9  -3  100.49    4.90
  -1   9  -3  112.19    4.60
   1  -9   3  107.99    5.10
   1  -9   3   99.09    4.70
   1  -9   3  104.19    5.50
   1  -9   3  108.29    4.60
  -2   9  -3    5.30    0.60
  -2   9  -3    5.30    1.10
   2  -9   3    5.90    2.70
   2  -9   3    5.40    0.80
  -3   9  -3   15.80    1.00
  -3   9  -3   14.80    1.40
   3  -9   3   16.30    1.20
   3  -9   3   13.40    2.90
  -4   9  -3    0.50    0.90
  -4   9  -3    1.30    0.40
   4  -9   3    2.50    1.80
   4  -9   3    1.40    0.40
   9   8  -3   33.50    2.30
  -9  -8   3   30.80    1.70
  -9  -8   3   29.80    1.80
  -9  -8   3   33.50    1.70
  -9  -8   3   29.60    1.90
   8   8  -3   60.59    3.50
   8   8  -3   56.89    3.80
  -8  -8   3   62.79    3.50
  -8  -8   3   64.39    3.10
  -8  -8   3   62.19    3.20
  -8  -8   3   67.69    3.10
  -8  -8   3   65.29    3.00
   7   8  -3   12.10    1.50
   7   8  -3   13.10    2.90
  -7  -8   3   13.40    1.40
  -7  -8   3   11.70    1.60
  -7  -8   3   12.50    1.50
  -7  -8   3   11.60    1.70
  -7  -8   3   12.20    1.30
   6   8  -3    0.90    0.90
   6   8  -3    0.80    0.60
  -6  -8   3    2.00    0.80
  -6  -8   3    2.20    0.80
  -6  -8   3    5.80    3.90
  -6  -8   3    1.40    0.60
  -6  -8   3    0.50    1.20
  -6  -8   3    2.20    0.80
   5   8  -3   55.79    3.60
   5   8  -3   53.99    2.90
  -5  -8   3   57.49    2.80
  -5  -8   3   58.59    3.20
  -5  -8   3   56.09    3.00
  -5  -8   3   59.09    3.20
  -5  -8   3   55.29    3.00
  -5  -8   3   53.59    5.80
   4   8  -3    2.20    0.90
   4   8  -3    1.20    0.80
   4   8  -3    1.50    0.60
  -4  -8   3    1.40    0.50
  -4  -8   3   -0.50    1.00
  -4  -8   3    0.50    1.00
  -4  -8   3    1.00    1.20
  -4  -8   3    1.90    0.80
  -4  -8   3    1.40    3.10
  -4  -8   3    2.50    1.00
   3   8  -3  705.93   27.20
   3   8  -3  760.52   26.40
   3   8  -3  693.43   25.80
   3   8  -3  745.33   26.10
  -3  -8   3  787.52   27.20
  -3  -8   3  692.23   25.70
  -3  -8   3  728.63   26.10
  -3  -8   3  737.83   26.80
  -3  -8   3  758.12   26.20
   2   8  -3   11.30    1.20
   2   8  -3    9.00    1.10
   2   8  -3   10.60    1.60
   2   8  -3    9.40    1.10
  -2  -8   3    8.10    1.50
  -2  -8   3   10.40    1.20
  -2  -8   3   10.70    1.30
  -2  -8   3   10.40    1.40
  -2  -8   3    7.70    1.30
   1   8  -3  766.82   28.00
   1   8  -3  797.32   28.10
   1   8  -3  776.82   28.40
   1   8  -3  785.62   28.30
   1   8  -3  815.52   28.10
  -1  -8   3  811.22   28.00
  -1  -8   3  796.52   28.30
  -1  -8   3  805.72   28.80
  -1  -8   3  810.32   28.60
   0   8  -3   46.60    2.40
   0   8  -3   49.40    2.60
   0   8  -3   47.20    2.50
   0  -8   3   45.80    3.20
   0  -8   3   43.00    2.70
   0  -8   3   49.90    2.60
   0  -8   3   52.29    3.80
  -1   8  -3    9.30    1.10
  -1   8  -3   13.20    2.90
  -1   8  -3    9.80    1.00
  -1   8  -3    7.40    0.90
  -1   8  -3    7.60    1.10
   1  -8   3   10.00    1.20
   1  -8   3   10.90    2.00
   1  -8   3    9.70    1.60
   1  -8   3    4.50    2.20
   1  -8   3    8.50    1.30
  -2   8  -3    0.50    0.50
  -2   8  -3    0.40    3.20
  -2   8  -3    0.70    0.30
   2  -8   3    0.90    0.60
   2  -8   3    1.30    1.20
   2  -8   3    1.10    1.90
   2  -8   3    1.20    1.90
  -3   8  -3   92.49    4.60
  -3   8  -3   88.79    3.70
  -3   8  -3   87.59    3.80
  -3   8  -3   75.69    8.60
  -3   8  -3   89.79    4.20
   3  -8   3   94.19    4.00
  -4   8  -3   76.49    3.80
  -4   8  -3   77.29    3.00
  -4   8  -3   69.99    3.10
   4  -8   3   77.89    3.40
  -5   8  -3   29.70    1.80
  -5   8  -3   29.90    1.70
  -5   8  -3   27.90    1.50
   5  -8   3   30.90    1.70
   5  -8   3   25.10    3.70
   9   7  -3   39.40    2.80
  -9  -7   3   38.70    2.10
  -9  -7   3   41.90    2.20
  -9  -7   3   40.60    2.10
  -9  -7   3   36.60    2.30
  -9  -7   3   37.60    2.10
   8   7  -3   29.80    2.60
  -8  -7   3   36.30    2.10
  -8  -7   3   33.40    2.20
  -8  -7   3   30.90    2.30
  -8  -7   3   31.30    2.00
  -8  -7   3   30.90    2.20
  -8  -7   3   35.50    2.80
   7   7  -3    5.00    1.30
  -7  -7   3    4.80    1.00
  -7  -7   3    3.50    0.80
  -7  -7   3    6.20    1.30
  -7  -7   3    5.60    1.10
  -7  -7   3    8.50    3.70
  -7  -7   3    4.00    0.90
  -7  -7   3    6.00    1.20
   6   7  -3   10.80    1.90
   6   7  -3   10.30    1.30
  -6  -7   3   11.10    1.40
  -6  -7   3   10.80    1.50
  -6  -7   3   10.30    1.10
  -6  -7   3   12.40    1.60
  -6  -7   3   12.70    1.80
  -6  -7   3   11.30    1.50
  -6  -7   3   14.70    3.30
   5   7  -3  161.78    6.90
  -5  -7   3  159.88    8.30
  -5  -7   3  171.28    7.10
  -5  -7   3  180.38    6.70
  -5  -7   3  176.78    7.30
  -5  -7   3  173.58    7.30
  -5  -7   3  176.08    7.10
  -5  -7   3  184.28    8.00
   4   7  -3  526.15   20.00
   4   7  -3  564.24   23.90
   4   7  -3  562.34   20.40
   4   7  -3  558.14   21.30
  -4  -7   3  543.85   21.10
  -4  -7   3  557.24   20.40
  -4  -7   3  578.24   20.20
  -4  -7   3  593.24   21.00
  -4  -7   3  558.44   20.30
  -4  -7   3  598.94   20.70
  -4  -7   3  585.74   21.10
   3   7  -3  772.02   30.70
   3   7  -3  775.12   28.00
   3   7  -3  761.92   27.80
   3   7  -3  794.92   28.90
  -3  -7   3  808.22   28.50
  -3  -7   3  800.12   28.00
  -3  -7   3  761.82   28.00
  -3  -7   3  838.92   28.40
  -3  -7   3  808.22   28.20
  -3  -7   3  775.42   27.60
  -3  -7   3  808.92   28.00
  -3  -7   3  809.72   28.70
  -3  -7   3  781.82   28.40
   2   7  -3    8.30    1.30
   2   7  -3    8.30    1.00
   2   7  -3    5.40    3.80
   2   7  -3    7.90    1.10
   2   7  -3   11.10    1.40
  -2  -7   3    3.90    6.00
  -2  -7   3    5.50    1.20
  -2  -7   3    7.90    1.20
  -2  -7   3    6.70    1.00
  -2  -7   3    5.50    1.10
  -2  -7   3    7.40    0.90
   1   7  -3  413.96   15.40
   1   7  -3  428.86   15.40
   1   7  -3  419.66   17.10
   1   7  -3  420.86   15.50
   1   7  -3  421.16   16.00
  -1  -7   3  422.56   15.30
  -1  -7   3  431.96   15.60
  -1  -7   3  440.16   15.90
  -1  -7   3  416.56   20.10
  -1  -7   3  441.56   16.00
   0   7  -3  116.79    5.20
   0   7  -3  117.09    8.50
   0   7  -3  119.79    5.00
   0   7  -3  120.19    5.00
   0   7  -3  120.39    5.00
   0   7  -3  116.79    6.00
   0  -7   3  122.69    5.30
   0  -7   3  121.19    5.50
   0  -7   3  118.79    5.20
   0  -7   3  121.59   14.90
   0  -7   3  121.49    5.00
  -1   7  -3  300.47   11.20
  -1   7  -3  319.17   11.60
  -1   7  -3  304.17   11.30
  -1   7  -3  288.87   11.00
  -1   7  -3  305.87   12.80
   1  -7   3  288.47   12.60
   1  -7   3  306.07   11.70
   1  -7   3  290.77   11.50
   1  -7   3  303.47   11.20
   1  -7   3  299.47   11.50
  -2   7  -3   58.39    2.70
  -2   7  -3   61.89    3.00
  -2   7  -3   58.89    2.80
  -2   7  -3   61.99    5.20
  -2   7  -3   64.69    3.30
  -2   7  -3   57.99    2.80
   2  -7   3   60.29    4.20
   2  -7   3   62.09    3.60
   2  -7   3   60.69    3.00
   2  -7   3   54.79    3.60
  -3   7  -3    3.80    3.00
  -3   7  -3    2.60    0.90
  -3   7  -3    3.50    0.70
  -3   7  -3    4.10    0.70
  -3   7  -3    2.20    0.50
   3  -7   3    6.30    2.10
   3  -7   3    0.30    1.30
   3  -7   3    2.20    0.70
   3  -7   3    2.70    1.40
  -4   7  -3   82.49    4.50
  -4   7  -3   78.79    8.60
  -4   7  -3   83.09    4.10
  -4   7  -3   82.09    3.60
  -4   7  -3   81.09    3.40
   4  -7   3   86.99    3.80
   4  -7   3   81.39    5.20
  -5   7  -3   22.70    1.40
  -5   7  -3   22.30    1.70
  -5   7  -3   23.60    1.90
  -5   7  -3   25.10    1.80
   5  -7   3   24.20    1.80
   5  -7   3   16.10    3.10
  -6   7  -3   15.80    1.20
  -6   7  -3   16.30    1.10
  -6   7  -3   15.70    1.20
  -6   7  -3   16.60    1.30
   6  -7   3   11.90    2.50
 -10  -6   3    7.00    0.90
 -10  -6   3    6.70    0.80
 -10  -6   3    7.20    0.80
   9   6  -3   80.69    4.80
  -9  -6   3   88.59    4.20
  -9  -6   3   95.29    4.10
  -9  -6   3  100.79    4.10
  -9  -6   3   86.79    3.90
  -9  -6   3   88.99    4.00
   8   6  -3    7.50    1.70
  -8  -6   3    7.50    1.30
  -8  -6   3    7.00    1.20
  -8  -6   3    6.80    1.10
  -8  -6   3    7.40    1.30
  -8  -6   3    7.10    1.10
  -8  -6   3    7.30    1.20
   7   6  -3    3.90    1.40
  -7  -6   3    6.30    1.10
  -7  -6   3    2.90    1.10
  -7  -6   3    4.90    2.80
  -7  -6   3    2.40    0.90
  -7  -6   3    2.50    0.80
   6   6  -3   48.00    3.50
   6   6  -3   49.00    3.60
  -6  -6   3   50.39    3.30
  -6  -6   3   44.90    2.90
  -6  -6   3   52.29    2.90
  -6  -6   3   51.29    4.60
  -6  -6   3   48.50    2.90
  -6  -6   3   48.50    3.00
  -6  -6   3   49.50    3.30
   5   6  -3  180.68    7.50
   5   6  -3  183.58    8.30
   5   6  -3  184.38   12.40
  -5  -6   3  204.08    7.90
  -5  -6   3  190.88    8.80
  -5  -6   3  197.48    7.20
   4   6  -3  418.46   15.70
   4   6  -3  435.06   17.70
   4   6  -3  413.86   16.50
   4   6  -3  409.76   15.40
  -4  -6   3  446.26   16.00
  -4  -6   3  444.66   15.50
  -4  -6   3  455.45   15.90
  -4  -6   3  427.26   15.80
  -4  -6   3  441.56   16.30
  -4  -6   3  427.76   15.80
   3   6  -3 1302.37   46.80
   3   6  -3 1292.37   45.70
   3   6  -3 1235.58   45.50
   3   6  -3 1306.27   46.50
  -3  -6   3 1382.86   46.10
  -3  -6   3 1300.97   46.20
  -3  -6   3 1389.36   45.90
  -3  -6   3 1331.97   46.20
  -3  -6   3 1343.67   46.10
  -3  -6   3 1266.57   45.80
  -3  -6   3 1327.07   45.60
   2   6  -3    4.70    0.80
   2   6  -3    5.40    1.10
   2   6  -3    3.40    0.80
   2   6  -3    3.50    2.50
  -2  -6   3    2.70    4.70
  -2  -6   3    6.50    1.20
  -2  -6   3    4.90    1.00
  -2  -6   3    3.80    0.70
  -2  -6   3    4.20    0.80
  -2  -6   3    4.10    1.40
  -2  -6   3    4.30    1.00
   1   6  -3   10.30    2.50
   1   6  -3   12.80    1.20
   1   6  -3   13.30    1.30
   1   6  -3   12.90    1.20
  -1  -6   3   11.80    1.30
  -1  -6   3   13.80    1.50
  -1  -6   3   12.50    1.50
  -1  -6   3   16.40    4.40
   0   6  -3  161.08    7.80
   0   6  -3  161.88    6.50
   0   6  -3  174.88    6.80
   0   6  -3  159.08    6.80
   0   6  -3  165.68    6.50
   0  -6   3  163.88    7.50
   0  -6   3  168.38    6.70
   0  -6   3  173.48    6.80
   0  -6   3  167.08    6.80
   0  -6   3  178.58   11.10
   0  -6   3  160.78    6.50
  -1   6  -3  188.08    7.60
  -1   6  -3  188.68    7.50
  -1   6  -3  227.78    8.00
  -1   6  -3  195.58    7.70
  -1   6  -3  200.48    7.90
   1  -6   3  196.68    7.60
   1  -6   3  196.18    7.90
   1  -6   3  215.58    8.60
   1  -6   3  190.48   13.20
   1  -6   3  187.98    7.90
   1  -6   3  194.08    7.80
  -2   6  -3  115.79    4.90
  -2   6  -3  114.89    4.70
  -2   6  -3  108.49    4.70
  -2   6  -3  108.79    4.60
  -2   6  -3  120.79    5.20
  -2   6  -3  119.39    6.50
   2  -6   3  115.69   14.50
   2  -6   3  118.69    4.90
   2  -6   3  125.19    5.70
   2  -6   3  111.09    5.10
   2  -6   3  111.89    5.00
  -3   6  -3   55.79    5.20
  -3   6  -3   53.39    2.60
  -3   6  -3   48.60    3.60
  -3   6  -3   56.49    3.20
  -3   6  -3   54.19    2.60
   3  -6   3   56.89    4.40
   3  -6   3   51.69    3.30
   3  -6   3   55.69    3.10
   3  -6   3   51.59    2.80
  -4   6  -3   20.40    1.30
  -4   6  -3   21.20    2.10
  -4   6  -3   18.00    4.20
  -4   6  -3   20.60    1.60
  -4   6  -3   20.10    2.10
   4  -6   3   23.10    2.20
   4  -6   3   23.10    2.70
   4  -6   3   22.90    2.60
   4  -6   3   20.60    1.70
  -5   6  -3   90.69    4.00
  -5   6  -3   88.99    9.70
  -5   6  -3   90.79    3.50
  -5   6  -3   94.29    4.50
  -5   6  -3   91.39    4.50
  -5   6  -3   93.19    4.90
   5  -6   3  102.59    5.30
   5  -6   3   91.69    4.10
  -6   6  -3   48.40    2.90
  -6   6  -3   46.10    2.70
  -6   6  -3   47.40    2.90
  -6   6  -3   47.40    2.30
   6  -6   3   50.19    2.50
   6  -6   3   49.80    3.70
  -7   6  -3    4.60    0.80
  -7   6  -3    4.50    0.70
  -7   6  -3    5.00    0.80
   7  -6   3    4.60    2.10
 -10  -5   3   27.30    1.40
 -10  -5   3   24.60    1.40
 -10  -5   3   27.50    1.50
 -10  -5   3   27.00    1.90
  -9  -5   3   45.00    2.60
  -9  -5   3   47.00    2.60
  -9  -5   3   42.80    2.40
  -9  -5   3   48.00    2.60
  -9  -5   3   48.50    2.60
   8   5  -3    7.80    2.10
  -8  -5   3   11.70    1.70
  -8  -5   3   10.60    1.50
  -8  -5   3    7.60    1.20
  -8  -5   3    8.40    1.30
  -8  -5   3    9.20    1.30
  -8  -5   3   11.20    1.30
   7   5  -3    1.20    1.50
  -7  -5   3    1.00    0.50
  -7  -5   3    0.80    0.90
  -7  -5   3    2.20    0.80
  -7  -5   3    2.10    0.80
  -7  -5   3    3.10    1.00
  -7  -5   3    2.30    0.90
  -7  -5   3   -0.40    2.60
   6   5  -3  312.97   13.00
  -6  -5   3  347.27   13.20
  -6  -5   3  314.87   13.00
  -6  -5   3  345.17   12.70
  -6  -5   3  337.47   12.60
  -6  -5   3  338.47   12.70
  -6  -5   3  329.37   12.50
  -6  -5   3  330.47   13.80
   5   5  -3   91.09    8.70
   5   5  -3   92.59    4.80
  -5  -5   3   93.79    4.40
  -5  -5   3   95.29    3.90
  -5  -5   3   94.99    4.40
  -5  -5   3  103.49    5.50
  -5  -5   3   96.19    4.50
  -5  -5   3   99.59    4.50
   4   5  -3   88.49    4.60
   4   5  -3   86.29    3.90
   4   5  -3   94.59    6.60
  -4  -5   3   93.49    3.90
  -4  -5   3   92.29    4.20
  -4  -5   3   92.59    4.30
  -4  -5   3   96.19    4.30
  -4  -5   3   94.09    4.50
  -4  -5   3   93.99    4.40
  -4  -5   3   97.49    4.30
  -4  -5   3   90.79    4.90
   3   5  -3  961.10   34.50
   3   5  -3 1019.60   35.90
   3   5  -3  965.70   35.40
  -3  -5   3  977.30   34.60
  -3  -5   3  983.70   35.10
  -3  -5   3 1071.59   35.00
  -3  -5   3  968.40   35.30
  -3  -5   3 1002.10   35.10
  -3  -5   3 1021.10   35.00
   2   5  -3  250.77    9.40
   2   5  -3  259.27   10.50
   2   5  -3  264.87   10.20
  -2  -5   3  259.97    9.90
  -2  -5   3  253.97   10.80
   1   5  -3   88.19    4.30
   1   5  -3   94.19    3.80
   1   5  -3   94.49    4.80
  -1  -5   3   78.99    3.90
  -1  -5   3   81.19    3.90
  -1  -5   3  100.79    3.90
  -1  -5   3   88.49    6.00
   0   5  -3  228.88    8.70
   0   5  -3  221.08    9.10
   0   5  -3  235.18    9.50
   0  -5   3  241.08   11.10
   0  -5   3  230.58    8.90
   0  -5   3  255.67    9.50
   0  -5   3  227.58    8.80
  -1   5  -3  826.52   30.80
  -1   5  -3  856.01   29.00
  -1   5  -3  792.82   28.90
  -1   5  -3  842.42   29.30
  -1   5  -3  797.02   29.40
  -1   5  -3  845.62   29.80
   1  -5   3  798.32   31.50
   1  -5   3  810.22   29.10
   1  -5   3  847.62   29.20
   1  -5   3  815.82   29.00
   1  -5   3  893.81   29.60
  -2   5  -3  166.48    7.10
  -2   5  -3  175.38    6.90
  -2   5  -3  184.68    8.30
  -2   5  -3  174.48    7.20
  -2   5  -3  175.68    6.90
  -2   5  -3  183.38    7.00
  -2   5  -3  169.08    6.80
   2  -5   3  185.78   12.00
   2  -5   3  185.68    7.20
   2  -5   3  190.08    7.50
   2  -5   3  184.08    7.00
   2  -5   3  197.58    7.40
  -3   5  -3   53.89    2.60
  -3   5  -3   54.89    3.10
  -3   5  -3   55.59    4.40
  -3   5  -3   51.49    2.60
  -3   5  -3   54.19    2.80
  -3   5  -3   53.19    2.70
   3  -5   3   55.39    2.90
   3  -5   3   56.39    2.80
   3  -5   3   53.99    3.10
   3  -5   3   65.09    9.60
   3  -5   3   57.79    3.10
  -4   5  -3   50.59    5.20
  -4   5  -3   54.29    3.10
  -4   5  -3   50.39    2.70
  -4   5  -3   45.80    2.20
  -4   5  -3   47.00    2.50
  -4   5  -3   49.10    2.50
   4  -5   3   41.10    3.00
   4  -5   3   43.60    2.80
   4  -5   3   50.49    2.70
   4  -5   3   47.20    3.00
  -5   5  -3   67.49    3.30
  -5   5  -3   76.09    3.90
  -5   5  -3   63.39    2.80
  -5   5  -3   60.29    6.70
  -5   5  -3   69.09    4.20
  -5   5  -3   68.49    3.20
   5  -5   3   67.79    3.30
   5  -5   3   62.79    3.80
   5  -5   3   71.79    4.00
  -6   5  -3   50.79    3.30
  -6   5  -3   54.39    2.60
  -6   5  -3   48.30    2.50
  -6   5  -3   49.20    3.00
   6  -5   3   46.50    3.80
   6  -5   3   50.19    2.80
  -7   5  -3   -0.20    0.50
  -7   5  -3    0.20    0.60
  -7   5  -3    0.60    0.80
   7  -5   3    0.50    1.30
  -8   5  -3    1.70    0.50
  -8   5  -3    2.20    0.50
 -10  -4   3    0.30    0.40
 -10  -4   3    0.50    0.90
 -10  -4   3   -1.10    0.50
  -9  -4   3   59.69    3.30
  -9  -4   3   68.39    3.30
  -9  -4   3   66.59    3.20
  -9  -4   3   62.79    3.00
  -9  -4   3   66.79    3.40
  -9  -4   3   67.09    3.20
  -8  -4   3    7.10    1.20
  -8  -4   3   10.80    1.40
  -8  -4   3    6.40    1.20
  -8  -4   3   10.50    1.30
  -8  -4   3    8.60    1.30
  -7  -4   3    0.30    0.40
  -7  -4   3    1.30    0.90
  -7  -4   3    0.10    0.70
  -7  -4   3    0.60    0.70
  -7  -4   3    0.60    0.60
  -7  -4   3   -1.00    2.30
  -7  -4   3    0.00    0.70
   6   4  -3  230.38   18.00
   6   4  -3  222.38   15.20
   6   4  -3  217.48    9.60
  -6  -4   3  233.78    9.30
  -6  -4   3  244.08    9.40
  -6  -4   3  234.58    9.10
  -6  -4   3  214.78    9.10
  -6  -4   3  241.58   10.40
  -6  -4   3  242.48    9.70
  -6  -4   3  256.37    9.40
   5   4  -3  100.29    8.10
   5   4  -3   94.99    4.90
   5   4  -3   95.69    8.90
  -5  -4   3  107.19    4.50
  -5  -4   3  106.39    4.70
  -5  -4   3   93.89    4.90
  -5  -4   3  105.69    4.90
  -5  -4   3   99.89    5.50
  -5  -4   3   96.19    3.90
  -5  -4   3  105.39    4.70
  -5  -4   3  109.89    4.70
   4   4  -3  445.86   17.00
   4   4  -3  428.66   16.20
  -4  -4   3  437.46   16.10
  -4  -4   3  453.95   16.00
  -4  -4   3  430.96   16.00
  -4  -4   3  436.46   15.90
  -4  -4   3  435.76   16.00
  -4  -4   3  440.26   16.60
  -4  -4   3  429.06   15.80
   3   4  -3   57.89    2.60
   3   4  -3   57.09    3.20
   3   4  -3   56.29    4.10
  -3  -4   3   56.69    3.30
  -3  -4   3   61.29    3.00
  -3  -4   3   57.19    2.90
   2   4  -3  397.16   14.80
   2   4  -3  377.36   14.00
  -2  -4   3  417.26   14.50
   1   4  -3  675.13   23.50
   1   4  -3  636.14   22.90
  -1  -4   3  664.03   23.00
  -1  -4   3  655.13   23.80
   0   4  -3    4.60    1.30
   0   4  -3    6.10    0.90
   0  -4   3    7.80    1.10
   0  -4   3    2.40    1.90
  -1   4  -3 1104.89   40.00
  -1   4  -3 1118.39   39.60
   1  -4   3 1170.08   39.10
   1  -4   3 1142.49   40.60
   1  -4   3 1111.39   39.10
  -2   4  -3  268.47   10.60
  -2   4  -3  256.47    9.60
   2  -4   3  259.27    9.60
   2  -4   3  256.57    9.60
   2  -4   3  272.67   12.30
   2  -4   3  254.67    9.90
  -3   4  -3   10.10    0.90
  -3   4  -3    9.50    1.20
  -3   4  -3    8.70    1.00
  -3   4  -3    8.80    1.00
  -3   4  -3    7.60    1.80
   3  -4   3    9.50    4.90
   3  -4   3    9.90    1.20
   3  -4   3    6.70    0.90
   3  -4   3    8.80    1.20
   3  -4   3    6.30    0.90
  -4   4  -3   21.30    1.70
  -4   4  -3   21.10    1.30
  -4   4  -3   21.20    1.50
  -4   4  -3   22.50    1.80
  -4   4  -3   22.50    1.50
   4  -4   3   22.10    8.90
   4  -4   3   24.70    1.70
   4  -4   3   19.70    1.80
   4  -4   3   21.90    1.90
   4  -4   3   19.50    1.80
  -5   4  -3  331.57   13.40
  -5   4  -3  292.87   14.90
  -5   4  -3  337.67   12.20
  -5   4  -3  324.37   11.70
  -5   4  -3  318.57   12.20
  -5   4  -3  348.37   12.80
   5  -4   3  333.37   12.30
   5  -4   3  339.47   12.30
   5  -4   3  328.57   12.20
  -6   4  -3   96.69    6.60
  -6   4  -3   84.29    5.40
  -6   4  -3   86.59    5.00
  -6   4  -3   83.39    8.80
  -6   4  -3   96.99    5.80
   6  -4   3   79.39    4.10
   6  -4   3   87.59    4.50
  -7   4  -3    9.00    1.40
  -7   4  -3   12.20    1.20
  -7   4  -3    8.30    1.20
  -7   4  -3   11.60    1.40
   7  -4   3   11.00    1.90
  -8   4  -3    1.50    0.60
  -8   4  -3    1.70    0.50
  -8   4  -3    2.30    0.90
   8  -4   3    1.20    1.80
  -9  -3   3    2.80    0.90
  -9  -3   3    1.90    0.70
  -9  -3   3    3.20    0.70
  -9  -3   3    1.30    1.10
  -9  -3   3    4.60    0.80
  -9  -3   3    1.50    0.80
  -8  -3   3    2.70    0.90
  -8  -3   3    2.00    0.80
  -8  -3   3    2.30    0.70
  -8  -3   3    3.60    0.90
  -8  -3   3    2.40    0.90
  -8  -3   3    4.40    1.30
  -8  -3   3    2.10    0.70
  -7  -3   3  142.19    5.90
  -7  -3   3  158.18    7.80
  -7  -3   3  154.48    6.60
  -7  -3   3  154.78    6.70
  -7  -3   3  159.08    6.60
  -7  -3   3  145.99    6.30
  -7  -3   3  156.58    6.50
  -7  -3   3  148.09    6.30
  -7  -3   3  144.69    6.50
   6   3  -3  263.77   15.50
   6   3  -3  254.07   16.50
  -6  -3   3  279.17   10.40
  -6  -3   3  250.77   10.10
  -6  -3   3  274.07   10.70
  -6  -3   3  285.87   10.50
  -6  -3   3  248.88    9.90
  -6  -3   3  268.57   10.40
  -6  -3   3  277.77   11.30
  -6  -3   3  255.17   10.50
   5   3  -3  101.99    8.30
   5   3  -3  120.09    8.20
  -5  -3   3  112.09    4.90
  -5  -3   3  112.09    7.70
  -5  -3   3   99.59    4.80
  -5  -3   3  108.69    4.80
  -5  -3   3  114.09    5.20
  -5  -3   3  110.99    4.90
  -5  -3   3  111.59    5.00
  -5  -3   3  124.99    6.10
   4   3  -3  124.69    6.50
  -4  -3   3  121.49    5.30
  -4  -3   3  136.39    5.90
  -4  -3   3  117.29    5.70
   3   3  -3   40.60    3.30
  -3  -3   3   42.80    2.60
   2   3  -3  303.87   11.20
   2   3  -3  269.87   12.50
  -2  -3   3  300.17   11.10
  -2  -3   3  307.57   10.90
   1   3  -3 1270.27   44.90
   1   3  -3 1190.08   45.80
  -1  -3   3 1328.27   44.70
  -1  -3   3 1307.47   44.70
  -1  -3   3 1386.26   46.30
   0   3  -3  226.28    8.70
   0   3  -3  226.28   10.70
   0  -3   3  236.78    9.30
   0  -3   3  232.68   10.10
   0  -3   3  235.78    8.50
  -1   3  -3   45.80    2.70
  -1   3  -3   45.00    2.60
   1  -3   3   57.99    2.30
   1  -3   3   45.40    3.80
  -2   3  -3 1967.20   66.49
   2  -3   3 1883.11   65.59
   2  -3   3 1895.11   65.69
   2  -3   3 1913.51   66.99
  -3   3  -3  453.15   16.00
  -3   3  -3  463.65   17.50
   3  -3   3  432.36   16.20
   3  -3   3  438.86   16.00
   3  -3   3  459.05   18.20
   3  -3   3  461.05   16.00
  -4   3  -3    3.40    0.70
  -4   3  -3    3.00    0.50
  -4   3  -3    1.80    0.60
  -4   3  -3    1.60    0.50
  -4   3  -3    2.40    0.70
  -4   3  -3    2.10    1.70
   4  -3   3    7.50    5.20
   4  -3   3    1.30    0.60
   4  -3   3    0.70    0.80
   4  -3   3    1.40    0.70
  -5   3  -3   43.20    2.90
  -5   3  -3   43.50    2.60
  -5   3  -3   42.90    2.00
  -5   3  -3   51.29    3.40
   5  -3   3   29.60   10.00
   5  -3   3   46.10    2.60
   5  -3   3   41.90    2.80
   5  -3   3   42.30    2.70
   5  -3   3   50.09    2.50
  -6   3  -3  230.58    9.00
  -6   3  -3  222.28    9.60
  -6   3  -3  192.58    8.90
  -6   3  -3  229.88    8.60
  -6   3  -3  210.48    8.60
   6  -3   3  227.88    8.90
   6  -3   3  220.88    8.60
   6  -3   3  211.58    8.40
  -7   3  -3   88.89   14.60
  -7   3  -3  136.39    6.10
  -7   3  -3  136.89    6.60
  -7   3  -3  131.69    5.90
  -7   3  -3  141.69    5.70
  -7   3  -3  134.59    5.70
   7  -3   3  151.48    6.20
  -8   3  -3    4.10    0.70
  -8   3  -3    3.60    0.80
  -8   3  -3    7.30    1.10
   8  -3   3    3.50    1.30
  -9   3  -3    4.00    0.80
  -9   3  -3    3.50    0.60
  -9   3  -3    4.90    0.70
  -9  -2   3   90.99    4.30
  -9  -2   3   82.89    3.50
  -9  -2   3   85.49    3.60
  -9  -2   3   74.59    3.60
  -9  -2   3   85.99    3.80
  -9  -2   3   80.49    3.60
  -8  -2   3    3.90    1.10
  -8  -2   3    4.30    0.80
  -8  -2   3    4.70    1.10
  -8  -2   3    5.80    1.00
  -8  -2   3    5.40    0.90
  -8  -2   3    4.10    1.00
  -8  -2   3    4.10    1.00
  -8  -2   3    5.00    0.90
  -7  -2   3  304.17   11.40
  -7  -2   3  271.87   11.10
  -7  -2   3  280.87   11.20
  -7  -2   3  277.77   10.70
  -7  -2   3  292.77   11.30
  -7  -2   3  302.97   11.20
  -7  -2   3  294.07   11.20
  -7  -2   3  306.77   11.40
   6   2  -3  378.36   19.70
  -6  -2   3  354.66   13.90
  -6  -2   3  395.86   14.20
  -6  -2   3  400.06   14.90
  -6  -2   3  350.36   14.00
  -6  -2   3  403.06   14.20
  -6  -2   3  349.57   13.50
  -6  -2   3  372.16   14.10
   5   2  -3    4.70    3.60
   5   2  -3    5.90    3.90
  -5  -2   3    5.70    1.00
  -5  -2   3    5.30    1.10
  -5  -2   3    5.40    1.00
  -5  -2   3    7.10    1.00
  -5  -2   3    5.80    1.40
  -5  -2   3    7.90    1.20
  -5  -2   3    6.30    1.10
   4   2  -3   12.40    2.60
   4   2  -3   16.50    2.50
  -4  -2   3   17.40    1.90
   3   2  -3   45.90    3.10
   3   2  -3   41.80    5.20
  -3  -2   3   42.00    2.30
  -3  -2   3   45.20    2.60
   2   2  -3 1240.08   41.50
   2   2  -3 1143.79   42.20
  -2  -2   3 1199.08   41.60
  -2  -2   3 1196.18   41.30
  -2  -2   3 1204.58   42.30
   1   2  -3   15.30    1.40
   1   2  -3   10.20    1.70
  -1  -2   3   18.10    2.50
  -1  -2   3   16.00    1.10
   0   2  -3  391.16   15.20
   0   2  -3  405.76   14.30
   0  -2   3  403.56   14.80
   0  -2   3  412.76   14.60
  -1   2  -3   35.70    1.90
  -1   2  -3   37.60    2.00
  -1   2  -3   38.60    4.10
   1  -2   3   35.20    3.40
   1  -2   3   32.80    1.60
   1  -2   3   35.10    2.60
  -2   2  -3   24.40    4.00
  -2   2  -3   26.30    2.10
   2  -2   3   29.90    3.10
   2  -2   3   28.90    1.40
  -3   2  -3 1058.49   36.30
   3  -2   3  966.70   35.40
   3  -2   3  978.10   35.00
   3  -2   3 1054.49   36.40
  -4   2  -3   88.79    4.10
  -4   2  -3   87.09    3.70
  -4   2  -3  105.59    4.60
  -4   2  -3   84.09    5.10
   4  -2   3   96.29    7.20
   4  -2   3   86.79    3.80
   4  -2   3   88.29    3.70
  -5   2  -3   81.79    5.50
  -5   2  -3   77.39    3.70
  -5   2  -3   86.09    4.00
  -5   2  -3   78.69    3.20
  -5   2  -3   79.69    3.70
  -5   2  -3   77.29    3.50
   5  -2   3   77.79    3.50
   5  -2   3   73.99    8.00
   5  -2   3   76.89    4.20
  -6   2  -3   27.30    2.50
  -6   2  -3   31.60    2.20
  -6   2  -3   29.10    2.10
  -6   2  -3   30.20    2.60
  -6   2  -3   28.00    2.00
  -6   2  -3   30.20    4.70
  -6   2  -3   30.70    1.90
   6  -2   3   31.10    2.30
   6  -2   3   30.90    2.20
  -7   2  -3   90.99    4.10
  -7   2  -3   88.09    4.90
  -7   2  -3   90.79    9.00
  -7   2  -3   93.59    4.50
  -7   2  -3   88.09    4.20
  -7   2  -3   84.39    4.40
   7  -2   3   89.89    4.20
   7  -2   3   95.19    4.60
   7  -2   3   81.39    4.90
  -8   2  -3   71.89    3.30
  -8   2  -3   73.39    4.00
  -8   2  -3   70.39    3.60
  -8   2  -3   65.39    3.30
   8  -2   3   73.49    3.90
  -9   2  -3   28.30    1.60
  -9   2  -3   30.10    1.90
  -9   2  -3   25.30    1.80
  -9   2  -3   24.10    1.60
   9  -2   3   29.20    5.30
  -9  -1   3   23.10    2.00
  -9  -1   3   18.70    1.80
  -9  -1   3   18.70    1.60
  -9  -1   3   22.90    1.60
  -9  -1   3   27.30    1.80
  -8  -1   3   31.10    1.90
  -8  -1   3   31.00    2.00
  -8  -1   3   30.20    2.20
  -8  -1   3   32.10    2.20
  -8  -1   3   30.10    2.10
  -8  -1   3   28.50    1.80
  -8  -1   3   31.20    2.00
  -8  -1   3   27.10    2.00
  -7  -1   3  291.17   11.10
  -7  -1   3  283.67   10.70
  -7  -1   3  279.07   11.10
  -7  -1   3  291.37   11.20
  -7  -1   3  304.07   11.40
  -7  -1   3  299.57   11.30
  -7  -1   3  300.17   11.30
  -7  -1   3  280.67   11.10
   6   1  -3   30.10   10.00
  -6  -1   3   29.10    2.30
  -6  -1   3   30.00    2.20
  -6  -1   3   34.10    2.30
  -6  -1   3   31.50    2.10
  -6  -1   3   33.70    2.30
  -6  -1   3   28.80    2.00
  -6  -1   3   27.10    2.20
   5   1  -3  150.88   13.50
   5   1  -3  202.98    9.60
   5   1  -3  195.78   10.50
  -5  -1   3  191.98    8.00
  -5  -1   3  197.58    8.00
  -5  -1   3  209.38    8.00
  -5  -1   3  206.98    8.10
  -5  -1   3  191.68    8.00
  -5  -1   3  218.18    8.60
  -5  -1   3  194.48    7.60
  -5  -1   3  214.08    8.10
  -5  -1   3  206.48    8.00
   4   1  -3   19.90    3.10
   4   1  -3   17.50    2.40
  -4  -1   3   20.60    1.90
   3   1  -3  469.35   17.70
   3   1  -3  471.95   17.00
  -3  -1   3  483.35   17.20
   2   1  -3  451.15   15.90
   2   1  -3  456.75   16.60
  -2  -1   3  464.55   16.10
  -2  -1   3  425.06   16.40
   1   1  -3  101.39    3.90
   1   1  -3   87.99    4.30
  -1  -1   3   96.39    4.40
  -1  -1   3  104.89    3.90
   0   1  -3  104.29    4.20
   0   1  -3  105.19    4.00
   0  -1   3   99.79    4.40
  -1   1  -3   47.90    3.20
  -1   1  -3   45.20    2.20
   1  -1   3   46.50    2.00
   1  -1   3   48.30    2.50
   1  -1   3   52.69    2.60
  -2   1  -3   60.09    4.40
  -2   1  -3   59.19    2.90
  -2   1  -3   62.59    2.70
   2  -1   3   60.69    3.30
   2  -1   3   57.99    3.30
  -3   1  -3  657.43   23.30
  -3   1  -3  622.14   24.00
  -3   1  -3  643.44   22.60
   3  -1   3  652.23   23.30
  -4   1  -3   93.29    5.00
  -4   1  -3   90.69    4.30
   4  -1   3   96.59    5.90
  -5   1  -3   35.30    2.20
  -5   1  -3   40.90    2.20
  -5   1  -3   34.80    3.40
  -5   1  -3   37.30    2.20
   5  -1   3   44.30    5.60
   5  -1   3   35.40    2.10
  -6   1  -3   24.40    3.60
  -6   1  -3   23.40    2.40
  -6   1  -3   26.90    1.70
  -6   1  -3   25.00    1.80
  -6   1  -3   23.20    2.20
  -6   1  -3   28.30    2.30
   6  -1   3   24.30    1.90
   6  -1   3   37.50    9.50
   6  -1   3   25.00    1.80
  -7   1  -3  421.26   15.20
  -7   1  -3  395.86   15.90
  -7   1  -3  416.26   15.50
  -7   1  -3  391.76   15.20
  -7   1  -3  400.46   15.10
  -7   1  -3  395.16   14.60
   7  -1   3  427.06   15.00
   7  -1   3  417.66   15.10
  -8   1  -3   35.80    2.40
  -8   1  -3   36.70    2.20
  -8   1  -3   21.70    6.80
  -8   1  -3   33.90    2.60
  -8   1  -3   33.10    2.00
  -8   1  -3   34.90    2.20
   8  -1   3   40.80    3.60
  -9   1  -3    0.90    0.60
  -9   1  -3    1.00    0.40
  -9   1  -3    1.30    0.70
  -9   1  -3    1.50    0.60
   9  -1   3    1.40    1.80
 -10   1  -3   10.90    1.20
 -10   1  -3   10.70    1.00
  -9   0   3   20.50    1.70
  -9   0   3   16.90    1.30
  -9   0   3   14.30    1.50
  -8   0   3   10.90    1.30
  -8   0   3    7.90    1.20
  -8   0   3    8.20    1.00
  -8   0   3    7.30    1.20
  -8   0   3   10.80    1.30
  -8   0   3    6.40    1.10
  -8   0   3    9.40    1.40
  -7   0   3    1.20    0.70
  -7   0   3   -0.90    0.80
  -7   0   3    1.30    0.70
  -7   0   3    0.00    0.60
  -7   0   3    1.00    0.90
  -6   0   3  163.18    7.20
  -6   0   3  179.48    7.20
  -6   0   3  185.98    7.40
  -6   0   3  169.28    7.00
  -6   0   3  170.18    6.90
  -6   0   3  168.38    6.70
  -6   0   3  160.18    7.00
  -6   0   3  180.28    7.30
   5   0  -3  153.58    9.70
   5   0  -3  124.99   14.00
  -5   0   3  155.58    6.30
  -5   0   3  150.98    6.90
  -5   0   3  148.39    5.90
  -5   0   3  150.08    6.20
  -5   0   3  150.88    6.20
  -5   0   3  147.29    6.30
  -5   0   3  154.98    6.30
  -5   0   3  153.58    6.40
  -5   0   3  144.09    6.20
   4   0  -3   69.69    7.20
   4   0  -3   65.39    4.90
   4   0  -3   60.59    4.10
  -4   0   3   61.49    3.50
  -4   0   3   68.29    3.50
   3   0  -3  117.79    5.70
   3   0  -3  121.09    5.00
  -3   0   3  121.09    5.10
  -3   0   3  127.99    5.10
   2   0  -3    7.90    1.30
   2   0  -3    8.20    0.90
  -2   0   3    8.00    0.90
  -2   0   3    9.10    0.90
  -2   0   3    7.90    0.90
   1   0  -3    3.90    0.50
  -1   0   3    4.10    0.90
  -1   0   3    4.40    0.60
   0   0  -3  535.75   18.00
   0   0  -3  525.85   18.40
   0   0   3  519.95   18.70
   0   0   3  504.75   18.20
  -1   0  -3  334.47   11.70
  -1   0  -3  315.97   11.90
  -1   0  -3  335.47   12.00
   1   0   3  338.87   11.80
   1   0   3  340.77   12.00
  -2   0  -3  768.42   27.90
  -2   0  -3  790.22   27.90
  -2   0  -3  785.32   28.10
   2   0   3  818.82   27.70
   2   0   3  839.62   27.80
  -3   0  -3    4.30    1.00
  -3   0  -3    1.90    0.70
  -3   0  -3    1.00    1.80
   3   0   3    3.40    1.10
  -4   0  -3   43.20    3.00
  -4   0  -3   47.90    3.00
   4   0   3   47.50    3.70
  -5   0  -3  837.62   29.80
  -5   0  -3  834.22   31.20
  -5   0  -3  831.42   30.40
  -5   0  -3  836.62   29.90
   5   0   3  904.51   30.70
  -6   0  -3  359.46   13.30
  -6   0  -3  349.87   13.70
  -6   0  -3  362.16   13.20
  -6   0  -3  319.77   14.80
  -6   0  -3  352.26   12.70
  -6   0  -3  365.76   13.10
  -6   0  -3  347.47   13.70
   6   0   3  333.37   12.70
   6   0   3  348.87   16.40
  -7   0  -3  193.18    7.60
  -7   0  -3  186.68    7.60
  -7   0  -3  179.18    7.00
  -7   0  -3  187.08    7.70
  -7   0  -3  172.88   10.00
  -7   0  -3  181.58    8.10
   7   0   3  180.58    7.20
  -8   0  -3   12.00    1.80
  -8   0  -3   11.30    1.20
  -8   0  -3    6.90    4.80
   8   0   3    9.30    1.70
   8   0   3   15.20    1.80
  -9   0  -3   39.30    2.50
  -9   0  -3   40.00    2.40
  -9   0  -3   39.30    2.00
  -9   0  -3   42.80    2.30
  -9   0  -3   38.60    3.30
 -10   0  -3    1.10    0.60
 -10   0  -3    1.60    0.50
 -10   0  -3    2.00    0.50
  -9   1   3   44.60    2.20
  -8   1   3   20.00    1.80
  -8   1   3   21.10    1.70
  -8   1   3   21.00    1.70
  -8   1   3   20.40    1.80
  -7   1   3    2.40    0.80
  -7   1   3    4.40    0.80
  -7   1   3    3.80    1.10
  -7   1   3    1.90    1.00
  -7   1   3    3.10    1.00
  -7   1   3    2.50    0.90
  -7   1   3    3.60    0.90
  -7   1   3    1.20    1.10
  -6   1   3   99.99    4.60
  -6   1   3   93.39    4.40
  -6   1   3   88.09    4.10
  -6   1   3   92.89    4.10
  -6   1   3   91.39    6.80
  -6   1   3   94.99    4.40
  -6   1   3   86.79    4.20
  -6   1   3   97.39    4.70
  -6   1   3   94.39    4.60
   5  -1  -3  198.18   13.50
   5  -1  -3  218.28   19.00
  -5   1   3  210.18    8.50
  -5   1   3  230.48    9.00
  -5   1   3  234.98    8.80
  -5   1   3  223.18    8.90
  -5   1   3  214.98    8.60
  -5   1   3  219.98    8.40
  -5   1   3  221.98    8.60
  -5   1   3  222.78   10.40
  -5   1   3  222.68    8.80
   4  -1  -3   67.89    5.70
   4  -1  -3   65.39    8.70
  -4   1   3   68.29    3.60
  -4   1   3   66.99    3.10
  -4   1   3   69.79    4.00
  -4   1   3   82.09    5.00
   3  -1  -3  553.24   20.90
   3  -1  -3  541.45   19.70
  -3   1   3  514.55   19.20
   2  -1  -3 2393.96   82.29
  -2   1   3 2359.86   81.79
  -2   1   3 2411.86   81.89
   1  -1  -3  311.77   11.50
  -1   1   3  325.37   11.00
  -1   1   3  318.37   12.10
  -1   1   3  294.47   11.10
   0  -1  -3  204.78    8.10
   0   1   3  215.18    7.50
   0   1   3  222.08    8.30
  -1  -1  -3 2165.78   70.19
  -1  -1  -3 1889.21   70.69
   1   1   3 2113.49   70.59
  -2  -1  -3    9.50    0.90
  -2  -1  -3    9.40    1.30
  -2  -1  -3    9.90    1.10
   2   1   3    9.70    1.40
  -3  -1  -3   23.50    2.10
  -3  -1  -3   25.00    1.90
  -3  -1  -3   23.70    1.70
   3   1   3   25.90    2.30
   3   1   3   23.60    1.50
  -4  -1  -3  393.56   15.30
  -4  -1  -3  424.86   15.40
   4   1   3  406.16   15.00
   4   1   3  402.16   14.30
  -5  -1  -3   25.80    2.50
  -5  -1  -3   22.60    2.70
   5   1   3   24.20    3.10
   5   1   3   26.50    3.70
  -6  -1  -3  121.09    4.90
  -6  -1  -3  121.59    5.40
  -6  -1  -3  119.79    6.50
  -6  -1  -3  119.39    5.10
  -6  -1  -3  117.59    5.00
  -6  -1  -3  115.09    6.60
  -6  -1  -3  127.19    5.40
  -7  -1  -3   37.00    4.20
  -7  -1  -3   36.40    2.50
  -7  -1  -3   39.80    2.50
  -7  -1  -3   34.60    4.70
  -7  -1  -3   35.10    2.00
  -7  -1  -3   34.50    2.20
  -7  -1  -3   36.00    2.30
   7   1   3   42.10   12.10
   7   1   3   39.30    3.20
  -8  -1  -3    5.90    1.10
  -8  -1  -3    5.70    1.20
  -8  -1  -3    4.90    1.00
  -8  -1  -3    8.30    4.00
  -8  -1  -3    6.00    0.80
  -8  -1  -3    6.40    1.10
  -8  -1  -3    5.50    1.00
   8   1   3    7.60    1.40
  -9  -1  -3    1.20    0.60
  -9  -1  -3    1.50    0.60
  -9  -1  -3    0.40    0.50
  -9  -1  -3    0.70    1.00
  -9  -1  -3    0.80    0.50
 -10  -1  -3    9.60    1.00
 -10  -1  -3    8.60    1.10
 -10  -1  -3    8.80    0.90
 -10  -1  -3    6.90    0.80
  -8   2   3   41.30    2.00
  -8   2   3   38.00    2.60
  -8   2   3   47.00    2.40
  -8   2   3   47.80    2.40
  -8   2   3   38.80    2.40
  -7   2   3   57.69    2.70
  -7   2   3   51.39    3.00
  -7   2   3   51.39    3.00
  -7   2   3   57.39    3.10
  -7   2   3   49.70    2.80
  -6   2   3  148.49    9.50
  -6   2   3  144.69    6.50
  -6   2   3  150.08    5.90
  -6   2   3  138.79    6.10
  -6   2   3  143.49    6.50
  -6   2   3  141.49    6.10
  -6   2   3  159.58    6.50
   5  -2  -3  463.85   30.40
  -5   2   3  477.15   16.90
  -5   2   3  440.06   16.80
  -5   2   3  484.25   17.20
  -5   2   3  478.05   18.00
  -5   2   3  472.75   16.60
  -5   2   3  473.25   17.30
  -5   2   3  406.86   17.50
   4  -2  -3  761.22   29.50
   4  -2  -3  669.33   26.70
  -4   2   3  718.83   25.60
  -4   2   3  703.03   24.90
  -4   2   3  721.53   25.20
  -4   2   3  724.23   25.30
  -4   2   3  695.53   25.20
  -4   2   3  676.23   25.40
  -4   2   3  731.03   25.90
   3  -2  -3   63.19    6.70
   3  -2  -3   57.39    4.60
  -3   2   3   59.49    3.30
   2  -2  -3  904.71   32.50
   2  -2  -3  855.71   31.50
  -2   2   3  903.81   31.00
  -2   2   3  886.31   30.90
   1  -2  -3  919.61   33.20
  -1   2   3  954.70   32.60
  -1   2   3  954.00   33.70
   0  -2  -3    0.40    0.80
   0   2   3    0.10    1.10
   0   2   3    0.40    0.30
   1   2   3  342.17   12.30
   1   2   3  327.87   11.70
  -2  -2  -3  325.47   13.00
  -2  -2  -3  357.16   12.20
   2   2   3  350.46   12.70
   2   2   3  331.97   12.00
  -3  -2  -3  467.35   17.00
  -3  -2  -3  451.85   16.50
   3   2   3  455.05   16.90
   3   2   3  455.25   16.00
  -4  -2  -3  301.27   11.80
  -4  -2  -3  303.67   11.50
   4   2   3  288.77   10.70
   4   2   3  299.57   12.40
  -5  -2  -3   43.00    3.10
  -5  -2  -3   44.00    3.30
   5   2   3   42.10    2.20
   5   2   3   47.90    6.40
  -6  -2  -3   40.80    2.30
  -6  -2  -3   37.70    3.80
  -6  -2  -3   39.00    2.50
  -6  -2  -3   40.30    3.60
  -6  -2  -3   39.10    2.20
  -6  -2  -3   36.40    2.10
  -6  -2  -3   41.40    2.50
   6   2   3   36.90    2.40
  -7  -2  -3  264.17   10.10
  -7  -2  -3  232.38   10.30
  -7  -2  -3  251.87   11.90
  -7  -2  -3  284.67   10.00
  -7  -2  -3  261.87   10.50
  -7  -2  -3  274.07   10.40
  -7  -2  -3  264.17   11.90
  -7  -2  -3  256.77    9.70
   7   2   3  258.07   10.00
   7   2   3  245.98   19.30
  -8  -2  -3  219.68    8.30
  -8  -2  -3  224.78    9.10
  -8  -2  -3  204.28   11.30
  -8  -2  -3  226.98    8.80
  -8  -2  -3  230.38    8.80
  -8  -2  -3  218.18    8.20
  -8  -2  -3  214.38   11.20
  -8  -2  -3  190.88    8.80
   8   2   3  211.58    8.40
  -9  -2  -3    7.20    1.00
  -9  -2  -3    6.80    1.10
  -9  -2  -3    7.70    1.00
  -9  -2  -3    8.30    1.10
  -9  -2  -3    5.50    1.00
 -10  -2  -3    6.30    1.00
 -10  -2  -3    6.50    0.90
 -10  -2  -3    5.00    0.70
 -10  -2  -3    6.90    1.10
  -8   3   3   42.60    2.10
  -8   3   3   44.10    2.20
  -8   3   3   39.80    1.90
  -7   3   3   25.00    2.00
  -7   3   3   29.40    2.00
  -7   3   3   27.90    2.60
  -7   3   3   27.50    1.70
  -7   3   3   28.40    2.00
   6  -3  -3   16.70    3.10
  -6   3   3   30.50    1.90
  -6   3   3   25.40    2.00
  -6   3   3   23.20    2.00
  -6   3   3   23.90    2.00
  -6   3   3   24.40    2.10
   5  -3  -3   28.00    3.30
  -5   3   3   22.00    2.10
  -5   3   3   22.50    2.40
  -5   3   3   29.20    4.00
  -5   3   3   24.70    1.90
  -5   3   3   23.10    2.00
  -5   3   3   22.20    1.90
  -5   3   3   25.70    1.70
   4  -3  -3  231.48   18.00
   4  -3  -3  238.98    9.00
  -4   3   3  222.18    8.80
  -4   3   3  204.38    8.60
  -4   3   3  235.88    9.20
  -4   3   3  214.98    9.00
  -4   3   3  223.78    9.70
  -4   3   3  219.28    8.80
  -4   3   3  226.78    8.50
   3  -3  -3  119.49    5.80
   3  -3  -3  120.09    7.80
   3  -3  -3  138.39   10.00
  -3   3   3  127.99    5.80
  -3   3   3  133.39    5.10
   2  -3  -3    0.00    2.70
   2  -3  -3    1.50    2.20
  -2   3   3    0.70    0.70
  -2   3   3    0.70    0.80
   1  -3  -3  137.29    6.60
   1  -3  -3  143.89    7.30
  -1   3   3  145.69    7.80
  -1   3   3  146.59    5.50
  -1   3   3  146.89    5.70
   0  -3  -3  527.85   18.80
   0  -3  -3  486.25   18.70
   0   3   3  488.55   17.60
   0   3   3  514.65   17.40
  -1  -3  -3  167.48    6.70
  -1  -3  -3  161.68    7.20
   1   3   3  162.68    6.20
   1   3   3  158.78    5.90
   1   3   3  156.08    6.90
  -2  -3  -3    4.90    1.80
  -2  -3  -3    3.60    1.00
   2   3   3    4.90    1.90
   2   3   3    5.80    1.30
   3   3   3  276.57   10.10
   3   3   3  280.97   11.60
  -4  -3  -3  732.33   26.00
  -4  -3  -3  726.83   26.70
   4   3   3  726.13   25.50
  -5  -3  -3   72.09    4.10
  -5  -3  -3   77.09    4.60
  -6  -3  -3   19.10    1.50
  -6  -3  -3   14.00    2.10
  -6  -3  -3   19.50    1.60
  -6  -3  -3   16.50    2.50
  -6  -3  -3   17.80    1.80
  -6  -3  -3   17.90    1.40
   6   3   3   20.20    1.70
   6   3   3   19.10    5.20
   6   3   3   20.90    2.00
  -7  -3  -3    7.20    1.00
  -7  -3  -3    3.40    2.10
  -7  -3  -3    6.90    2.60
  -7  -3  -3    8.00    1.80
  -7  -3  -3    9.00    1.30
  -7  -3  -3    4.70    1.60
  -7  -3  -3    6.60    1.20
   7   3   3    7.10    1.40
   7   3   3    3.20    8.60
   7   3   3    6.60    1.50
  -8  -3  -3  180.58    7.20
  -8  -3  -3  181.78    7.10
  -8  -3  -3  187.78   15.20
  -8  -3  -3  184.18    7.50
  -8  -3  -3  185.68    7.70
  -8  -3  -3  182.68    7.90
   8   3   3  176.68    7.30
  -9  -3  -3   63.09    8.60
  -9  -3  -3   71.59    3.80
  -9  -3  -3   66.49    3.50
  -9  -3  -3   65.19    3.10
  -9  -3  -3   65.69    3.40
  -9  -3  -3   65.99    3.00
 -10  -3  -3   26.80    1.90
 -10  -3  -3   26.60    1.80
 -10  -3  -3   26.20    1.80
 -10  -3  -3   24.40    2.00
 -10  -3  -3   27.80    1.90
 -11  -3  -3    5.70    0.70
 -11  -3  -3    7.00    0.80
 -11  -3  -3    8.30    0.90
 -11  -3  -3    8.00    0.90
   7  -4  -3   -0.20    2.00
  -7   4   3    3.40    0.70
  -7   4   3    1.90    0.50
  -7   4   3    1.80    1.20
   6  -4  -3   22.60    3.60
  -6   4   3   36.80    2.30
  -6   4   3   32.80    2.30
  -6   4   3   32.90    2.30
  -6   4   3   31.90    2.30
  -6   4   3   32.50    2.00
  -5   4   3  361.96   14.00
  -5   4   3  373.46   16.80
  -5   4   3  359.96   14.40
  -5   4   3  396.16   13.80
  -5   4   3  397.06   14.60
  -5   4   3  377.76   14.30
   4  -4  -3   15.50    2.50
  -4   4   3   17.70    3.40
  -4   4   3   14.90    1.50
  -4   4   3   16.90    1.70
  -4   4   3   17.70    1.40
  -4   4   3   11.50    1.80
   3  -4  -3    0.20    7.00
   3  -4  -3    1.60    1.20
   3  -4  -3   -2.30    6.60
  -3   4   3    0.40    0.70
  -3   4   3    0.40    0.40
  -3   4   3    0.10    1.60
  -3   4   3    0.70    0.50
  -3   4   3    0.90    0.30
  -3   4   3    0.60    0.50
   2  -4  -3  214.38    8.40
   2  -4  -3  210.78   10.40
  -2   4   3  183.18    8.00
  -2   4   3  218.78    8.30
  -2   4   3  203.98    8.40
  -2   4   3  204.38    7.70
   1  -4  -3   44.30    4.50
   1  -4  -3   47.50    5.20
  -1   4   3   42.90    2.20
  -1   4   3   44.70    2.50
   0  -4  -3  430.76   17.40
   0  -4  -3  445.36   17.40
   0   4   3  443.16   15.70
   0   4   3  462.75   15.70
  -1  -4  -3   35.40    3.30
  -1  -4  -3   29.40    3.50
   1   4   3   27.80    2.30
   1   4   3   29.90    1.60
  -2  -4  -3   37.50    3.10
   2   4   3   36.50    2.90
  -3  -4  -3  246.28    8.80
  -3  -4  -3  224.38    9.70
   3   4   3  238.98    8.80
   3   4   3  236.98    9.70
   3   4   3  235.88    9.40
  -4  -4  -3  294.37   11.90
   4   4   3  290.87   12.00
   4   4   3  276.57   10.60
   4   4   3  291.47   10.70
  -5  -4  -3   35.60    2.20
  -5  -4  -3   39.10    3.50
   5   4   3   36.20    2.10
   5   4   3   36.20    2.20
   5   4   3   33.40    4.40
  -6  -4  -3   17.40    1.40
  -6  -4  -3   16.40    1.90
  -6  -4  -3   14.20    1.80
  -6  -4  -3   14.20    0.90
  -6  -4  -3   16.60    1.70
  -6  -4  -3   15.80    1.40
  -6  -4  -3   14.70    1.30
  -6  -4  -3   10.40    2.20
   6   4   3   17.80    5.90
   6   4   3   16.40    1.60
   6   4   3   14.00    1.70
  -7  -4  -3  103.59    4.80
  -7  -4  -3  106.99    5.20
  -7  -4  -3  105.79    4.60
  -7  -4  -3  104.29    6.80
  -7  -4  -3  101.59    4.70
   7   4   3  105.79    4.80
   7   4   3  104.69   11.30
  -8  -4  -3  107.89    4.80
  -8  -4  -3  109.69    4.70
  -8  -4  -3  109.59    5.20
  -8  -4  -3  112.39    5.50
  -8  -4  -3  106.09    4.70
  -8  -4  -3  105.89    4.90
   8   4   3  103.89    4.90
  -9  -4  -3  105.99    4.90
  -9  -4  -3  114.69    5.40
  -9  -4  -3  105.49    5.00
  -9  -4  -3  121.69   10.80
  -9  -4  -3  104.49    4.50
  -9  -4  -3  105.39    4.60
 -10  -4  -3   -0.30    0.50
 -10  -4  -3    0.40    0.50
 -10  -4  -3   -0.20    0.40
 -10  -4  -3    0.60    0.50
 -10  -4  -3    0.80    0.40
 -11  -4  -3    8.30    0.80
 -11  -4  -3    7.30    0.90
 -11  -4  -3    9.50    0.90
 -11  -4  -3    8.30    0.90
  -7   5   3   15.10    1.10
  -7   5   3   12.50    1.00
  -7   5   3   15.90    1.20
   6  -5  -3    4.00    1.60
  -6   5   3    5.70    0.90
  -6   5   3    4.40    0.80
  -6   5   3    3.90    0.70
  -6   5   3    3.80    1.00
  -6   5   3    5.10    0.90
  -5   5   3  153.48    6.10
  -5   5   3  141.49    6.50
  -5   5   3  158.68    6.70
  -5   5   3  150.88    6.50
  -5   5   3  152.58    6.20
  -4   5   3  143.19    6.00
  -4   5   3  136.29    6.10
  -4   5   3  147.09    6.40
  -4   5   3  133.89    6.20
  -4   5   3  134.79    9.20
  -4   5   3  144.79    5.70
   3  -5  -3    9.00   11.20
   3  -5  -3    8.50    1.80
   3  -5  -3    9.40    1.10
  -3   5   3    7.40    1.00
  -3   5   3    8.20    2.50
  -3   5   3    6.60    1.00
  -3   5   3    6.30    1.10
  -3   5   3    7.40    0.70
   2  -5  -3   31.10    7.20
   2  -5  -3   26.00    2.50
   2  -5  -3   26.40    1.80
  -2   5   3   23.80    2.80
  -2   5   3   28.80    1.40
  -2   5   3   27.60    1.60
  -2   5   3   28.80    2.10
  -2   5   3   26.30    1.90
   1  -5  -3  325.87   14.20
   1  -5  -3  393.66   21.50
  -1   5   3  394.56   14.10
  -1   5   3  383.16   13.30
  -1   5   3  376.06   13.20
   0  -5  -3   16.40    3.70
   0  -5  -3   16.30    3.90
   0  -5  -3   13.30    1.80
   0   5   3   17.00    2.10
   0   5   3   14.00    1.00
  -1  -5  -3  418.96   16.60
   1   5   3  407.56   14.70
   1   5   3  422.06   15.20
  -2  -5  -3   11.20    2.70
   2   5   3    8.10    1.90
   2   5   3   10.20    0.90
   2   5   3   10.20    0.90
  -3  -5  -3  866.01   30.60
  -3  -5  -3  876.51   31.40
  -3  -5  -3  856.81   30.60
   3   5   3  856.41   31.10
  -4  -5  -3  182.28    8.40
   4   5   3  187.08    7.20
   4   5   3  180.38    8.90
   4   5   3  175.78    7.10
  -5  -5  -3   51.59    4.20
  -5  -5  -3   48.80    2.50
  -5  -5  -3   47.60    2.40
  -5  -5  -3   50.99    2.20
  -5  -5  -3   47.10    2.80
   5   5   3   47.20    2.70
   5   5   3   49.40    5.50
   5   5   3   50.79    2.80
  -6  -5  -3   97.89    4.20
  -6  -5  -3   96.09    4.20
  -6  -5  -3   97.09    6.30
  -6  -5  -3   90.89    4.30
  -6  -5  -3   91.29    4.50
  -6  -5  -3   97.89    4.20
  -6  -5  -3   93.19    3.70
   6   5   3  100.79    4.60
   6   5   3   86.29    9.60
   6   5   3  101.09    4.60
  -7  -5  -3   58.69    3.10
  -7  -5  -3   56.69    2.40
  -7  -5  -3   57.99    3.60
  -7  -5  -3   62.59    3.00
  -7  -5  -3   58.19    3.00
  -7  -5  -3   59.19    5.60
  -7  -5  -3   60.29    3.20
   7   5   3   62.59    3.40
   7   5   3   60.59    3.30
  -8  -5  -3   99.49    8.10
  -8  -5  -3  113.69    4.80
  -8  -5  -3  109.89    5.30
  -8  -5  -3  110.09    5.60
  -8  -5  -3  110.39    4.80
  -8  -5  -3  115.49    4.80
  -8  -5  -3  109.29    5.00
   8   5   3  107.69    4.60
   8   5   3  118.49    5.30
   8   5   3  110.99    5.10
  -9  -5  -3    1.00    0.60
  -9  -5  -3    0.80    1.30
  -9  -5  -3    1.60    0.50
  -9  -5  -3    2.10    0.90
  -9  -5  -3    2.90    5.60
  -9  -5  -3    1.00    0.60
  -9  -5  -3    1.10    0.50
   9   5   3    2.60    1.50
 -10  -5  -3    3.60    0.80
 -10  -5  -3    4.60    1.00
 -10  -5  -3    4.40    0.60
 -10  -5  -3    6.00    0.90
 -11  -5  -3    3.40    0.60
 -11  -5  -3    5.40    0.80
 -11  -5  -3    5.10    0.70
 -11  -5  -3    2.50    0.60
   6  -6  -3   -1.10    1.00
   6  -6  -3    0.00    1.10
  -6   6   3    1.30    0.50
  -6   6   3    0.60    0.40
  -6   6   3    0.40    0.40
   5  -6  -3  104.89    6.10
  -5   6   3  120.09    5.30
  -5   6   3  123.79    5.10
  -5   6   3  133.69    5.50
  -5   6   3  126.49    5.00
  -5   6   3  132.49    5.50
   4  -6  -3  104.89    6.40
   4  -6  -3  127.79    5.00
  -4   6   3  130.49    6.00
  -4   6   3  134.29    5.50
   3  -6  -3   22.30    1.60
   3  -6  -3   20.70    2.70
  -3   6   3   24.90    2.00
  -3   6   3   22.70    1.80
  -3   6   3   26.80    4.20
  -3   6   3   27.50    1.90
  -3   6   3   22.70    1.20
  -3   6   3   25.20    1.70
   2  -6  -3    1.20    1.10
   2  -6  -3    2.30    0.60
   2  -6  -3    7.70   10.90
  -2   6   3    1.70    0.70
  -2   6   3    1.60    0.40
  -2   6   3    1.80    2.10
  -2   6   3    2.10    0.90
  -2   6   3    2.70    0.80
   1  -6  -3  135.29   13.50
   1  -6  -3  125.19    5.20
  -1   6   3  132.89    6.30
  -1   6   3  135.59    7.30
  -1   6   3  131.49    5.10
  -1   6   3  129.69    5.40
  -1   6   3  136.59    5.20
  -1   6   3  136.09    5.40
  -1   6   3  129.79    5.20
   0  -6  -3  416.86   14.80
   0  -6  -3  428.36   18.90
   0   6   3  417.26   14.70
   0   6   3  411.36   14.60
   0   6   3  386.16   14.90
   0   6   3  419.76   15.00
   0   6   3  422.96   14.90
  -1  -6  -3  213.38   11.50
  -1  -6  -3  225.28    8.00
  -1  -6  -3  179.58    8.70
   1   6   3  223.28    8.90
   1   6   3  215.78    7.90
   1   6   3  231.18    8.60
   1   6   3  216.88    8.10
  -2  -6  -3   15.40    2.20
  -2  -6  -3   25.30    4.20
  -2  -6  -3   17.30    1.50
  -2  -6  -3   17.30    1.60
   2   6   3   17.90    1.40
   2   6   3   19.00    1.40
   2   6   3   16.20    2.70
   2   6   3   17.30    1.20
  -3  -6  -3  173.48    8.20
  -3  -6  -3  182.98    7.00
   3   6   3  180.98    7.10
   3   6   3  177.48    7.10
   3   6   3  174.28    8.60
  -4  -6  -3   51.89    2.40
  -4  -6  -3   50.39    2.50
  -4  -6  -3   48.10    2.30
  -4  -6  -3   51.29    4.10
  -4  -6  -3   47.20    2.70
   4   6   3   48.80    2.40
   4   6   3   51.09    2.80
   4   6   3   50.89    6.30
  -5  -6  -3  251.77    9.00
  -5  -6  -3  233.38    9.10
  -5  -6  -3  247.38    8.80
  -5  -6  -3  238.38    9.40
  -5  -6  -3  222.58    9.40
  -5  -6  -3  242.68   11.10
  -5  -6  -3  246.18    9.10
   5   6   3  235.08    8.80
   5   6   3  246.68    9.50
   5   6   3  232.18   12.50
   5   6   3  238.58    9.40
  -6  -6  -3    0.80    1.20
  -6  -6  -3   -0.20    0.50
  -6  -6  -3    0.30    0.50
  -6  -6  -3    2.00    1.90
  -6  -6  -3    1.60    0.70
   6   6   3    1.00    0.60
   6   6   3    0.50    0.70
   6   6   3    1.10    0.70
   6   6   3    0.30    5.80
  -7  -6  -3  115.69    4.90
  -7  -6  -3  114.59    4.90
  -7  -6  -3  122.09    5.90
  -7  -6  -3  116.99    4.90
  -7  -6  -3  110.19    7.50
  -7  -6  -3  112.39    5.20
  -7  -6  -3  115.29    4.40
   7   6   3  115.29    5.40
   7   6   3  116.79    5.40
   7   6   3  113.69    4.70
  -8  -6  -3  213.48   11.90
  -8  -6  -3  215.08    8.40
  -8  -6  -3  217.48    9.00
  -8  -6  -3  220.58    8.50
  -8  -6  -3  222.18    8.50
  -8  -6  -3  225.78    9.50
   8   6   3  212.58    8.30
   8   6   3  215.38    8.80
   8   6   3  214.58    8.80
  -9  -6  -3  115.49   10.90
  -9  -6  -3  112.79    4.70
  -9  -6  -3  118.59    4.80
  -9  -6  -3  112.29    5.20
  -9  -6  -3  111.69    5.00
  -9  -6  -3  115.39    4.80
   9   6   3  111.09    4.70
 -10  -6  -3   31.00    1.70
 -10  -6  -3   31.90    2.20
 -10  -6  -3   30.30    1.90
 -10  -6  -3   31.60    1.90
 -11  -6  -3   11.90    1.00
 -11  -6  -3   12.00    0.90
 -11  -6  -3   12.00    1.10
 -11  -6  -3   11.10    0.90
  -6   7   3    3.60    0.60
  -6   7   3    6.00    0.70
  -6   7   3    5.40    0.70
   5  -7  -3   16.10    1.70
   5  -7  -3   19.20    2.30
  -5   7   3   17.60    1.50
  -5   7   3   16.60    1.30
  -5   7   3   19.60    1.70
   4  -7  -3    1.30    1.50
   4  -7  -3   -0.80    0.50
  -4   7   3    0.20    0.40
  -4   7   3   -0.10    0.40
  -4   7   3   -0.40    0.60
  -4   7   3    0.90    0.70
  -4   7   3    0.00    0.40
  -3   7   3  172.38    7.00
  -3   7   3  177.28    7.00
  -3   7   3  175.68    7.40
  -3   7   3  187.48    9.20
   2  -7  -3   -0.80    1.00
   2  -7  -3   -0.20    0.40
  -2   7   3   -0.20    3.20
  -2   7   3    0.10    0.40
  -2   7   3    0.80    0.30
  -2   7   3    1.00    0.70
  -2   7   3    0.40    0.60
  -1   7   3   10.90    1.10
  -1   7   3   10.20    2.50
  -1   7   3   11.20    1.60
  -1   7   3   11.10    0.90
  -1   7   3   10.90    1.50
   0  -7  -3  194.68    7.40
   0  -7  -3  217.48   11.30
   0  -7  -3  186.48    7.60
   0  -7  -3  197.98   16.90
   0   7   3  189.68    7.30
   0   7   3  188.98    8.40
   0   7   3  195.38    7.20
   0   7   3  203.88    7.60
   0   7   3  194.18    7.30
   0   7   3  202.68    7.60
  -1  -7  -3   36.80    7.20
  -1  -7  -3   41.00    4.50
  -1  -7  -3   35.60    2.10
  -1  -7  -3   35.50    2.00
   1   7   3   42.00    4.20
   1   7   3   33.60    2.00
   1   7   3   36.90    1.90
   1   7   3   36.10    1.80
   1   7   3   37.20    2.10
   1   7   3   43.90    2.10
  -2  -7  -3   47.60    3.20
  -2  -7  -3   67.09    7.70
  -2  -7  -3   50.59    4.30
  -2  -7  -3   56.29    2.90
  -2  -7  -3   52.09    2.50
   2   7   3   51.79    2.70
   2   7   3   54.49    2.70
   2   7   3   51.39    2.40
   2   7   3   52.29    2.40
   2   7   3   55.89    5.50
   2   7   3   51.49    2.40
  -3  -7  -3   11.40    1.20
  -3  -7  -3    8.40    6.40
  -3  -7  -3    9.70    2.40
  -3  -7  -3   12.50    1.70
  -3  -7  -3   12.30    1.30
  -3  -7  -3    8.90    0.90
  -3  -7  -3    9.60    1.50
   3   7   3   14.00    3.80
   3   7   3    9.70    0.90
   3   7   3   10.80    1.00
   3   7   3   11.30    1.20
   3   7   3    9.40    1.10
   3   7   3   10.00    0.90
  -4  -7  -3  388.36   13.80
  -4  -7  -3  366.46   13.50
  -4  -7  -3  383.96   15.80
  -4  -7  -3  381.76   13.60
  -4  -7  -3  378.56   14.50
  -4  -7  -3  382.46   13.60
   4   7   3  367.96   14.20
   4   7   3  369.26   13.60
   4   7   3  376.36   16.30
   4   7   3  394.16   14.30
  -5  -7  -3  210.48    9.50
  -5  -7  -3  247.68    9.20
  -5  -7  -3  228.48   11.30
  -5  -7  -3  236.28    9.00
  -5  -7  -3  251.47    9.10
  -5  -7  -3  249.48    9.40
   5   7   3  246.38    9.60
   5   7   3  248.88    8.90
   5   7   3  241.78    9.60
   5   7   3  236.08   13.50
  -6  -7  -3  102.99    4.10
  -6  -7  -3  105.39    4.40
  -6  -7  -3   98.39    4.90
  -6  -7  -3   93.09    6.90
  -6  -7  -3  101.79    4.90
  -6  -7  -3   95.89    4.30
   6   7   3   96.29    4.80
   6   7   3  102.69    4.20
   6   7   3  104.79    4.90
  -7  -7  -3    6.90    0.70
  -7  -7  -3    5.00    1.20
  -7  -7  -3    7.10    1.10
  -7  -7  -3    7.60    1.00
  -7  -7  -3    4.50    3.50
  -7  -7  -3    5.30    1.00
  -7  -7  -3    5.60    0.90
   7   7   3    6.80    0.90
   7   7   3    5.40    1.20
   7   7   3    5.10    1.20
  -8  -7  -3   29.70    3.00
  -8  -7  -3   29.70    2.80
  -8  -7  -3   28.30    1.90
  -8  -7  -3   17.90    4.70
  -8  -7  -3   28.20    2.10
  -8  -7  -3   30.40    2.60
  -8  -7  -3   26.60    1.80
   8   7   3   30.30    2.30
   8   7   3   27.60    1.90
   8   7   3   29.40    2.50
  -9  -7  -3   12.30    1.20
  -9  -7  -3   12.50    1.50
  -9  -7  -3   14.50    1.30
  -9  -7  -3   14.20    1.70
  -9  -7  -3   14.10    1.20
  -9  -7  -3   11.80    1.40
   9   7   3   12.20    1.60
   9   7   3   17.00    1.50
 -10  -7  -3  226.78    8.50
 -10  -7  -3  221.18    8.80
 -10  -7  -3  264.37    9.10
 -10  -7  -3  218.58    8.60
  10   7   3  220.38    8.90
 -11  -7  -3   45.00    2.20
 -11  -7  -3   47.00    2.50
 -11  -7  -3   45.50    2.40
 -11  -7  -3   44.00    1.90
   5  -8  -3    1.70    0.80
   5  -8  -3    1.00    0.80
  -5   8   3    2.00    0.50
  -5   8   3    1.20    0.40
  -5   8   3    1.50    0.40
   4  -8  -3   37.60    1.80
   4  -8  -3   42.50    2.90
   4  -8  -3   33.50    2.40
  -4   8   3   35.80    2.00
  -4   8   3   37.50    2.10
  -4   8   3   35.70    1.90
  -4   8   3   33.30    2.00
   3  -8  -3   23.20    1.40
  -3   8   3   20.60    1.60
  -3   8   3   21.00    1.70
  -3   8   3   20.90    1.50
  -3   8   3   22.40    1.10
  -3   8   3   22.80    1.80
   2  -8  -3   34.80    2.40
   2  -8  -3   25.80    3.30
  -2   8   3   29.50    2.20
  -2   8   3   37.80    2.20
   1  -8  -3  170.18    6.30
   1  -8  -3  132.19    7.70
  -1   8   3  159.68    8.90
  -1   8   3  156.98    6.60
  -1   8   3  162.78    6.10
  -1   8   3  168.38    6.40
   0  -8  -3  226.98    9.00
   0  -8  -3  240.98    8.90
   0   8   3  231.78    8.50
   0   8   3  241.88    9.10
   0   8   3  233.88   10.30
   0   8   3  235.28    9.00
   0   8   3  238.78    8.70
   0   8   3  237.58    8.80
  -1  -8  -3  113.89    5.00
  -1  -8  -3  121.49    4.90
  -1  -8  -3  150.78   16.40
  -1  -8  -3  115.69    5.80
   1   8   3  118.39    4.70
   1   8   3  118.29    5.10
   1   8   3  130.69    6.40
   1   8   3  116.49    4.80
  -2  -8  -3   15.80   11.40
  -2  -8  -3   15.90    1.60
  -2  -8  -3   14.50    1.20
  -2  -8  -3   13.40    1.50
  -2  -8  -3   17.10    4.00
   2   8   3   14.30    1.10
   2   8   3   15.10    1.10
   2   8   3   15.10    1.50
   2   8   3   15.60    1.50
   2   8   3   13.70    5.40
   2   8   3   14.20    1.10
  -3  -8  -3   11.60    1.80
  -3  -8  -3   14.90    3.60
  -3  -8  -3   10.90    1.50
  -3  -8  -3   11.10    1.40
  -3  -8  -3   10.40    1.00
  -3  -8  -3   10.50   11.90
  -3  -8  -3   11.10    1.10
   3   8   3   11.90    1.00
   3   8   3   12.10    1.30
   3   8   3   12.50    1.30
   3   8   3   10.50    1.00
   3   8   3    5.60    5.50
   3   8   3   11.10    1.00
  -4  -8  -3   53.39    5.60
  -4  -8  -3   59.89    2.70
  -4  -8  -3   66.79    3.00
  -4  -8  -3   58.59    3.40
  -4  -8  -3   58.49    3.40
  -4  -8  -3   61.89    2.90
   4   8   3   63.09    2.90
   4   8   3   62.49    3.30
   4   8   3   56.89    2.90
   4   8   3   60.09    2.90
   4   8   3   61.69    3.30
   4   8   3   53.79    7.50
  -5  -8  -3  137.19    5.80
  -5  -8  -3  121.29    6.10
  -5  -8  -3  134.09    5.20
  -5  -8  -3  126.79    8.30
  -5  -8  -3  129.19    5.40
  -5  -8  -3  141.49    5.50
  -5  -8  -3  143.99    5.70
   5   8   3  135.89    6.10
   5   8   3  139.89    6.10
   5   8   3  142.19    5.40
  -6  -8  -3    0.40    0.40
  -6  -8  -3   -0.40    0.50
  -6  -8  -3   -0.10    0.50
  -6  -8  -3    2.00    3.30
  -6  -8  -3    1.90    1.60
  -6  -8  -3    1.00    0.70
  -6  -8  -3    0.30    0.60
   6   8   3   -0.30    0.40
   6   8   3    0.20    0.80
   6   8   3   -0.10    0.60
  -7  -8  -3   19.80    1.70
  -7  -8  -3   17.60    1.60
  -7  -8  -3   15.60    4.10
  -7  -8  -3   18.30    1.40
  -7  -8  -3   17.80    1.20
  -7  -8  -3   17.90    1.40
   7   8   3   18.20    1.50
   7   8   3   20.00    2.00
   7   8   3   18.70    1.90
   7   8   3   17.10    1.30
  -8  -8  -3   35.00    1.60
  -8  -8  -3   33.70    5.60
  -8  -8  -3   36.70    2.30
  -8  -8  -3   34.50    2.10
  -8  -8  -3   37.50    2.90
  -8  -8  -3   37.90    2.70
  -8  -8  -3   37.30    2.10
  -8  -8  -3   36.20    2.10
   8   8   3   36.50    2.10
   8   8   3   32.90    1.90
   8   8   3   37.60    2.70
   8   8   3   37.70    2.50
  -9  -8  -3   26.40    1.60
  -9  -8  -3   24.70    1.70
  -9  -8  -3   23.70    1.90
  -9  -8  -3   29.40    2.30
  -9  -8  -3   25.30    1.60
  -9  -8  -3   26.20    1.60
   9   8   3   26.10    1.90
   9   8   3   25.30    2.50
   9   8   3   27.00    1.70
 -10  -8  -3  115.79    4.70
 -10  -8  -3  115.59    4.50
 -10  -8  -3  124.49    5.30
 -10  -8  -3  116.69    4.60
 -10  -8  -3  110.09    4.60
  10   8   3  115.19    4.80
   4  -9  -3   19.00    1.50
   4  -9  -3   20.90    1.50
  -4   9   3   20.00    1.20
  -4   9   3   16.60    1.10
   3  -9  -3   85.39    3.40
   3  -9  -3   85.69    4.10
   3  -9  -3   94.49    4.50
  -3   9   3   85.49    4.10
  -3   9   3   79.49    3.60
  -3   9   3   85.79    4.30
  -3   9   3   76.99    3.50
   2  -9  -3   13.40    2.30
   2  -9  -3   13.80    1.70
   2  -9  -3    9.30    1.00
  -2   9   3    8.50    0.70
  -2   9   3    9.30    1.10
  -2   9   3    8.20    1.00
   1  -9  -3    4.50    1.50
   1  -9  -3    2.20    0.60
   1  -9  -3    5.30    1.20
  -1   9   3    1.60    0.40
  -1   9   3    2.20    0.60
   0  -9  -3   72.69    3.70
   0  -9  -3   80.69    4.30
   0  -9  -3   80.19    3.50
   0  -9  -3   80.49    4.70
   0   9   3   76.89    3.40
   0   9   3   76.99    7.00
   0   9   3   81.89    3.70
   0   9   3   76.49    3.10
  -1  -9  -3  157.58    7.00
  -1  -9  -3  157.28    6.20
  -1  -9  -3  161.88    6.90
  -1  -9  -3  154.78    6.30
   1   9   3  150.38    6.00
   1   9   3  155.58    6.10
   1   9   3  161.88    6.40
   1   9   3  156.18    5.90
  -2  -9  -3   87.29    4.10
  -2  -9  -3   75.79    4.50
  -2  -9  -3   83.39    3.60
   2   9   3   85.99    3.90
   2   9   3   78.89    3.40
  -3  -9  -3   37.20    6.20
  -3  -9  -3   42.10    2.80
   3   9   3   51.99    2.50
   3   9   3   37.80    2.40
   3   9   3   44.30    2.60
   3   9   3   39.30    2.10
  -4  -9  -3   61.09    2.90
  -4  -9  -3   62.59    7.60
  -4  -9  -3   71.29    3.20
  -4  -9  -3   66.89    3.10
  -4  -9  -3   63.19    3.80
   4   9   3   63.09    3.40
   4   9   3   69.69    3.00
   4   9   3   64.19    3.00
   4   9   3   68.69    3.20
   4   9   3   69.29    3.60
  -5  -9  -3   95.09    8.20
  -5  -9  -3   90.39    3.70
  -5  -9  -3   81.99    4.80
  -5  -9  -3   87.69    4.30
  -5  -9  -3   94.39    4.00
   5   9   3   86.29    4.00
   5   9   3   92.29    4.50
   5   9   3   96.09    4.50
   5   9   3   94.39    4.10
   5   9   3   96.59    4.00
  -6  -9  -3   20.80    1.80
  -6  -9  -3   20.00    5.10
  -6  -9  -3   12.80    3.10
  -6  -9  -3   14.30    1.50
  -6  -9  -3   20.10    1.60
  -6  -9  -3   19.20    1.30
   6   9   3   20.90    1.90
   6   9   3   19.60    1.40
   6   9   3   19.90    1.90
   6   9   3   22.60    1.60
  -7  -9  -3    0.90    0.60
  -7  -9  -3    0.80    5.60
  -7  -9  -3    0.80    0.60
  -7  -9  -3    0.80    0.40
  -7  -9  -3    0.70    0.70
  -7  -9  -3    0.20    0.60
   7   9   3    0.10    0.50
   7   9   3    0.90    0.70
   7   9   3    0.40    0.40
   7   9   3    1.00    0.80
  -8  -9  -3    3.60    1.00
  -8  -9  -3    4.10    0.60
  -8  -9  -3    4.40    0.70
  -8  -9  -3    2.70    0.70
  -8  -9  -3    4.10    0.50
   8   9   3    3.60    1.10
   8   9   3    3.60    0.60
  -9  -9  -3   77.99    3.30
  -9  -9  -3   74.59    3.40
  -9  -9  -3   74.49    3.20
  -9  -9  -3   81.49    4.10
   9   9   3   74.59    3.20
   9   9   3   70.99    3.80
   9   9   3   77.69    3.60
   9   9   3   67.19    3.00
 -10  -9  -3   58.49    2.50
 -10  -9  -3   58.59    2.60
 -10  -9  -3   57.29    2.40
 -10  -9  -3   60.49    3.10
  10   9   3   58.99    2.70
   3 -10  -3   21.20    1.10
   3 -10  -3   22.40    1.50
   3 -10  -3   20.30    1.50
  -3  10   3   20.60    1.20
   2 -10  -3   17.40    1.60
   2 -10  -3   15.10    1.50
   2 -10  -3   15.90    1.00
  -2  10   3   14.80    1.20
  -2  10   3   16.50    1.30
  -2  10   3   16.40    0.80
   1 -10  -3    3.80    0.60
   1 -10  -3    3.50    1.00
   1 -10  -3    2.00    0.80
  -1  10   3    4.10    0.80
  -1  10   3    4.20    0.50
   0 -10  -3    6.00    1.20
   0 -10  -3    7.80    0.90
   0 -10  -3    9.20    1.60
   0 -10  -3    6.80    1.00
   0  10   3    7.90    0.70
  -1 -10  -3   79.19    4.00
  -1 -10  -3   82.19    3.70
  -1 -10  -3   82.49    3.60
  -1 -10  -3   88.09    4.20
   1  10   3   79.79    3.50
   1  10   3   82.89    5.40
   1  10   3   66.39    9.60
   1  10   3   83.59    3.50
   1  10   3   81.69    3.20
  -2 -10  -3   57.79    3.30
  -2 -10  -3   66.59    3.50
   2  10   3   65.69    3.30
   2  10   3   65.19    2.90
   2  10   3   64.59    3.30
   2  10   3   63.69    2.90
  -3 -10  -3    3.00    0.70
  -3 -10  -3    2.00    0.40
  -3 -10  -3    1.60    1.10
   3  10   3    3.10    0.90
   3  10   3    2.80    0.60
   3  10   3    2.70    0.60
   3  10   3    2.40    0.50
  -4 -10  -3  148.69    5.90
  -4 -10  -3  160.48    6.80
   4  10   3  152.88    6.10
   4  10   3  150.38    6.10
   4  10   3  154.08    6.00
   4  10   3  161.38    6.70
   4  10   3  153.58    6.30
  -5 -10  -3   21.00    1.40
  -5 -10  -3   18.30    1.40
  -5 -10  -3   19.50    7.90
  -5 -10  -3   16.80    2.40
   5  10   3   20.50    1.70
   5  10   3   18.30    1.70
   5  10   3   17.70    1.40
   5  10   3   17.00    1.80
   5  10   3   19.40    1.40
  -6 -10  -3    3.40    0.60
  -6 -10  -3    2.80    8.40
  -6 -10  -3    3.40    0.80
  -6 -10  -3    4.60    1.00
   6  10   3    4.40    0.60
   6  10   3    4.40    1.00
   6  10   3    3.30    0.70
   6  10   3    4.50    1.10
  -7 -10  -3   30.50    1.60
  -7 -10  -3   29.80    2.00
  -7 -10  -3   30.30    1.80
   7  10   3   30.80    2.20
   7  10   3   27.30    2.20
   7  10   3   29.40    1.60
   7  10   3   31.90    1.90
  -8 -10  -3    4.10    0.70
  -8 -10  -3    4.40    0.80
  -8 -10  -3    3.90    0.70
  -8 -10  -3    4.20    0.80
  -8 -10  -3    4.30    1.00
  -8 -10  -3    4.60    1.20
   8  10   3    6.70    1.40
   8  10   3    6.10    1.10
   8  10   3    4.50    0.80
   8  10   3    3.50    0.50
  -9 -10  -3   28.60    1.60
  -9 -10  -3   32.80    2.20
  -9 -10  -3   30.20    1.70
  -9 -10  -3   29.30    1.60
   9  10   3   29.60    1.60
   9  10   3   31.20    2.50
   9  10   3   31.00    1.90
   9  10   3   28.80    1.60
 -10 -10  -3   17.70    1.40
 -10 -10  -3   16.20    1.20
  10  10   3   18.10    1.30
   2 -11  -3   11.70    0.70
   2 -11  -3   11.20    1.30
  -2  11   3   10.90    0.80
   1 -11  -3    6.90    1.30
   1 -11  -3    7.50    0.70
   1 -11  -3    7.80    1.00
  -1  11   3    7.60    0.80
  -1  11   3    8.00    0.60
   0 -11  -3   37.30    1.80
   0 -11  -3   33.00    3.00
   0 -11  -3   35.80    2.20
   0  11   3   34.50    1.90
   0  11   3   39.60    1.80
  -1 -11  -3  126.69    5.20
  -1 -11  -3  126.49    5.10
  -1 -11  -3  133.69    5.60
   1  11   3  130.09    5.10
  -2 -11  -3   71.69    3.30
  -2 -11  -3   70.69    3.20
  -2 -11  -3   78.59    3.70
   2  11   3   69.69    4.10
   2  11   3   76.19    3.30
   2  11   3   76.79    3.00
   2  11   3   75.29    3.20
  -3 -11  -3   28.80    2.40
  -3 -11  -3   28.60    1.70
  -3 -11  -3   26.90    1.60
   3  11   3   27.40    1.60
   3  11   3   27.80    1.50
   3  11   3   28.40    2.20
   3  11   3   27.20    1.60
  -4 -11  -3   56.89    3.60
  -4 -11  -3   57.79    2.80
  -4 -11  -3   55.19    2.50
   4  11   3   56.29    2.50
   4  11   3   57.19    3.10
   4  11   3   53.09    2.60
  -5 -11  -3  134.79    5.60
   5  11   3  133.69    5.50
   5  11   3  143.19    5.50
   5  11   3  148.09    6.20
   5  11   3  140.99    5.70
   5  11   3  140.89    6.00
  -6 -11  -3    0.40    0.30
   6  11   3    1.00    0.60
   6  11   3    0.90    0.30
   6  11   3    2.10    0.90
   6  11   3    1.90    0.60
  -7 -11  -3   58.59    2.50
   7  11   3   57.79    3.10
   7  11   3   56.89    2.50
   7  11   3   53.19    2.80
   7  11   3   58.19    2.70
  -8 -11  -3    9.60    0.90
  -8 -11  -3    8.70    0.60
  -8 -11  -3    9.50    1.30
   8  11   3    8.40    1.00
   8  11   3    7.60    0.70
   8  11   3    7.30    1.20
   8  11   3    8.40    0.90
  -9 -11  -3   49.40    2.50
   9  11   3   44.90    2.00
   9  11   3   43.10    1.80
   9  11   3   46.70    2.30
   0 -12  -3    1.90    0.90
   0 -12  -3    3.90    0.50
   0  12   3    3.10    0.50
   0  12   3    4.20    0.40
  -1 -12  -3    8.10    1.10
  -1 -12  -3    8.40    0.70
  -1 -12  -3    5.70    0.80
   1  12   3    8.70    0.70
  -2 -12  -3  107.19    4.30
  -2 -12  -3  108.99    4.60
  -2 -12  -3  103.59    4.10
   2  12   3  112.49    4.20
   2  12   3   99.19    4.20
  -3 -12  -3    8.90    0.80
  -3 -12  -3    8.30    0.80
  -3 -12  -3    5.70    1.50
   3  12   3    9.70    0.70
   3  12   3    8.80    0.80
   3  12   3   11.60    1.40
  -4 -12  -3    3.30    0.50
  -4 -12  -3    4.10    0.60
   4  12   3    3.70    0.60
   4  12   3    4.10    0.70
   4  12   3    3.70    1.30
   4  12   3    4.60    0.50
  -5 -12  -3    1.70    0.40
   5  12   3    2.10    1.00
   5  12   3    1.80    0.50
   5  12   3    1.70    0.50
   5  12   3    1.50    0.30
  -6 -12  -3   37.30    1.80
   6  12   3   37.60    1.90
   6  12   3   33.20    2.30
   6  12   3   39.80    1.80
  -7 -12  -3   18.80    1.60
  -7 -12  -3   18.20    1.00
   7  12   3   16.70    2.10
   7  12   3   17.00    1.50
   7  12   3   18.40    1.00
   7  12   3   16.90    1.10
  -8 -12  -3   -0.20    0.40
   8  12   3   -0.20    0.40
  -2 -13  -3   13.70    0.70
   2  13   3   14.30    0.80
  -3 -13  -3    0.30    0.30
   3  13   3    0.20    0.30
  -4 -13  -3    0.50    0.30
   4  13   3    0.80    0.20
   4  13   3    0.70    0.30
  -5 -13  -3    1.70    0.40
   5  13   3    1.60    0.30
   5  13   3    1.10    0.70
  -6 -13  -3   32.70    1.50
   6  13   3   33.10    1.90
   6  13   3   32.80    1.40
   5  12  -4    0.40    0.40
  -5 -12   4    1.40    0.70
  -5 -12   4    0.50    0.30
  -5 -12   4    0.70    0.70
   4  12  -4    1.60    0.30
  -4 -12   4    1.90    0.50
   3  12  -4    3.40    0.60
   3  12  -4    4.30    0.50
  -3 -12   4    4.30    0.60
   2  12  -4    3.20    0.40
   2  12  -4    3.50    0.40
  -2 -12   4    2.90    0.50
   1  12  -4    8.90    0.60
  -1 -12   4    9.40    0.90
   7  11  -4   16.50    1.30
   7  11  -4   17.70    1.00
  -7 -11   4   15.90    1.20
   6  11  -4   25.90    1.30
   6  11  -4   24.60    1.50
   6  11  -4   27.10    1.90
  -6 -11   4   25.10    1.70
  -6 -11   4   22.70    1.70
   5  11  -4    8.10    1.40
   5  11  -4    8.30    2.00
   5  11  -4    8.70    0.80
   5  11  -4    9.70    1.10
  -5 -11   4    8.20    0.80
  -5 -11   4    5.90    1.00
   4  11  -4    0.50    0.80
   4  11  -4    1.10    1.30
   4  11  -4    0.50    0.40
  -4 -11   4    0.70    0.60
  -4 -11   4    0.40    0.40
   3  11  -4    1.70    0.40
   3  11  -4    1.60    0.60
  -3 -11   4    1.10    0.50
   2  11  -4   29.10    1.60
   2  11  -4   30.70    1.90
  -2 -11   4   27.90    1.50
  -2 -11   4   27.70    1.80
  -2 -11   4   29.80    3.40
   1  11  -4   56.89    2.40
   1  11  -4   53.99    2.20
  -1 -11   4   48.40    2.30
  -1 -11   4   54.29    2.60
  -1 -11   4   45.60    4.50
   0  11  -4   16.30    1.00
   0 -11   4   16.60    1.30
   0 -11   4   15.20    1.10
  -1  11  -4    0.20    0.20
   1 -11   4    0.10    0.30
   8  10  -4   12.60    1.40
   8  10  -4   10.70    1.10
  -8 -10   4    8.40    0.90
   7  10  -4    0.80    0.80
   7  10  -4    0.20    1.40
   7  10  -4    0.30    0.70
  -7 -10   4   -0.10    0.50
  -7 -10   4    0.50    0.40
  -7 -10   4    0.30    0.70
   6  10  -4   45.80    3.20
   6  10  -4   47.40    2.30
   6  10  -4   47.00    2.90
  -6 -10   4   45.50    2.50
  -6 -10   4   46.70    2.70
  -6 -10   4   48.50    3.00
   5  10  -4    4.60    0.70
   5  10  -4    5.40    1.50
   5  10  -4    5.60    1.20
  -5 -10   4    6.90    0.90
  -5 -10   4    5.80    1.20
   4  10  -4  109.79    5.20
   4  10  -4  108.79    4.60
   4  10  -4  107.19    5.40
  -4 -10   4  111.29    4.70
  -4 -10   4  116.69    5.80
   3  10  -4    2.10    1.70
   3  10  -4    4.10    0.80
   3  10  -4    4.20    1.20
   3  10  -4    4.60    0.80
   3  10  -4    4.50    0.90
  -3 -10   4    4.00    1.30
  -3 -10   4    4.30    1.50
  -3 -10   4    4.80    0.80
  -3 -10   4    2.30    0.90
   2  10  -4  142.19    5.70
   2  10  -4  139.79    5.60
   2  10  -4  147.19    5.70
  -2 -10   4  131.19    5.50
  -2 -10   4  140.09    6.60
  -2 -10   4  154.38    6.80
  -2 -10   4  139.89    5.90
   1  10  -4    8.30    0.90
   1  10  -4    8.20    0.90
   1  10  -4    7.00    0.90
  -1 -10   4    5.90    0.90
  -1 -10   4    5.90    0.80
  -1 -10   4    8.80    1.50
  -1 -10   4    7.20    1.70
   0  10  -4   -0.30    0.40
   0  10  -4    0.70    0.50
   0  10  -4   -0.10    0.30
   0 -10   4    1.60    1.10
   0 -10   4   -0.20    0.60
   0 -10   4    0.90    2.00
   0 -10   4    1.10    0.50
  -1  10  -4    0.30    0.20
   1 -10   4    0.90    2.20
   1 -10   4    0.20    1.50
   1 -10   4    0.60    0.90
   1 -10   4   -0.40    0.40
  -2  10  -4    4.50    0.50
   2 -10   4    0.40    2.50
   2 -10   4    3.70    0.60
  -3  10  -4   14.00    0.70
  -3  10  -4   12.60    1.00
   3 -10   4   13.30    0.90
   8   9  -4    6.10    1.20
  -8  -9   4    6.70    1.00
  -8  -9   4    5.10    0.70
  -8  -9   4    4.90    0.80
  -8  -9   4    7.00    0.80
   7   9  -4   -1.10    1.20
   7   9  -4    1.00    0.80
   7   9  -4    2.20    0.60
  -7  -9   4    0.90    0.70
  -7  -9   4    0.70    0.70
  -7  -9   4    0.90    0.60
  -7  -9   4    0.60    0.60
  -7  -9   4    0.60    0.70
   6   9  -4    1.10    0.90
   6   9  -4   -0.10    0.50
  -6  -9   4    0.50    0.80
  -6  -9   4    1.70    0.80
  -6  -9   4    1.80    0.80
  -6  -9   4    0.10    0.60
  -6  -9   4    1.00    0.60
  -6  -9   4   -0.50    0.70
   5   9  -4   98.29    5.00
   5   9  -4   93.79    4.20
  -5  -9   4   89.59    4.10
  -5  -9   4   86.99    4.30
  -5  -9   4   94.29    4.20
  -5  -9   4   99.99    4.10
   4   9  -4  126.19    6.20
   4   9  -4  131.79    5.50
   4   9  -4  126.59    5.40
  -4  -9   4  137.69    6.70
  -4  -9   4  131.89    5.70
  -4  -9   4  135.79    5.50
  -4  -9   4  133.19    6.30
   3   9  -4    3.20    1.30
   3   9  -4    3.50    1.10
   3   9  -4    2.90    1.40
   3   9  -4    3.70    0.80
   3   9  -4    4.00    1.00
  -3  -9   4    2.70    1.20
  -3  -9   4    3.00    0.70
  -3  -9   4    4.40    1.60
   2   9  -4  163.48    6.50
   2   9  -4  161.28    6.50
   2   9  -4  155.38    6.90
   2   9  -4  153.98    6.40
   2   9  -4  155.98    7.00
  -2  -9   4  170.38    7.50
  -2  -9   4  158.28    7.10
  -2  -9   4  166.78    6.70
  -2  -9   4  157.18    6.30
   1   9  -4    6.90    0.90
   1   9  -4    8.90    1.00
   1   9  -4    7.30    1.10
  -1  -9   4    6.80    1.30
  -1  -9   4    5.90    0.90
  -1  -9   4    6.40    1.40
  -1  -9   4    5.40    0.80
   0   9  -4   30.50    1.70
   0   9  -4   28.80    3.90
   0   9  -4   29.90    1.80
   0   9  -4   23.70    2.30
   0   9  -4   28.70    1.90
   0  -9   4   29.80    2.50
   0  -9   4   34.00    2.90
   0  -9   4   32.30    2.00
   0  -9   4   29.80    2.10
  -1   9  -4   18.00    1.50
  -1   9  -4   19.00    1.30
  -1   9  -4   11.30    3.90
  -1   9  -4   16.50    1.20
  -1   9  -4   17.40    2.00
   1  -9   4   17.30    1.80
   1  -9   4   17.80    2.20
   1  -9   4   21.40    2.80
   1  -9   4   16.50    1.40
  -2   9  -4   35.30    2.40
  -2   9  -4   33.60    1.80
   2  -9   4   35.60    4.70
   2  -9   4   34.90    3.10
   2  -9   4   37.10    2.10
   2  -9   4   46.40    5.00
  -3   9  -4   24.20    1.50
  -3   9  -4   20.40    1.60
   3  -9   4   25.20    4.00
  -4   9  -4   29.50    1.70
  -4   9  -4   30.40    1.70
   4  -9   4   29.00    3.40
   4  -9   4   31.40    1.60
  -9  -8   4   19.00    1.20
  -9  -8   4   20.80    1.30
  -9  -8   4   20.00    1.70
  -9  -8   4   21.70    1.90
   8   8  -4    6.90    1.80
   8   8  -4    8.40    1.40
  -8  -8   4   10.20    1.00
  -8  -8   4    8.90    1.20
  -8  -8   4    9.10    1.40
  -8  -8   4    9.70    1.10
  -8  -8   4   11.30    1.10
   7   8  -4    1.70    1.00
   7   8  -4   -0.10    0.80
  -7  -8   4    0.80    0.60
  -7  -8   4    0.40    0.60
  -7  -8   4    1.10    0.80
  -7  -8   4    0.40    0.60
  -7  -8   4    0.30    0.80
   6   8  -4   36.20    2.20
   6   8  -4   39.70    3.00
  -6  -8   4   37.20    2.40
  -6  -8   4   39.00    2.30
  -6  -8   4   37.10    2.70
  -6  -8   4   40.20    2.40
  -6  -8   4   39.00    2.50
  -6  -8   4   39.10    2.90
  -6  -8   4   35.00    1.90
   5   8  -4  142.69    6.00
   5   8  -4  142.99    7.00
  -5  -8   4  144.89    6.30
  -5  -8   4  144.19    6.00
  -5  -8   4  162.38    6.00
  -5  -8   4  141.99    6.20
  -5  -8   4  146.09    6.40
   4   8  -4  377.66   14.00
   4   8  -4  355.96   13.60
   4   8  -4  369.46   14.90
  -4  -8   4  391.36   15.00
  -4  -8   4  383.16   14.10
  -4  -8   4  364.56   13.90
  -4  -8   4  388.26   13.90
  -4  -8   4  362.96   13.70
  -4  -8   4  395.76   14.80
   3   8  -4   28.90    2.10
   3   8  -4   31.60    2.60
   3   8  -4   31.80    2.40
   3   8  -4   30.30    2.00
  -3  -8   4   31.90    2.20
  -3  -8   4   32.10    2.60
  -3  -8   4   31.30    2.80
  -3  -8   4   30.30    2.10
  -3  -8   4   30.90    2.00
  -3  -8   4   25.80    2.40
   2   8  -4   35.20    2.20
   2   8  -4   35.10    2.80
   2   8  -4   37.90    2.30
  -2  -8   4   39.20    2.80
  -2  -8   4   35.80    2.20
  -2  -8   4   40.30    3.00
  -2  -8   4   39.40    2.40
  -2  -8   4   37.90    2.30
   1   8  -4  103.79    4.60
   1   8  -4  102.99    4.60
   1   8  -4  101.29    5.10
   1   8  -4  108.09    4.60
   1   8  -4   99.79    5.00
  -1  -8   4  108.59    5.10
  -1  -8   4  109.89    4.60
  -1  -8   4  110.79    5.50
   0   8  -4   56.29    2.90
   0   8  -4   56.09    2.90
   0   8  -4   57.99    2.80
   0  -8   4   59.69    3.50
   0  -8   4   62.39    3.00
   0  -8   4   52.49    3.10
   0  -8   4   58.09    3.70
  -1   8  -4   58.99    5.00
  -1   8  -4   54.59    2.60
  -1   8  -4   55.09    2.80
  -1   8  -4   58.39    2.90
   1  -8   4   56.39    3.20
   1  -8   4   55.69    3.30
   1  -8   4   51.79    3.70
   1  -8   4   57.39    2.90
  -2   8  -4    5.50    0.90
  -2   8  -4    6.80    3.20
  -2   8  -4    7.60    0.80
   2  -8   4    2.30    2.30
   2  -8   4    9.60    1.40
   2  -8   4    6.50    0.90
   2  -8   4    7.70    1.40
   2  -8   4    4.40    2.20
  -3   8  -4    2.60    0.50
  -3   8  -4    2.80    0.80
  -3   8  -4    1.80    0.80
   3  -8   4    3.30    0.70
   3  -8   4    3.60    1.70
   3  -8   4    0.60    2.70
   3  -8   4    4.90    3.30
  -4   8  -4    6.50    0.90
  -4   8  -4    7.30    1.10
  -4   8  -4    7.40    0.60
   4  -8   4    8.20    1.00
   4  -8   4    5.20    2.50
  -5   8  -4   13.70    1.10
  -5   8  -4   12.60    1.10
   5  -8   4   11.20    1.00
   5  -8   4   10.10    2.60
  -9  -7   4   48.10    2.30
  -9  -7   4   48.90    2.50
  -9  -7   4   46.10    2.40
  -9  -7   4   50.99    2.40
   8   7  -4    1.70    1.10
  -8  -7   4    0.10    0.60
  -8  -7   4    0.90    0.80
  -8  -7   4   -0.50    0.80
  -8  -7   4    0.70    0.70
  -8  -7   4   -0.20    0.50
  -8  -7   4    1.10    0.60
  -7  -7   4  100.59    4.50
  -7  -7   4   98.09    4.60
  -7  -7   4  105.99    4.70
  -7  -7   4   92.89    5.00
  -7  -7   4   96.09    4.60
  -7  -7   4   95.99    4.60
   6   7  -4   16.10    2.00
  -6  -7   4   17.40    3.40
  -6  -7   4   17.30    1.90
  -6  -7   4   13.90    1.60
  -6  -7   4   15.40    2.00
  -6  -7   4   16.10    2.40
  -6  -7   4   15.80    1.70
  -6  -7   4   17.10    1.60
   5   7  -4  173.28    7.30
   5   7  -4  179.98    8.40
  -5  -7   4  180.18    7.50
  -5  -7   4  183.38    7.60
  -5  -7   4  188.98    7.70
  -5  -7   4  193.68    8.80
  -5  -7   4  199.18    7.20
  -5  -7   4  192.08    8.50
  -5  -7   4  177.98    7.70
   4   7  -4  458.65   18.00
   4   7  -4  435.06   16.60
   4   7  -4  447.16   16.90
  -4  -7   4  459.25   16.90
  -4  -7   4  479.15   17.90
  -4  -7   4  467.35   17.30
  -4  -7   4  479.95   17.20
  -4  -7   4  448.36   17.00
  -4  -7   4  485.35   16.80
  -4  -7   4  460.95   17.60
  -4  -7   4  486.25   17.70
   3   7  -4   45.50    2.40
   3   7  -4   43.70    3.10
   3   7  -4   48.80    6.90
   3   7  -4   46.10    3.50
  -3  -7   4   37.50    2.40
  -3  -7   4   40.90    2.60
  -3  -7   4   38.60    2.90
  -3  -7   4   45.10    3.00
  -3  -7   4   46.00    2.80
  -3  -7   4   44.70    3.20
  -3  -7   4   42.50    2.40
   2   7  -4  269.07   10.80
   2   7  -4  291.37   11.80
   2   7  -4  296.07   11.10
   2   7  -4  289.87   10.90
   2   7  -4  278.87   13.50
  -2  -7   4  296.97   11.70
  -2  -7   4  304.27   11.50
  -2  -7   4  297.17   11.10
  -2  -7   4  298.77   11.10
  -2  -7   4  285.97   10.70
   1   7  -4  356.06   13.40
   1   7  -4  298.77   11.60
   1   7  -4  294.17   12.10
   1   7  -4  291.17   13.90
  -1  -7   4  315.07   18.70
  -1  -7   4  312.37   11.80
  -1  -7   4  315.67   11.60
  -1  -7   4  312.47   12.30
  -1  -7   4  313.47   12.10
   0   7  -4  127.19    5.20
   0   7  -4  118.19    6.00
   0   7  -4  123.29    9.70
   0   7  -4  127.29    5.30
   0   7  -4  116.79    5.50
   0   7  -4  119.69    5.50
   0  -7   4  128.99    5.50
   0  -7   4  128.29    5.20
   0  -7   4  126.79    5.80
   0  -7   4  127.79   15.90
   0  -7   4  126.29    5.60
  -1   7  -4   58.39    2.90
  -1   7  -4   65.69    4.60
  -1   7  -4   65.89    3.30
  -1   7  -4   60.89    3.10
   1  -7   4   63.39    3.10
   1  -7   4   58.89    3.40
   1  -7   4   48.80    4.20
   1  -7   4   64.89    3.70
   1  -7   4   63.39    3.30
  -2   7  -4    4.10    2.00
  -2   7  -4    2.20    0.80
  -2   7  -4    2.70    0.60
  -2   7  -4    1.90    0.60
  -2   7  -4    2.20    0.70
  -2   7  -4    3.00    0.70
   2  -7   4    1.30    1.30
   2  -7   4    0.20    1.30
   2  -7   4    3.30    1.20
   2  -7   4    3.00    0.80
   2  -7   4    3.30    1.50
  -3   7  -4   36.40    1.90
  -3   7  -4   44.70    5.40
  -3   7  -4   32.50    2.30
  -3   7  -4   35.40    2.20
  -3   7  -4   35.40    2.00
   3  -7   4   37.40    2.20
   3  -7   4   36.80    2.70
   3  -7   4   34.40    3.40
   3  -7   4   26.80    3.20
  -4   7  -4   81.89    3.40
  -4   7  -4   82.09    4.50
  -4   7  -4   80.49    3.90
  -4   7  -4   74.69    8.40
  -4   7  -4   83.39    3.50
   4  -7   4   76.69    5.10
   4  -7   4   85.99    4.60
   4  -7   4   84.59    3.80
  -5   7  -4   66.29    2.90
  -5   7  -4   70.69    3.70
  -5   7  -4   75.59    3.80
  -5   7  -4   72.39    3.40
   5  -7   4   71.99    3.30
   5  -7   4   55.09    4.70
  -6   7  -4    0.10    0.50
  -6   7  -4    0.00    0.40
  -6   7  -4    0.00    0.50
  -6   7  -4   -0.30    0.40
   6  -7   4   -1.20    0.70
   6  -7   4   -0.20    1.90
  -9  -6   4    0.70    0.50
  -9  -6   4    0.70    0.60
  -9  -6   4    0.00    0.50
  -9  -6   4    0.50    0.50
   8   6  -4    3.40    1.60
  -8  -6   4    2.80    0.90
  -8  -6   4    3.10    0.80
  -8  -6   4    2.50    0.90
  -8  -6   4    4.00    0.80
  -8  -6   4    4.90    1.20
  -8  -6   4    3.60    1.00
   7   6  -4  183.88    8.20
  -7  -6   4  181.38    8.10
  -7  -6   4  177.58    7.50
  -7  -6   4  176.58    7.50
  -7  -6   4  182.28    7.50
  -7  -6   4  187.78    7.60
   6   6  -4   59.59    3.40
   6   6  -4   61.99    4.00
  -6  -6   4   71.49    5.20
  -6  -6   4   66.19    3.50
  -6  -6   4   65.79    3.60
  -6  -6   4   61.49    3.50
  -6  -6   4   62.59    3.70
  -6  -6   4   70.99    3.70
   5   6  -4  382.66   15.70
  -5  -6   4  399.36   15.10
  -5  -6   4  406.26   14.40
  -5  -6   4  404.96   15.00
  -5  -6   4  409.76   15.90
  -5  -6   4  421.06   15.10
  -5  -6   4  391.46   15.10
   4   6  -4  270.47   10.80
   4   6  -4  286.17   13.70
   4   6  -4  276.37   10.60
   4   6  -4  275.87   11.60
  -4  -6   4  288.87   11.60
  -4  -6   4  293.97   11.60
  -4  -6   4  285.27   11.00
  -4  -6   4  295.07   11.00
  -4  -6   4  287.07   10.90
  -4  -6   4  289.37   11.10
  -4  -6   4  297.77   10.70
   3   6  -4  118.59    7.90
   3   6  -4  127.19    5.20
   3   6  -4  125.39    6.10
   3   6  -4  123.49    5.40
  -3  -6   4  137.89    5.90
  -3  -6   4  131.29    5.50
  -3  -6   4  122.89    5.50
  -3  -6   4  134.19    5.70
  -3  -6   4  120.19    5.80
  -3  -6   4  128.89    5.30
   2   6  -4   30.40    2.50
   2   6  -4   31.70    2.00
   2   6  -4   32.10    1.90
   2   6  -4   36.90    4.20
  -2  -6   4   35.70    2.40
  -2  -6   4   31.30    2.40
  -2  -6   4   34.70    2.30
  -2  -6   4   31.40    1.90
  -2  -6   4   31.20    2.30
  -2  -6   4   29.90    2.00
   1   6  -4    5.40    1.10
   1   6  -4    3.80    1.00
   1   6  -4    4.40    2.80
   1   6  -4    2.10    0.60
   1   6  -4    3.30    0.70
  -1  -6   4   -0.20    2.50
  -1  -6   4    5.40    1.00
  -1  -6   4    0.90    4.30
  -1  -6   4    2.80    1.00
  -1  -6   4    4.30    0.70
  -1  -6   4    3.40    1.20
  -1  -6   4    2.80    0.70
   0   6  -4  303.97   11.10
   0   6  -4  286.77   12.30
   0   6  -4  304.07   11.10
   0   6  -4  286.37   13.40
   0   6  -4  300.37   11.10
   0  -6   4  313.17   11.50
   0  -6   4  311.47   11.10
   0  -6   4  269.07   12.10
   0  -6   4  307.77   11.60
   0  -6   4  309.57   15.30
  -1   6  -4   79.19    3.60
  -1   6  -4   81.99    3.70
  -1   6  -4   87.49    3.80
  -1   6  -4   87.39    3.90
   1  -6   4   78.09    4.00
   1  -6   4   90.39    4.70
   1  -6   4   62.19    7.30
   1  -6   4   80.69    3.70
   1  -6   4   83.89    4.10
   1  -6   4   82.29    4.00
  -2   6  -4   49.10    2.50
  -2   6  -4   46.60    4.00
  -2   6  -4   51.39    2.40
  -2   6  -4   43.30    2.40
  -2   6  -4   47.00    2.60
  -2   6  -4   48.30    2.90
   2  -6   4   60.09   10.60
   2  -6   4   53.79    3.20
   2  -6   4   48.90    2.90
   2  -6   4   50.99    3.30
   2  -6   4   49.80    3.20
   2  -6   4   47.80    3.00
  -3   6  -4   26.10    3.60
  -3   6  -4   24.40    1.60
  -3   6  -4   26.50    1.60
  -3   6  -4   25.60    2.10
  -3   6  -4   25.40    1.80
   3  -6   4   21.70    2.40
   3  -6   4   27.20    2.50
   3  -6   4   30.30    2.30
   3  -6   4   25.00    1.80
  -4   6  -4  221.98    8.70
  -4   6  -4  211.98   11.20
  -4   6  -4  204.38    8.00
  -4   6  -4  212.28    8.20
  -4   6  -4  201.28    7.90
   4  -6   4  211.08    8.30
   4  -6   4  221.18    9.20
   4  -6   4  208.68    8.50
  -5   6  -4   69.09    4.10
  -5   6  -4   72.39    2.90
  -5   6  -4   69.79    3.70
  -5   6  -4   71.59    3.20
  -5   6  -4   63.19    7.40
   5  -6   4   73.99    3.40
   5  -6   4   80.19    4.50
  -6   6  -4    1.50    0.70
  -6   6  -4    1.10    0.50
   6  -6   4   -0.80    1.40
   6  -6   4    1.90    0.70
  -7   6  -4    1.00    0.40
  -7   6  -4    0.60    0.40
  -7   6  -4    0.10    0.40
   7  -6   4    1.80    2.00
  -9  -5   4    6.20    0.90
  -9  -5   4    7.40    1.10
  -9  -5   4    7.70    1.00
  -9  -5   4    8.40    1.40
  -9  -5   4    6.50    1.00
   8   5  -4   46.30    3.70
  -8  -5   4   39.50    2.60
  -8  -5   4   45.00    2.60
  -8  -5   4   33.10    2.50
  -8  -5   4   42.10    2.50
  -8  -5   4   39.80    2.50
   7   5  -4  427.66   16.60
  -7  -5   4  482.35   17.90
  -7  -5   4  397.16   15.90
  -7  -5   4  410.96   15.90
   6   5  -4    3.50    1.80
  -6  -5   4    2.80    1.00
  -6  -5   4    5.40    1.20
  -6  -5   4    5.90    1.20
  -6  -5   4    4.20    1.00
  -6  -5   4    3.10    1.00
  -6  -5   4    4.50    2.20
   5   5  -4  128.29    5.80
   5   5  -4  142.39   11.00
   5   5  -4  133.99   12.10
   5   5  -4  150.68    6.80
  -5  -5   4  150.98    5.70
  -5  -5   4  155.08    6.50
  -5  -5   4  147.19    7.10
  -5  -5   4  148.59    6.40
  -5  -5   4  164.88    8.00
   4   5  -4  202.08    8.30
   4   5  -4  206.18    8.00
   4   5  -4  204.58    8.90
   4   5  -4  203.08   10.50
  -4  -5   4  219.38    8.00
  -4  -5   4  216.48    8.70
  -4  -5   4  221.98    8.50
  -4  -5   4  215.38    8.50
  -4  -5   4  212.48    8.40
  -4  -5   4  219.28    8.50
  -4  -5   4  218.68    9.00
   3   5  -4  157.68    7.80
   3   5  -4  144.49    6.20
   3   5  -4  146.09    5.90
   3   5  -4  150.58    7.50
  -3  -5   4  155.98    6.00
  -3  -5   4  156.08    6.50
  -3  -5   4  149.49    6.40
  -3  -5   4  152.58    6.40
  -3  -5   4  152.58    6.60
   2   5  -4   18.90    1.80
   2   5  -4   22.40    2.80
   2   5  -4   20.40    1.40
  -2  -5   4   19.90    1.80
  -2  -5   4   20.30    1.50
  -2  -5   4   17.90    1.90
  -2  -5   4   19.70    1.70
   1   5  -4   82.99    4.20
   1   5  -4   85.19    3.90
   1   5  -4   79.99    3.60
   1   5  -4   78.49    4.70
  -1  -5   4   92.09    4.40
  -1  -5   4   83.39    4.00
  -1  -5   4   83.89    4.10
  -1  -5   4   88.89    6.50
  -1  -5   4   85.49    4.00
   0   5  -4    4.50    2.00
   0   5  -4    4.10    1.10
   0   5  -4    2.60    0.70
   0   5  -4    2.20    0.60
   0  -5   4    3.70    1.20
   0  -5   4    1.20    3.90
   0  -5   4    3.70    0.80
   0  -5   4    3.30    0.90
   0  -5   4    1.20    0.60
  -1   5  -4  504.45   18.40
  -1   5  -4  489.35   18.80
  -1   5  -4  514.55   18.30
  -1   5  -4  503.15   19.30
  -1   5  -4  524.55   18.50
   1  -5   4  534.75   21.00
   1  -5   4  522.35   18.50
  -2   5  -4  243.68    9.30
  -2   5  -4  236.58    8.90
  -2   5  -4  239.08    9.10
  -2   5  -4  252.17    9.00
  -2   5  -4  243.88   10.30
  -2   5  -4  230.68    8.90
   2  -5   4  239.78    9.30
   2  -5   4  229.78    9.10
   2  -5   4  231.18   13.60
   2  -5   4  233.78    9.00
   2  -5   4  245.48    9.60
  -3   5  -4   28.50    3.40
  -3   5  -4   24.20    1.70
  -3   5  -4   24.80    2.00
  -3   5  -4   23.20    1.60
  -3   5  -4   23.80    1.70
  -3   5  -4   24.30    1.50
   3  -5   4   26.30    1.90
   3  -5   4   26.70    2.20
   3  -5   4   22.90    1.90
   3  -5   4   22.90    2.10
   3  -5   4   17.50    7.30
  -4   5  -4   26.70    4.00
  -4   5  -4   29.90    1.70
  -4   5  -4   33.30    2.20
  -4   5  -4   35.00    2.30
  -4   5  -4   29.40    1.80
  -4   5  -4   37.30    2.60
   4  -5   4   30.70    2.50
   4  -5   4   31.90    2.60
   4  -5   4   28.30    2.20
   4  -5   4   29.70    2.10
  -5   5  -4  126.09    5.00
  -5   5  -4  128.79    5.40
  -5   5  -4  120.09    8.80
  -5   5  -4  130.29    6.50
  -5   5  -4  142.69    6.00
  -5   5  -4  134.39    5.50
   5  -5   4  127.99    5.50
   5  -5   4  137.89    6.20
   5  -5   4  131.09    6.20
   5  -5   4  133.39    5.80
  -6   5  -4   54.79    3.10
  -6   5  -4   48.70    2.50
  -6   5  -4   43.10    2.70
  -6   5  -4   47.10    3.20
  -6   5  -4   44.80    2.50
   6  -5   4   46.70    2.60
  -7   5  -4    0.50    0.40
  -7   5  -4    0.10    0.50
   7  -5   4   -1.00    1.20
  -8   5  -4    2.20    0.50
  -8   5  -4    1.80    0.50
  -8   5  -4    2.40    0.40
  -9  -4   4   34.50    2.10
  -9  -4   4   35.00    2.00
  -9  -4   4   34.30    2.10
  -9  -4   4   35.80    2.00
  -8  -4   4   68.59    3.60
  -8  -4   4   78.39    3.80
  -8  -4   4   77.09    3.80
  -8  -4   4   75.69    3.70
  -8  -4   4   64.99    3.70
  -8  -4   4   70.89    4.60
   7   4  -4  355.06   14.60
  -7  -4   4  371.56   14.00
  -7  -4   4  370.56   14.20
  -7  -4   4  363.76   14.40
  -7  -4   4  395.76   14.30
  -7  -4   4  383.56   14.30
   6   4  -4   22.10    2.80
  -6  -4   4   20.00    2.70
  -6  -4   4   23.50    2.20
  -6  -4   4   27.60    2.20
  -6  -4   4   24.90    2.30
  -6  -4   4   26.90    2.10
  -6  -4   4   28.40    2.30
  -6  -4   4   26.60    2.10
   5   4  -4   14.20    7.70
   5   4  -4    9.90    1.70
   5   4  -4   10.80    1.30
   5   4  -4    3.50    4.80
  -5  -4   4   10.20    1.40
  -5  -4   4   10.20    1.50
  -5  -4   4    9.40    1.70
  -5  -4   4    9.60    1.80
  -5  -4   4    8.80    1.40
  -5  -4   4    7.00    1.10
  -5  -4   4   10.30    1.00
  -5  -4   4    9.00    1.30
  -5  -4   4    6.70    1.70
   4   4  -4  215.48   11.50
   4   4  -4  218.78    8.40
   4   4  -4  225.18    9.20
   4   4  -4  228.68   10.20
  -4  -4   4  228.48    8.90
  -4  -4   4  229.68    8.90
  -4  -4   4  224.58    9.30
  -4  -4   4  233.98    8.90
  -4  -4   4  228.28    8.70
  -4  -4   4  225.58    9.10
  -4  -4   4  231.98    8.40
   3   4  -4  331.17   13.00
   3   4  -4  318.77   11.90
   3   4  -4  335.37   12.60
  -3  -4   4  354.36   12.50
  -3  -4   4  329.77   12.40
  -3  -4   4  323.87   12.60
  -3  -4   4  321.67   12.50
   2   4  -4    1.90    0.80
   2   4  -4    1.80    1.40
   2   4  -4    2.80    0.60
  -2  -4   4    2.00    0.80
   0   4  -4    6.60    1.50
   0  -4   4    5.70    2.30
   0  -4   4    8.50    1.50
  -1   4  -4  246.38    9.70
  -1   4  -4  235.98    9.50
   1  -4   4  247.68    9.40
   1  -4   4  236.58    9.10
   1  -4   4  253.67    9.20
   1  -4   4  240.68   11.00
  -2   4  -4  588.34   21.20
  -2   4  -4  582.74   20.20
  -2   4  -4  553.24   20.10
  -2   4  -4  537.05   20.10
   2  -4   4  623.54   23.50
   2  -4   4  576.64   20.30
   2  -4   4  556.24   20.50
   2  -4   4  555.44   20.20
  -3   4  -4   11.60    1.40
  -3   4  -4   12.60    2.30
  -3   4  -4   11.00    1.10
  -3   4  -4   10.20    1.10
  -3   4  -4   11.40    1.00
  -3   4  -4   12.30    1.20
   3  -4   4   11.50    1.40
   3  -4   4   10.00    5.30
   3  -4   4   10.80    1.40
   3  -4   4   10.30    1.20
   3  -4   4   12.50    1.40
  -4   4  -4  203.98    8.00
  -4   4  -4  203.38    7.80
  -4   4  -4  217.78    8.60
  -4   4  -4  210.68    8.00
  -4   4  -4  219.88   10.30
  -4   4  -4  206.18    8.10
   4  -4   4  202.38    8.10
   4  -4   4  206.18    8.20
   4  -4   4  226.38   20.30
   4  -4   4  207.88    8.10
   4  -4   4  208.88    8.50
  -5   4  -4    7.50    2.60
  -5   4  -4   13.90    1.40
  -5   4  -4   13.80    1.60
  -5   4  -4   13.60    1.40
  -5   4  -4   13.60    1.00
  -5   4  -4   14.30    1.20
   5  -4   4   16.30    2.00
   5  -4   4   12.20    1.70
   5  -4   4   14.10    1.80
  -6   4  -4   29.30    5.40
  -6   4  -4   28.50    3.00
  -6   4  -4   32.00    2.80
  -6   4  -4   30.10    2.30
  -6   4  -4   26.90    2.00
  -6   4  -4   26.20    2.30
   6  -4   4   35.60    2.70
   6  -4   4   24.10    2.20
   6  -4   4   32.50    3.60
   6  -4   4   28.20    2.50
  -7   4  -4    0.30    1.00
  -7   4  -4    3.30    0.80
  -7   4  -4    1.40    0.60
  -7   4  -4    0.50    0.50
   7  -4   4    1.60    1.10
  -8   4  -4   10.80    1.00
  -8   4  -4   10.80    1.40
  -8   4  -4   10.30    1.20
   8  -4   4   10.20    1.80
  -9  -3   4   89.89    3.90
  -9  -3   4   90.59    3.90
  -9  -3   4   83.19    3.90
  -9  -3   4   94.09    3.80
  -8  -3   4  101.69    4.60
  -8  -3   4   96.89    4.60
  -8  -3   4  103.99    4.70
  -8  -3   4  112.59    5.30
  -8  -3   4  105.49    4.80
  -8  -3   4   99.59    4.80
  -7  -3   4   77.99    4.00
  -7  -3   4   77.49    3.90
  -7  -3   4   75.99    3.80
  -7  -3   4   77.49    4.10
  -7  -3   4   70.99    3.70
  -7  -3   4   78.69    4.00
  -7  -3   4   73.39    3.70
  -6  -3   4   96.89    4.80
  -6  -3   4   95.19    4.50
  -6  -3   4  100.79    4.80
  -6  -3   4  101.19    4.70
  -6  -3   4  106.19    4.80
  -6  -3   4   95.59    4.50
  -6  -3   4   91.49    4.60
  -6  -3   4  105.29    5.80
   5   3  -4   31.80    5.00
   5   3  -4   40.90    3.20
   5   3  -4   45.60    6.60
  -5  -3   4   44.00    2.50
  -5  -3   4   43.90    2.70
  -5  -3   4   45.20    2.70
  -5  -3   4   43.40    2.60
  -5  -3   4   43.10    2.80
  -5  -3   4   39.90    3.20
  -5  -3   4   41.30    2.80
  -5  -3   4   43.80    2.60
   4   3  -4  300.87   13.60
   4   3  -4  302.87   12.40
  -4  -3   4  310.77   12.10
  -4  -3   4  332.87   12.10
  -4  -3   4  297.67   11.70
   3   3  -4   11.80    1.50
   3   3  -4   11.80    2.20
   3   3  -4   12.40    2.90
  -3  -3   4   11.20    1.50
   2   3  -4   88.79    4.10
   2   3  -4   98.19    4.60
  -2  -3   4  100.49    4.20
   1   3  -4  211.08    8.40
   1   3  -4  214.68    7.90
   1   3  -4  221.18    8.40
  -1  -3   4  213.58    8.70
  -1  -3   4  223.58    8.60
   0   3  -4   63.49    3.50
   0   3  -4   65.59    3.70
   0   3  -4   63.19    3.20
   0  -3   4   66.69    4.10
  -1   3  -4  872.31   30.80
   1  -3   4  890.01   31.60
  -2   3  -4  620.84   21.20
   2  -3   4  566.34   20.40
   2  -3   4  577.14   20.50
   2  -3   4  590.04   21.80
   2  -3   4  553.14   20.60
  -3   3  -4   49.99    2.60
  -3   3  -4   54.79    3.60
  -3   3  -4   50.49    2.40
  -3   3  -4   51.99    2.50
   3  -3   4   52.69    6.30
   3  -3   4   50.59    2.50
   3  -3   4   48.90    2.50
   3  -3   4   51.89    2.70
  -4   3  -4  204.18    7.40
  -4   3  -4  213.98    9.90
  -4   3  -4  193.88    7.50
  -4   3  -4  194.38    7.20
  -4   3  -4  194.38    7.80
  -4   3  -4  190.28    7.60
   4  -3   4  189.28    7.40
   4  -3   4  184.08    7.40
   4  -3   4  186.98   12.20
   4  -3   4  189.18    7.50
   4  -3   4  188.28    7.70
  -5   3  -4  334.07   12.70
  -5   3  -4  331.37   14.70
  -5   3  -4  315.57   12.40
  -5   3  -4  329.37   12.10
  -5   3  -4  333.87   11.90
   5  -3   4  331.67   12.20
   5  -3   4  333.57   12.60
   5  -3   4  332.57   12.20
   5  -3   4  328.97   12.30
  -6   3  -4  128.89    5.60
  -6   3  -4  114.49    4.40
  -6   3  -4  109.99    5.50
  -6   3  -4  131.79    5.20
  -6   3  -4  120.39    5.30
  -6   3  -4  121.89    8.70
   6  -3   4  123.69    5.50
   6  -3   4  122.89    5.60
   6  -3   4  122.19    5.20
   6  -3   4  116.09    5.30
  -7   3  -4   24.00    7.10
  -7   3  -4   28.20    2.30
  -7   3  -4   31.70    1.90
  -7   3  -4   30.20    2.00
  -7   3  -4   31.60    2.30
  -7   3  -4   33.90    2.70
   7  -3   4   29.30    3.20
   7  -3   4   34.00    2.70
  -8   3  -4    0.90    0.50
  -8   3  -4    0.40    0.50
   8  -3   4   -0.30    1.10
  -9   3  -4   12.30    1.10
  -9   3  -4   14.10    1.30
  -9   3  -4   14.10    1.00
  -9  -2   4    4.70    1.50
  -9  -2   4    4.90    0.80
  -9  -2   4    4.40    0.90
  -9  -2   4    5.60    0.90
  -8  -2   4   69.49    3.30
  -8  -2   4   66.09    3.20
  -8  -2   4   59.69    3.40
  -8  -2   4   56.19    3.10
  -8  -2   4   66.89    3.30
  -8  -2   4   62.89    3.20
  -8  -2   4   62.49    3.10
  -7  -2   4  205.78    8.10
  -7  -2   4  199.58    8.10
  -7  -2   4  195.68    8.10
  -7  -2   4  211.18    8.40
  -7  -2   4  200.08    8.20
  -7  -2   4  199.88    8.40
  -6  -2   4   20.90    2.00
  -6  -2   4   24.00    2.10
  -6  -2   4   21.50    1.90
  -6  -2   4   24.90    2.10
  -6  -2   4   21.90    1.80
  -6  -2   4   21.00    2.00
  -6  -2   4   19.10    1.80
  -6  -2   4   23.40    1.90
   5   2  -4    6.20    4.10
   5   2  -4    4.80    4.80
  -5  -2   4   10.60    1.40
  -5  -2   4    9.10    1.30
  -5  -2   4    8.10    1.30
  -5  -2   4    8.70    1.30
  -5  -2   4    8.70    1.30
  -5  -2   4    9.10    1.50
  -5  -2   4    7.50    1.60
   4   2  -4  156.88    7.20
   4   2  -4  152.98    8.50
  -4  -2   4  154.78    6.20
  -4  -2   4  157.58    6.80
  -4  -2   4  151.48    6.40
  -4  -2   4  160.48    6.50
  -4  -2   4  155.28    6.50
   3   2  -4   70.59    3.80
   3   2  -4   70.49    4.70
  -3  -2   4   72.69    3.50
  -3  -2   4   63.79    3.20
   2   2  -4  207.48    8.00
  -2  -2   4  197.28    7.80
  -2  -2   4  201.98   10.60
  -2  -2   4  217.48    8.00
   1   2  -4  616.54   21.50
   1   2  -4  610.64   20.90
   1   2  -4  521.05   21.70
  -1  -2   4  610.74   20.80
  -1  -2   4  591.94   21.90
   0   2  -4   90.89    3.80
   0   2  -4   85.39    5.90
   0   2  -4   94.59    4.20
   0  -2   4   80.39    5.40
   0  -2   4   86.99    3.60
   0  -2   4   94.79    4.70
  -1   2  -4  447.06   16.00
  -1   2  -4  422.56   17.60
   1  -2   4  468.45   16.50
  -2   2  -4  662.03   22.20
   2  -2   4  629.34   22.50
   2  -2   4  607.74   21.60
   2  -2   4  575.94   21.70
  -3   2  -4  375.36   13.90
   3  -2   4  350.56   12.90
   3  -2   4  355.86   14.20
   3  -2   4  350.56   12.80
  -4   2  -4   94.49    4.50
  -4   2  -4  102.99    4.20
  -4   2  -4  103.79    4.60
  -4   2  -4  102.09    4.10
  -4   2  -4  108.19    5.70
  -4   2  -4  101.39    4.40
   4  -2   4  101.99    4.20
   4  -2   4  102.89    4.30
   4  -2   4  103.99    7.70
  -5   2  -4  209.38    8.30
  -5   2  -4  203.78    8.10
  -5   2  -4  209.48    8.10
  -5   2  -4  209.68    7.60
  -5   2  -4  212.98   10.10
  -5   2  -4  205.08    7.80
   5  -2   4  198.48    8.00
   5  -2   4  215.98   13.70
   5  -2   4  203.08    7.90
   5  -2   4  198.98    8.00
  -6   2  -4   71.09    4.90
  -6   2  -4   81.39    6.70
  -6   2  -4   86.69    4.20
  -6   2  -4   82.99    4.00
  -6   2  -4   84.09    3.90
  -6   2  -4   85.99    4.70
  -6   2  -4   75.39    3.20
   6  -2   4   83.59    4.00
   6  -2   4   81.59    3.80
  -7   2  -4    8.70    1.50
  -7   2  -4    1.70    4.30
  -7   2  -4    9.10    1.10
  -7   2  -4   11.60    1.40
  -7   2  -4    8.60    1.20
   7  -2   4   10.30    1.90
   7  -2   4    9.60    1.40
   7  -2   4   10.50    1.80
  -8   2  -4   37.50    2.70
  -8   2  -4   35.90    2.10
  -8   2  -4   36.90    2.40
  -8   2  -4   35.00    2.10
   8  -2   4   35.50    2.70
  -9   2  -4   51.19    2.80
  -9   2  -4   57.29    2.80
  -9   2  -4   57.79    2.50
  -9   2  -4   55.09    2.50
   9  -2   4   46.70    3.40
  -9  -1   4   16.60    1.60
  -9  -1   4   14.80    1.50
  -9  -1   4   17.90    1.40
  -8  -1   4   26.00    2.00
  -8  -1   4   30.40    2.10
  -8  -1   4   30.00    2.00
  -8  -1   4   27.40    1.80
  -8  -1   4   29.10    2.00
  -8  -1   4   27.70    2.10
  -8  -1   4   23.50    1.70
  -7  -1   4   25.20    2.00
  -7  -1   4   22.00    1.70
  -7  -1   4   25.50    2.00
  -7  -1   4   31.30    2.90
  -7  -1   4   25.60    2.50
  -7  -1   4   24.80    1.90
  -6  -1   4  148.29    6.40
  -6  -1   4  149.39    6.00
  -6  -1   4  163.48    6.70
  -6  -1   4  156.98    6.70
  -6  -1   4  161.78    6.50
  -6  -1   4  147.39    6.40
  -6  -1   4  141.79    6.30
  -6  -1   4  154.38    6.50
   5   1  -4   -1.10    8.10
   5   1  -4   13.30    5.10
  -5  -1   4   13.00    1.50
  -5  -1   4   15.00    1.40
  -5  -1   4   11.10    2.00
  -5  -1   4   14.10    1.70
  -5  -1   4   14.90    1.70
  -5  -1   4   12.90    1.60
  -5  -1   4   12.60    1.50
  -5  -1   4   14.60    1.60
   4   1  -4    6.60    2.30
   4   1  -4    4.20    2.50
  -4  -1   4    4.40    1.00
  -4  -1   4    7.10    1.10
  -4  -1   4    3.10    1.00
  -4  -1   4    5.30    0.90
  -4  -1   4    3.10    0.80
  -4  -1   4    5.30    0.90
   3   1  -4   68.19    4.50
   3   1  -4   72.09    3.70
  -3  -1   4   73.69    3.50
   2   1  -4  121.99    5.30
   2   1  -4  108.09    4.40
  -2  -1   4   99.29    4.30
  -2  -1   4   98.49    6.30
  -2  -1   4  112.59    4.60
   1   1  -4  385.26   14.10
   1   1  -4  385.26   13.50
   1   1  -4  370.66   14.20
  -1  -1   4  380.56   14.20
  -1  -1   4  378.86   13.40
   0   1  -4   47.90    2.50
   0   1  -4   48.30    2.20
   0   1  -4   46.60    3.40
   0  -1   4   46.60    3.30
   0  -1   4   49.90    2.20
   0  -1   4   42.70    2.00
  -1   1  -4  353.96   14.30
  -1   1  -4  382.66   13.50
   1  -1   4  368.86   13.20
   1  -1   4  382.66   13.80
   1  -1   4  384.16   13.60
  -2   1  -4   44.70    2.30
  -2   1  -4   36.20    2.50
  -2   1  -4   37.90    4.30
   2  -1   4   41.80    2.80
   2  -1   4   43.40    3.50
  -3   1  -4  111.29    8.90
  -3   1  -4  130.79    5.50
  -3   1  -4  136.29    5.80
   3  -1   4  134.59    6.10
  -4   1  -4    8.40    1.50
  -4   1  -4    4.60    1.30
   4  -1   4    7.30    1.40
   4  -1   4    9.60    2.70
  -5   1  -4  208.68    9.40
  -5   1  -4  192.38    7.40
  -5   1  -4  194.68    7.40
  -5   1  -4  182.68    8.00
  -5   1  -4  197.78    7.80
  -5   1  -4  197.08    7.20
  -5   1  -4  197.78    7.90
  -5   1  -4  200.88    7.80
   5  -1   4  203.08   11.00
   5  -1   4  201.28    7.50
  -6   1  -4   21.00    2.60
  -6   1  -4   18.20    2.00
  -6   1  -4   20.50    1.50
  -6   1  -4   15.10    2.80
  -6   1  -4   20.30    1.20
   6  -1   4   19.20    1.70
   6  -1   4   22.40    1.60
  -7   1  -4  118.49    6.00
  -7   1  -4  113.19    9.00
  -7   1  -4  111.49    4.70
  -7   1  -4  120.39    5.20
  -7   1  -4  115.39    5.20
  -7   1  -4  120.89    5.50
   7  -1   4  117.39    5.20
   7  -1   4  114.49    5.10
  -8   1  -4   10.20    5.70
  -8   1  -4   12.70    1.70
  -8   1  -4   12.90    1.50
  -8   1  -4   11.70    1.20
  -8   1  -4   11.50    1.30
  -8   1  -4    9.80    1.20
   8  -1   4   16.10    2.10
   8  -1   4   12.40    2.90
   8  -1   4   10.90    2.20
  -9   1  -4   32.90    2.40
  -9   1  -4   40.00    2.00
  -9   1  -4   43.20    2.60
  -9   1  -4   37.70    2.30
   9  -1   4   29.70    2.90
 -10   1  -4   15.90    1.60
 -10   1  -4   14.50    1.60
  -9   0   4    1.20    0.80
  -9   0   4   -0.70    0.80
  -8   0   4   45.00    2.40
  -8   0   4   41.10    2.00
  -8   0   4   48.10    2.50
  -8   0   4   44.60    2.40
  -8   0   4   45.70    2.60
  -7   0   4   57.99    2.80
  -7   0   4   65.69    3.30
  -7   0   4   59.39    3.50
  -7   0   4   53.09    3.00
  -7   0   4   60.19    3.30
  -7   0   4   54.09    3.00
  -7   0   4   58.19    2.90
  -7   0   4   61.59    3.30
  -6   0   4   51.99    3.20
  -6   0   4   50.59    2.90
  -6   0   4   47.40    2.80
  -6   0   4   54.49    3.00
  -6   0   4   53.29    3.10
  -6   0   4   49.99    2.80
  -6   0   4   50.69    3.00
  -6   0   4   47.80    2.50
   5   0  -4   12.90    6.30
   5   0  -4   -0.80    9.70
  -5   0   4    6.90    1.10
  -5   0   4    9.10    1.30
  -5   0   4    9.70    1.30
  -5   0   4   11.20    1.40
  -5   0   4    8.00    1.10
  -5   0   4    9.40    1.50
  -5   0   4   10.80    1.50
  -5   0   4    9.40    1.30
   4   0  -4    9.40    5.50
   4   0  -4    1.40    2.90
  -4   0   4    2.10    0.90
  -4   0   4    2.20    0.90
  -4   0   4    2.80    0.70
   3   0  -4    5.30    1.10
   3   0  -4    5.80    1.90
   2   0  -4  110.19    4.20
   2   0  -4  112.39    5.20
  -2   0   4  108.99    4.60
   1   0  -4  543.95   19.60
   1   0  -4  559.44   18.90
  -1   0   4  550.84   19.30
  -1   0   4  527.15   19.20
   0   0  -4   37.60    1.70
   0   0  -4   37.60    2.10
   0   0   4   34.60    2.30
   0   0   4   34.60    1.70
   0   0   4   32.60    3.00
  -1   0  -4  175.18    5.90
  -1   0  -4  147.29    6.40
  -1   0  -4  151.88    6.20
   1   0   4  151.78    6.40
   1   0   4  160.88    6.20
  -2   0  -4  809.82   29.80
  -2   0  -4  885.81   29.40
  -2   0  -4  757.72   29.50
   2   0   4  874.91   29.50
   2   0   4  872.11   29.40
   2   0   4  845.32   29.30
  -3   0  -4  438.36   15.60
  -3   0  -4  405.96   16.20
  -3   0  -4  439.36   15.60
   3   0   4  411.46   15.10
   3   0   4  420.66   15.20
  -4   0  -4   63.99    3.70
  -4   0  -4   54.29    7.50
  -4   0  -4   71.59    3.80
   4   0   4   65.39    4.10
  -5   0  -4    9.90    1.20
  -5   0  -4   10.30    2.00
  -5   0  -4    9.40    1.80
   5   0   4   10.30    1.10
   5   0   4    9.90    3.00
  -6   0  -4  311.37   11.70
  -6   0  -4  300.47   12.50
  -6   0  -4  316.87   11.90
  -6   0  -4  298.67   11.20
  -6   0  -4  310.27   13.50
  -6   0  -4  294.67   10.80
  -6   0  -4  321.77   11.80
  -7   0  -4  506.85   20.50
  -7   0  -4  468.35   17.30
  -7   0  -4  473.45   17.80
  -7   0  -4  488.95   18.00
  -7   0  -4  470.25   18.60
  -7   0  -4  498.25   17.90
   7   0   4  482.45   17.40
  -8   0  -4   35.80    3.00
  -8   0  -4   34.80    6.00
  -8   0  -4   33.10    3.00
  -8   0  -4   33.20    1.90
  -8   0  -4   41.70    3.50
  -8   0  -4   34.40    2.80
   8   0   4   33.90    2.60
   8   0   4   34.90    2.60
  -9   0  -4    1.20    0.50
  -9   0  -4    0.40    0.40
  -9   0  -4    0.90    0.60
  -9   0  -4   -0.20    1.30
  -9   0  -4    0.40    0.50
   9   0   4    1.70    1.50
 -10   0  -4    1.70    0.50
 -10   0  -4    0.60    0.50
 -10   0  -4    0.60    0.40
  -8   1   4   10.30    1.50
  -8   1   4   13.70    1.30
  -8   1   4   14.70    1.40
  -8   1   4   11.30    1.00
  -7   1   4  133.89    5.40
  -7   1   4  137.89    5.70
  -7   1   4  136.69    6.20
  -7   1   4  153.08    6.10
  -7   1   4  127.59    5.70
  -7   1   4  143.69    6.00
  -6   1   4    4.30    0.80
  -6   1   4    3.40    0.90
  -6   1   4    4.20    1.40
  -6   1   4    2.60    1.00
  -6   1   4    3.30    0.90
  -6   1   4    2.50    0.90
  -6   1   4    3.70    1.00
  -6   1   4    4.00    1.00
   5  -1  -4   84.99   10.40
   5  -1  -4   64.39   20.10
  -5   1   4   88.49    4.20
  -5   1   4   89.49    4.30
  -5   1   4   89.79    3.80
  -5   1   4   80.99    4.50
  -5   1   4   93.89    4.50
  -5   1   4   80.49    4.00
  -5   1   4   85.39    4.10
  -5   1   4   81.09    4.00
   4  -1  -4  217.28   10.60
   4  -1  -4  216.78   14.00
  -4   1   4  214.48    8.30
  -4   1   4  201.18    8.00
  -4   1   4  208.48    8.40
  -4   1   4  203.08    8.30
  -4   1   4  208.38    8.50
  -4   1   4  217.68    8.30
  -4   1   4  205.28    8.60
   3  -1  -4  115.49    6.20
  -3   1   4  120.19    5.10
   2  -1  -4  204.98    8.30
  -2   1   4  197.98    7.80
  -2   1   4  201.68    7.50
   1  -1  -4  136.09    5.50
  -1   1   4  113.09    4.80
  -1   1   4  121.69    6.80
   0  -1  -4  587.74   20.40
   0   1   4  569.94   20.70
   0   1   4  544.15   19.70
  -1  -1  -4  283.77    9.90
  -1  -1  -4  266.87   10.80
   1   1   4  291.97   10.20
   1   1   4  291.07   10.70
   1   1   4  290.97   10.10
  -2  -1  -4  304.97   12.50
  -2  -1  -4  352.16   12.00
  -2  -1  -4  317.37   12.10
   2   1   4  353.76   12.20
  -3  -1  -4  394.96   15.20
  -3  -1  -4  387.16   14.70
  -3  -1  -4  409.76   14.70
   3   1   4  412.46   14.60
  -4  -1  -4   86.49    4.30
  -4  -1  -4   81.39    5.10
   4   1   4   88.59    4.80
  -5  -1  -4   50.29    3.50
  -5  -1  -4   49.40    3.70
   5   1   4   46.40    2.40
  -6  -1  -4  212.98    9.80
  -6  -1  -4  223.38    8.60
  -6  -1  -4  196.58    7.90
  -6  -1  -4  213.38    7.90
  -6  -1  -4  219.08    8.50
  -6  -1  -4  203.08    7.50
  -6  -1  -4  214.68    8.20
  -6  -1  -4  205.68    9.50
   6   1   4  204.08    8.00
  -7  -1  -4   16.20    3.70
  -7  -1  -4   22.80    1.90
  -7  -1  -4   20.20    1.40
  -7  -1  -4   30.10    4.10
  -7  -1  -4   18.30    1.80
  -7  -1  -4   20.10    1.60
  -7  -1  -4   25.10    1.90
   7   1   4   18.90    1.80
  -8  -1  -4    5.80    1.10
  -8  -1  -4    4.50    1.00
  -8  -1  -4    4.50    1.00
  -8  -1  -4    3.60    1.20
  -8  -1  -4    4.80    0.80
  -8  -1  -4    9.80    4.50
   8   1   4    4.10    1.20
  -9  -1  -4    1.20    0.60
  -9  -1  -4   -0.10    0.50
  -9  -1  -4   -0.20    1.00
  -9  -1  -4    1.30    0.50
  -9  -1  -4    1.20    0.50
   9   1   4    2.10    2.10
   9   1   4    3.00    1.50
 -10  -1  -4    4.30    0.70
 -10  -1  -4    4.10    0.70
 -10  -1  -4    3.30    0.70
 -10  -1  -4    4.40    0.70
  -8   2   4   25.00    1.60
  -8   2   4   18.10    1.90
  -8   2   4   24.00    1.50
  -7   2   4  295.57   11.50
  -7   2   4  312.47   11.20
  -7   2   4  269.87   11.30
  -7   2   4  308.37   11.90
  -7   2   4  349.27   11.90
  -7   2   4  327.57   11.90
  -6   2   4  331.37   12.70
  -6   2   4  325.67   12.10
  -6   2   4  320.27   12.90
  -6   2   4  341.27   12.70
  -5   2   4    7.90    1.10
  -5   2   4    7.10    3.40
  -5   2   4    6.20    1.10
  -5   2   4    6.60    1.30
  -5   2   4    4.50    1.10
  -5   2   4    7.60    1.20
  -5   2   4    4.70    1.10
   4  -2  -4   -1.20    7.00
   4  -2  -4    6.40    5.60
  -4   2   4    6.00    0.90
  -4   2   4    3.10    2.00
  -4   2   4    6.20    1.10
  -4   2   4    5.70    0.90
  -4   2   4    7.20    1.10
  -4   2   4    8.00    1.40
  -4   2   4    6.20    1.20
   3  -2  -4  419.26   16.60
   3  -2  -4  422.26   18.50
  -3   2   4  431.36   15.40
  -3   2   4  401.46   15.40
  -3   2   4  418.76   15.40
  -3   2   4  414.96   15.20
   2  -2  -4  522.05   20.40
   2  -2  -4  504.95   19.20
  -2   2   4  510.95   18.20
   1  -2  -4  194.88    8.30
  -1   2   4  202.78    7.50
  -1   2   4  198.18    9.60
  -1   2   4  208.88    7.30
   0  -2  -4   33.50    2.60
   0   2   4   36.80    1.70
   0   2   4   40.50    3.90
  -1  -2  -4  350.56   13.70
   1   2   4  355.86   13.40
   1   2   4  373.56   12.70
  -2  -2  -4    1.30    0.50
  -2  -2  -4    1.40    1.60
   2   2   4    1.10    1.00
  -3  -2  -4  184.38    7.00
  -3  -2  -4  176.58    8.10
  -3  -2  -4  167.88    6.80
   3   2   4  177.68    7.60
   3   2   4  179.78    6.50
  -4  -2  -4   32.60    2.40
  -4  -2  -4   41.30    2.50
  -4  -2  -4   33.20    2.80
   4   2   4   32.60    3.80
   4   2   4   31.70    1.70
  -5  -2  -4  644.24   23.40
  -5  -2  -4  633.74   22.20
  -5  -2  -4  637.64   23.00
   5   2   4  603.34   21.60
   5   2   4  587.34   21.80
   5   2   4  618.34   23.90
  -6  -2  -4  257.87   10.00
  -6  -2  -4  249.38   10.00
  -6  -2  -4  252.97    9.60
  -6  -2  -4  257.17   11.20
  -6  -2  -4  262.27   11.00
  -6  -2  -4  255.57    9.40
  -6  -2  -4  244.88    8.90
  -6  -2  -4  253.87    9.40
   6   2   4  238.88    9.40
  -7  -2  -4   55.59    3.90
  -7  -2  -4   65.79    3.00
  -7  -2  -4   71.19    6.00
  -7  -2  -4   67.69    3.50
  -7  -2  -4   66.29    3.60
  -7  -2  -4   56.59    5.20
  -7  -2  -4   63.79    3.20
  -7  -2  -4   63.89    3.00
   7   2   4   63.69    3.20
   7   2   4   61.99   11.10
  -8  -2  -4   16.40    3.70
  -8  -2  -4   27.00    2.10
  -8  -2  -4   22.70    2.70
  -8  -2  -4   25.70    1.90
  -8  -2  -4   25.40    1.70
  -8  -2  -4   29.50    2.10
  -8  -2  -4   24.60    1.70
  -8  -2  -4   30.40    5.30
   8   2   4   24.40    2.10
  -9  -2  -4    9.50    1.20
  -9  -2  -4   11.00    1.30
  -9  -2  -4    9.40    1.00
  -9  -2  -4   10.40    1.30
  -9  -2  -4    9.90    1.10
   9   2   4   10.80    2.00
 -10  -2  -4   81.89    4.20
 -10  -2  -4   70.59    3.10
 -10  -2  -4   84.09    4.20
 -10  -2  -4   69.19    4.50
  -8   3   4   11.80    0.90
  -8   3   4   15.10    1.30
  -8   3   4   12.80    1.00
  -7   3   4   67.89    3.30
  -7   3   4   68.39    3.30
  -7   3   4   61.89    3.30
   6  -3  -4   84.69    5.90
  -6   3   4   90.79    4.40
  -6   3   4  102.29    4.70
  -6   3   4  109.69    4.70
  -6   3   4  102.39    4.20
  -6   3   4   97.29    4.80
  -5   3   4  151.68    6.60
  -5   3   4  142.89    6.20
  -5   3   4  139.39    6.70
  -5   3   4  150.38    6.40
  -5   3   4  158.38    6.50
  -5   3   4  154.98    6.00
   4  -3  -4   87.69   12.80
   4  -3  -4   79.39    5.10
  -4   3   4   94.19    4.00
  -4   3   4   98.99    5.40
  -4   3   4   96.19    5.10
  -4   3   4   84.49    4.20
  -4   3   4   87.59    5.90
  -4   3   4  109.29    5.30
  -4   3   4   93.59    4.40
   3  -3  -4   89.99    8.00
   3  -3  -4   81.49    4.70
   3  -3  -4   97.39   10.80
  -3   3   4   96.29    4.90
  -3   3   4   93.79    4.40
  -3   3   4   93.19    3.90
  -3   3   4  103.19    3.70
  -3   3   4   99.69    4.30
   2  -3  -4  254.97   11.30
   2  -3  -4  313.77   12.70
   2  -3  -4  317.77   14.20
  -2   3   4  309.47   11.10
   1  -3  -4   48.40    4.80
   1  -3  -4   50.49    4.00
  -1   3   4   47.20    2.40
  -1   3   4   50.99    2.40
   0  -3  -4  283.07   11.60
   0  -3  -4  284.07   11.60
   0   3   4  286.77   10.20
  -1  -3  -4    4.50    1.70
   1   3   4    9.10    2.60
   1   3   4    4.70    1.20
   1   3   4    9.20    0.70
  -2  -3  -4 2622.24   92.39
   2   3   4 2583.54   90.69
   2   3   4 2759.62   91.69
  -3  -3  -4  304.97   10.70
  -3  -3  -4  288.27   10.70
   3   3   4  307.77   10.80
  -4  -3  -4  385.56   14.80
  -4  -3  -4  389.86   14.00
  -4  -3  -4  359.16   13.60
   4   3   4  369.36   13.30
   4   3   4  359.16   13.40
  -5  -3  -4   29.40    2.50
  -5  -3  -4   34.00    2.10
  -5  -3  -4   36.00    3.30
   5   3   4   30.30    1.90
  -6  -3  -4  497.85   18.40
  -6  -3  -4  508.05   17.70
  -6  -3  -4  507.45   19.80
  -6  -3  -4  500.55   17.90
  -6  -3  -4  498.55   17.30
  -6  -3  -4  478.15   19.00
  -6  -3  -4  506.15   17.70
   6   3   4  490.55   17.70
   6   3   4  484.85   17.80
   6   3   4  490.95   17.50
  -7  -3  -4  278.37   10.50
  -7  -3  -4  257.57    9.90
  -7  -3  -4  274.37   10.80
  -7  -3  -4  282.77   11.00
  -7  -3  -4  260.67   11.90
  -7  -3  -4  269.37   12.40
  -7  -3  -4  249.97   10.00
   7   3   4  250.07   18.70
   7   3   4  252.57   10.00
  -8  -3  -4   67.99    3.20
  -8  -3  -4   66.19    3.70
  -8  -3  -4   69.89    8.10
  -8  -3  -4   65.39    3.40
  -8  -3  -4   63.49    3.10
   8   3   4   64.69    3.40
  -9  -3  -4   17.30    1.30
  -9  -3  -4   14.80    1.30
  -9  -3  -4   15.90    1.70
  -9  -3  -4   15.00    8.80
  -9  -3  -4   16.50    1.50
 -10  -3  -4   37.70    2.30
 -10  -3  -4   35.60    2.30
 -10  -3  -4   38.00    2.10
 -10  -3  -4   35.40    2.10
 -11  -3  -4   67.39    3.10
 -11  -3  -4   67.79    2.70
 -11  -3  -4   70.59    2.90
 -11  -3  -4   74.29    3.40
  -7   4   4    8.70    1.10
  -7   4   4    5.30    0.80
  -7   4   4    7.10    0.90
  -7   4   4    5.80    1.10
  -6   4   4   26.30    1.70
  -6   4   4   28.60    2.00
  -6   4   4   30.90    2.10
  -6   4   4   24.10    2.10
  -6   4   4   31.90    2.30
   5  -4  -4  101.39    6.20
  -5   4   4  128.49    5.50
  -5   4   4  128.69    5.70
  -5   4   4  128.99    5.10
  -5   4   4  115.69    5.70
   4  -4  -4    2.20    1.70
  -4   4   4   -0.70    1.00
  -4   4   4    1.20    0.70
  -4   4   4    0.50    0.70
  -4   4   4    5.30    3.90
  -4   4   4    1.20    0.60
  -4   4   4    0.30    0.40
   3  -4  -4  182.98   14.40
   3  -4  -4  199.18   17.20
  -3   4   4  187.58    8.30
  -3   4   4  197.68    7.60
  -3   4   4  193.58    7.10
  -3   4   4  169.38    7.30
  -3   4   4  178.78    6.70
  -3   4   4  190.48    7.70
  -3   4   4  180.68    7.50
   2  -4  -4  191.88   12.20
   2  -4  -4  188.78   10.70
  -2   4   4  189.98    7.90
  -2   4   4  221.08    7.80
  -2   4   4  190.68    7.00
  -2   4   4  192.78    7.90
  -2   4   4  182.18    7.40
  -2   4   4  186.88    7.70
   1  -4  -4  210.78   10.90
   1  -4  -4  212.08   10.20
  -1   4   4  226.28    8.10
  -1   4   4  197.98    8.10
   0  -4  -4  123.29    6.90
   0  -4  -4  123.69    7.20
  -1  -4  -4    1.40    2.10
  -1  -4  -4    0.30    1.80
   1   4   4    0.20    0.30
   1   4   4    0.10    1.30
  -2  -4  -4    8.60    2.30
  -2  -4  -4   12.20    2.00
   2   4   4   13.50    2.00
   2   4   4   11.10    1.00
  -3  -4  -4  439.36   16.30
   3   4   4  462.85   16.20
   3   4   4  451.35   17.10
   3   4   4  461.45   16.00
  -4  -4  -4  376.66   15.10
   4   4   4  383.26   15.10
   4   4   4  375.36   13.60
   4   4   4  372.36   13.70
  -5  -4  -4   -0.70    1.40
  -5  -4  -4    1.60    0.80
  -5  -4  -4    1.00    0.70
   5   4   4    2.30    3.30
   5   4   4    1.00    0.50
   5   4   4    1.70    0.70
  -6  -4  -4  118.29    5.10
  -6  -4  -4  116.29    7.10
  -6  -4  -4  122.89    4.90
  -6  -4  -4  121.39    5.50
  -6  -4  -4  118.69    5.50
  -6  -4  -4  117.09    4.50
  -6  -4  -4  122.19    4.90
   6   4   4  118.29    5.00
   6   4   4  130.09   10.60
   6   4   4  117.49    5.10
   6   4   4  115.19    4.70
  -7  -4  -4  142.49    6.20
  -7  -4  -4  146.89    8.60
  -7  -4  -4  155.38    6.70
  -7  -4  -4  146.39    5.40
  -7  -4  -4  146.89    6.70
  -7  -4  -4  151.48    6.00
   7   4   4  143.09    6.40
   7   4   4  142.29    5.70
   7   4   4  147.49    6.10
   7   4   4  144.29   16.30
  -8  -4  -4  213.78    8.30
  -8  -4  -4  208.88   16.50
  -8  -4  -4  216.48    8.20
  -8  -4  -4  216.68    9.10
  -8  -4  -4  212.18    8.60
   8   4   4  212.08    8.50
  -9  -4  -4   27.70    7.00
  -9  -4  -4   15.10    1.60
  -9  -4  -4   15.60    1.30
  -9  -4  -4   15.80    1.70
  -9  -4  -4   16.40    1.50
  -9  -4  -4   15.90    1.30
   9   4   4   12.50    1.80
 -10  -4  -4    5.00    0.70
 -10  -4  -4    5.70    1.00
 -10  -4  -4    5.30    0.90
 -10  -4  -4    4.60    0.70
 -10  -4  -4    3.60    0.70
 -11  -4  -4   65.29    3.00
 -11  -4  -4   64.09    2.90
 -11  -4  -4   65.69    3.20
  -7   5   4    1.00    0.50
  -7   5   4    0.80    0.60
  -7   5   4    2.00    0.50
   6  -5  -4   53.19    3.00
   6  -5  -4   50.79    4.00
  -6   5   4   55.29    2.60
  -6   5   4   49.90    2.70
  -6   5   4   57.69    2.90
  -6   5   4   57.49    2.80
  -5   5   4  140.39    5.80
  -5   5   4  147.09    5.80
  -5   5   4  139.39    6.30
  -5   5   4  148.49    6.30
  -5   5   4  153.48    6.30
   4  -5  -4   58.99    4.50
  -4   5   4   76.29    3.80
  -4   5   4   72.49    3.90
  -4   5   4   76.39    3.60
  -4   5   4   79.19    4.00
  -4   5   4   76.39    3.40
   3  -5  -4   33.40    3.30
   3  -5  -4   41.50    2.30
  -3   5   4   42.80    2.20
  -3   5   4   41.80    5.40
  -3   5   4   41.80    1.80
  -3   5   4   43.30    2.50
  -3   5   4   43.70    2.70
   2  -5  -4  181.28    7.00
   2  -5  -4  158.78   14.00
   2  -5  -4  152.28   15.20
  -2   5   4  155.68    6.50
  -2   5   4  167.18    6.80
  -2   5   4  155.98    6.90
  -2   5   4  169.18    6.60
  -2   5   4  162.38    6.90
  -2   5   4  168.58    7.50
  -2   5   4  167.68    6.10
  -2   5   4  173.58    6.40
   1  -5  -4  226.98   13.50
   1  -5  -4  245.58   13.20
  -1   5   4  233.78    9.50
  -1   5   4  249.78    9.20
  -1   5   4  263.97    9.10
  -1   5   4  246.28    9.00
  -1   5   4  236.08    9.00
   0  -5  -4   11.60    1.90
   0  -5  -4   16.90    4.00
   0  -5  -4   16.40    4.30
   0   5   4   10.60    0.90
   0   5   4   12.40    1.00
  -1  -5  -4   15.70    3.10
  -1  -5  -4   11.00    3.30
   1   5   4   17.60    2.10
  -2  -5  -4   21.60    1.50
   2   5   4   24.40    1.50
  -3  -5  -4  373.66   13.50
  -4  -5  -4  330.67   13.60
  -4  -5  -4  320.67   12.00
   4   5   4  318.57   11.90
   4   5   4  320.87   13.70
   4   5   4  329.37   12.00
  -5  -5  -4    1.30    0.80
  -5  -5  -4    1.30    1.80
  -5  -5  -4    0.90    0.30
   5   5   4    0.40    0.50
   5   5   4    5.10    4.50
   5   5   4    0.70    0.50
  -6  -5  -4    9.60    0.80
  -6  -5  -4    9.00    1.30
  -6  -5  -4    8.70    1.40
  -6  -5  -4   10.50    2.90
  -6  -5  -4   10.80    1.30
  -6  -5  -4    9.30    1.00
  -6  -5  -4   10.70    1.20
   6   5   4    8.80    1.00
   6   5   4   10.00    1.30
   6   5   4   11.90    6.30
   6   5   4    8.50    1.30
  -7  -5  -4  187.38    6.80
  -7  -5  -4  192.88    7.30
  -7  -5  -4  172.68   10.00
  -7  -5  -4  189.38    8.20
  -7  -5  -4  185.78    7.30
  -7  -5  -4  185.78    7.30
  -7  -5  -4  185.28    7.50
   7   5   4  182.18    7.20
   7   5   4  197.28    7.70
   7   5   4  187.68    7.60
   7   5   4  182.28    7.00
  -8  -5  -4   97.29    4.30
  -8  -5  -4  105.09    5.10
  -8  -5  -4   94.69    4.40
  -8  -5  -4   99.99    4.30
  -8  -5  -4   96.89    4.50
  -8  -5  -4   97.19    5.00
  -8  -5  -4   91.29    8.30
   8   5   4  100.69    4.60
   8   5   4  100.49    4.70
   8   5   4   91.69    4.10
  -9  -5  -4   57.99    3.30
  -9  -5  -4   58.09    3.50
  -9  -5  -4   56.09    2.80
  -9  -5  -4   56.09    7.80
  -9  -5  -4   56.49    2.80
   9   5   4   57.89    3.10
 -10  -5  -4    0.00    0.50
 -10  -5  -4    0.40    0.40
 -10  -5  -4    0.20    0.50
 -10  -5  -4   -0.30    0.50
 -10  -5  -4    0.50    0.40
  10   5   4   -0.90    1.00
 -11  -5  -4   44.50    2.10
 -11  -5  -4   46.20    2.00
 -11  -5  -4   46.10    2.20
 -11  -5  -4   45.80    2.30
   6  -6  -4    5.40    1.00
  -6   6   4    5.80    0.80
  -6   6   4    7.50    0.80
   5  -6  -4  155.38    7.30
   5  -6  -4  184.68    7.90
  -5   6   4  196.38    7.40
  -5   6   4  162.28    7.20
  -5   6   4  191.58    7.00
  -5   6   4  197.08    7.40
   4  -6  -4   58.69    2.70
   4  -6  -4   47.60    3.90
  -4   6   4   60.59    2.90
  -4   6   4   58.29    3.30
  -4   6   4   60.89    3.20
  -4   6   4   55.79    2.90
  -4   6   4   60.09    3.20
   3  -6  -4    4.80    1.60
   3  -6  -4    4.00    0.70
  -3   6   4    3.80    0.80
  -3   6   4    4.60    0.90
  -3   6   4    4.40    0.50
  -3   6   4    4.20    0.90
  -3   6   4    5.10    0.90
   2  -6  -4   78.99    3.60
  -2   6   4   80.79    4.20
  -2   6   4   81.79    3.30
  -2   6   4   80.69    4.00
  -2   6   4   83.69    3.70
  -2   6   4   94.69    4.50
  -2   6   4   75.39    5.90
   1  -6  -4  479.95   17.30
   1  -6  -4  502.45   24.60
  -1   6   4  491.85   17.50
  -1   6   4  470.35   17.80
  -1   6   4  480.35   17.10
  -1   6   4  488.45   17.40
  -1   6   4  515.85   17.60
  -1   6   4  470.25   18.10
   0  -6  -4  523.55   18.60
   0  -6  -4  561.64   23.30
   0  -6  -4  455.95   19.60
   0   6   4  555.54   18.80
   0   6   4  517.45   19.10
   0   6   4  521.85   18.50
   0   6   4  552.94   18.50
   0   6   4  535.45   18.70
  -1  -6  -4   17.60    4.50
  -1  -6  -4   16.10    1.60
  -1  -6  -4   17.30    1.20
  -1  -6  -4   15.00    1.80
   1   6   4   23.10    2.80
   1   6   4   17.40    1.30
   1   6   4   18.00    1.10
   1   6   4   18.80    1.30
   1   6   4   18.30    1.10
   1   6   4   18.70    1.10
  -2  -6  -4   83.59    7.70
  -2  -6  -4   81.69    3.70
  -2  -6  -4   82.89    3.70
  -2  -6  -4   80.89    3.40
   2   6   4   82.19    5.30
   2   6   4   79.19    3.50
   2   6   4   75.19    3.30
   2   6   4   83.59    3.60
   2   6   4   83.79    3.40
  -3  -6  -4  302.67   13.70
  -3  -6  -4  305.47   11.00
  -3  -6  -4  299.77   11.00
  -3  -6  -4  300.97   12.80
  -3  -6  -4  308.47   11.20
   3   6   4  314.07   11.30
   3   6   4  307.27   11.00
   3   6   4  296.57   12.70
   3   6   4  296.17   10.90
   3   6   4  298.17   11.30
  -4  -6  -4  275.67   12.00
  -4  -6  -4  270.77    9.90
  -4  -6  -4  277.17   10.30
  -4  -6  -4  261.67    9.90
   4   6   4  267.47   14.10
   4   6   4  262.67    9.70
   4   6   4  267.47   10.20
  -5  -6  -4   12.90    1.60
  -5  -6  -4    9.50    2.50
  -5  -6  -4   15.30    1.00
  -5  -6  -4   14.50    1.40
  -5  -6  -4   14.30    1.20
   5   6   4   13.10    1.10
   5   6   4   12.40    1.30
   5   6   4   12.30    1.40
   5   6   4    8.20    5.20
  -6  -6  -4   36.50    1.80
  -6  -6  -4   37.80    2.10
  -6  -6  -4   34.40    2.20
  -6  -6  -4   35.60    4.60
  -6  -6  -4   34.30    2.60
  -6  -6  -4   36.20    2.00
  -6  -6  -4   32.20    2.20
   6   6   4   38.10    2.40
   6   6   4   35.80    1.90
   6   6   4   34.80   14.50
   6   6   4   36.50    2.40
  -7  -6  -4  130.99    6.30
  -7  -6  -4  136.89    6.00
  -7  -6  -4  142.79    5.80
  -7  -6  -4  142.39    5.70
  -7  -6  -4  141.59    8.90
  -7  -6  -4  143.29    6.60
  -7  -6  -4  140.99    5.30
  -7  -6  -4  137.19    5.70
   7   6   4  137.59    5.70
   7   6   4  142.09    6.20
   7   6   4  141.39    6.10
  -8  -6  -4  218.98    9.30
  -8  -6  -4  210.78    8.20
  -8  -6  -4  212.98    9.10
  -8  -6  -4  210.38    8.60
  -8  -6  -4  198.68   12.10
  -8  -6  -4  214.48    8.30
  -8  -6  -4  224.58    8.40
   8   6   4  218.28    8.70
   8   6   4  214.88    8.20
   8   6   4  221.08    8.70
  -9  -6  -4   37.00    2.60
  -9  -6  -4   34.80    2.00
  -9  -6  -4   36.10    2.50
  -9  -6  -4   33.80    2.20
  -9  -6  -4   39.20    7.10
  -9  -6  -4   34.70    2.00
   9   6   4   36.70    2.40
   9   6   4   29.50    2.30
 -10  -6  -4    9.00    1.10
 -10  -6  -4   11.20    1.00
 -10  -6  -4    9.90    1.10
 -10  -6  -4   12.10    2.00
 -10  -6  -4   11.10    1.40
 -11  -6  -4  109.79    4.10
 -11  -6  -4  104.49    4.10
 -11  -6  -4  116.29    4.50
 -11  -6  -4   95.89    4.00
 -11  -6  -4  109.29    4.30
   5  -7  -4   85.09    3.90
   5  -7  -4   78.69    3.60
  -5   7   4   84.19    3.60
  -5   7   4   77.49    3.40
  -5   7   4   79.09    3.50
   4  -7  -4   25.90    1.50
   4  -7  -4   23.90    2.70
  -4   7   4   23.80    1.80
  -4   7   4   24.30    1.70
  -4   7   4   22.70    1.50
  -4   7   4   25.50    1.80
   3  -7  -4   72.09    4.90
   3  -7  -4   83.09    3.60
  -3   7   4   84.79    3.20
  -3   7   4   84.19    3.70
  -3   7   4   85.09    4.10
  -3   7   4   86.19    4.10
   2  -7  -4   17.10    2.70
   2  -7  -4   23.00    1.50
  -2   7   4   23.40    1.90
  -2   7   4   21.80    1.60
  -2   7   4   23.20    1.80
  -2   7   4   23.90    1.30
   1  -7  -4  159.78    6.10
   1  -7  -4  129.19    7.30
  -1   7   4  158.18    5.90
  -1   7   4  163.08    7.90
  -1   7   4  157.68    6.10
  -1   7   4  167.08    6.20
  -1   7   4  133.19    7.60
  -1   7   4  159.68    6.50
   0  -7  -4  294.27   10.70
   0  -7  -4  330.27   23.00
   0  -7  -4  252.47   11.80
   0   7   4  290.07   11.60
   0   7   4  294.67   10.60
   0   7   4  290.67   10.30
   0   7   4  291.57   10.50
   0   7   4  293.37   10.80
   0   7   4  306.17   11.10
  -1  -7  -4   92.49    3.90
  -1  -7  -4   91.99    4.90
  -1  -7  -4  106.69   13.30
  -1  -7  -4   87.49    4.40
  -1  -7  -4   90.59    4.70
   1   7   4   92.99    4.00
   1   7   4   92.69    3.80
   1   7   4   93.69    6.50
   1   7   4   97.49    4.10
   1   7   4   94.39    3.70
  -2  -7  -4   52.79    2.70
  -2  -7  -4   54.19    3.00
  -2  -7  -4   57.69    2.60
  -2  -7  -4   58.79    4.90
  -2  -7  -4   58.59    2.90
   2   7   4   58.19    5.80
   2   7   4   57.49    2.50
   2   7   4   57.89    2.60
   2   7   4   55.89    2.60
   2   7   4   56.69    2.70
   2   7   4   56.29    2.80
  -3  -7  -4  158.68    6.10
  -3  -7  -4  150.58    6.20
  -3  -7  -4  154.08    6.00
  -3  -7  -4  166.38   13.70
  -3  -7  -4  150.98    6.00
  -3  -7  -4  155.98    8.20
  -3  -7  -4  150.88    6.30
   3   7   4  158.28    6.40
   3   7   4  164.08    6.10
   3   7   4  143.39   12.50
   3   7   4  155.98    5.90
   3   7   4  163.98    6.40
  -4  -7  -4  350.66   14.90
  -4  -7  -4  343.07   12.40
  -4  -7  -4  338.77   12.20
  -4  -7  -4  348.17   12.90
   4   7   4  322.87   15.40
   4   7   4  333.07   12.40
   4   7   4  356.96   12.50
   4   7   4  336.57   12.30
   4   7   4  338.07   12.80
   4   7   4  351.26   13.20
  -5  -7  -4  633.54   25.10
  -5  -7  -4  611.24   22.90
  -5  -7  -4  649.83   22.20
  -5  -7  -4  605.34   22.20
  -5  -7  -4  617.64   22.00
  -5  -7  -4  651.93   22.30
  -5  -7  -4  616.64   22.60
  -5  -7  -4  645.54   22.40
   5   7   4  623.54   26.00
   5   7   4  646.74   22.90
   5   7   4  652.13   22.20
   5   7   4  626.74   22.40
   5   7   4  632.44   22.80
  -6  -7  -4    4.40    0.80
  -6  -7  -4    4.00    1.20
  -6  -7  -4    2.90    0.50
  -6  -7  -4    4.10    0.80
  -6  -7  -4    2.40    2.30
  -6  -7  -4    4.20    0.80
   6   7   4    3.10    0.90
   6   7   4    3.40    1.00
   6   7   4    3.40    0.70
  -7  -7  -4   55.39    2.70
  -7  -7  -4   53.39    2.90
  -7  -7  -4   49.30    3.90
  -7  -7  -4   50.99    2.80
  -7  -7  -4   53.09    2.40
  -7  -7  -4   51.29    3.40
  -7  -7  -4   45.20    6.30
  -7  -7  -4   48.70    2.60
   7   7   4   51.29    3.10
   7   7   4   51.69    2.50
   7   7   4   53.59    2.70
   7   7   4   50.69    3.10
  -8  -7  -4  329.97   12.40
  -8  -7  -4  331.67   12.20
  -8  -7  -4  310.77   16.10
  -8  -7  -4  316.57   13.00
  -8  -7  -4  342.37   13.30
  -8  -7  -4  320.67   12.10
   8   7   4  332.67   12.70
   8   7   4  336.17   12.10
   8   7   4  330.87   12.60
  -9  -7  -4  506.65   18.70
  -9  -7  -4  498.95   18.00
  -9  -7  -4  497.85   18.00
  -9  -7  -4  531.25   19.10
  -9  -7  -4  488.45   18.30
   9   7   4  500.25   17.80
   9   7   4  504.05   18.40
 -10  -7  -4   35.10    2.40
 -10  -7  -4   30.80    2.00
 -10  -7  -4   29.90    1.90
 -10  -7  -4   34.00    2.40
 -10  -7  -4   32.30    2.10
  10   7   4   31.60    2.00
 -11  -7  -4    9.00    0.80
 -11  -7  -4   11.90    1.20
 -11  -7  -4   12.10    1.10
 -11  -7  -4   13.20    0.90
  -5   8   4    2.80    0.70
  -5   8   4    2.40    0.50
  -5   8   4    2.20    0.40
   4  -8  -4   10.80    1.50
   4  -8  -4    7.90    1.20
   4  -8  -4    6.10    0.70
  -4   8   4    8.40    1.00
  -4   8   4    7.80    0.90
  -4   8   4    6.60    0.90
  -4   8   4    9.80    1.00
   3  -8  -4   69.69    4.10
   3  -8  -4   59.69    3.40
   3  -8  -4   63.99    2.80
  -3   8   4   61.79    3.20
  -3   8   4   60.49    2.90
  -3   8   4   63.79    3.20
  -3   8   4   60.99    3.00
   2  -8  -4   52.29    2.50
   2  -8  -4   49.40    3.90
  -2   8   4   49.00    2.60
  -2   8   4   48.70    2.70
  -2   8   4   50.09    2.80
  -2   8   4   52.69    2.30
   1  -8  -4   49.80    2.50
   1  -8  -4   49.10    3.80
  -1   8   4   52.19    2.60
  -1   8   4   51.29    2.30
  -1   8   4   47.90    2.80
   0  -8  -4  101.49    5.40
   0  -8  -4  104.09    4.20
   0  -8  -4   88.19    4.80
   0   8   4   99.19    4.10
   0   8   4   94.49    6.40
   0   8   4   97.19    4.00
   0   8   4  101.09    4.40
   0   8   4   98.09    3.80
   0   8   4  104.19    4.50
  -1  -8  -4  177.38    7.50
  -1  -8  -4  226.68   20.00
  -1  -8  -4  164.88   10.80
  -1  -8  -4  180.58    7.70
  -1  -8  -4  182.58    6.90
   1   8   4  180.88    7.10
   1   8   4  176.18    7.00
   1   8   4  174.68    6.60
   1   8   4  175.08    6.70
   1   8   4  169.58    6.70
  -2  -8  -4    1.30    0.70
  -2  -8  -4    6.10   13.00
  -2  -8  -4   -3.80    3.60
  -2  -8  -4    0.10    0.60
  -2  -8  -4    2.30    0.90
  -2  -8  -4    0.30    0.60
   2   8   4   -5.30    6.00
   2   8   4    0.10    0.30
   2   8   4   -0.20    0.50
   2   8   4    0.30    0.30
  -3  -8  -4   32.20    1.80
  -3  -8  -4   30.70    2.10
  -3  -8  -4   36.60    2.00
  -3  -8  -4   31.20    2.10
  -3  -8  -4   30.60    4.60
  -3  -8  -4   46.80   14.00
   3   8   4   34.50    2.20
   3   8   4   36.60    2.10
   3   8   4   33.40    2.10
   3   8   4   31.20    1.80
   3   8   4   34.50    1.80
   3   8   4   38.80    6.60
  -4  -8  -4   89.59    7.20
  -4  -8  -4   99.39    4.60
  -4  -8  -4   99.19    4.10
  -4  -8  -4   90.49    3.90
   4   8   4   96.19    4.10
   4   8   4   96.39    4.10
   4   8   4   91.89    9.80
   4   8   4  100.79    4.50
   4   8   4   95.59    4.40
   4   8   4   85.89    4.60
  -5  -8  -4   57.29    3.60
  -5  -8  -4   63.09    2.80
  -5  -8  -4   52.39    6.10
  -5  -8  -4   57.29    3.20
  -5  -8  -4   59.89    2.60
  -5  -8  -4   62.39    2.90
   5   8   4   57.29    3.30
   5   8   4   62.99    3.30
   5   8   4   63.19    2.80
   5   8   4   60.49    2.90
   5   8   4   51.69    2.90
  -6  -8  -4  263.17   11.60
  -6  -8  -4  293.27   10.90
  -6  -8  -4  293.27   10.80
  -6  -8  -4  294.17   14.40
  -6  -8  -4  281.47   10.80
  -6  -8  -4  291.37   11.20
  -6  -8  -4  314.37   11.10
   6   8   4  295.27   11.50
   6   8   4  296.07   10.80
   6   8   4  306.77   11.10
   6   8   4  308.37   11.60
  -7  -8  -4   27.10    5.50
  -7  -8  -4   25.20    1.70
  -7  -8  -4   28.20    1.80
  -7  -8  -4   22.00    3.10
  -7  -8  -4   26.10    1.80
  -7  -8  -4   25.80    1.90
  -7  -8  -4   27.20    1.50
   7   8   4   27.50    2.10
   7   8   4   29.40    1.70
   7   8   4   29.20    1.90
   7   8   4   26.50    2.20
  -8  -8  -4   29.80    1.50
  -8  -8  -4   28.30    1.80
  -8  -8  -4   29.80    2.00
  -8  -8  -4   27.20    5.70
  -8  -8  -4   29.30    2.50
  -8  -8  -4   31.90    1.80
   8   8   4   34.30    2.50
   8   8   4   34.10    1.90
   8   8   4   31.20    2.30
   8   8   4   28.90    1.70
  -9  -8  -4  105.59    5.10
  -9  -8  -4   98.29    4.40
  -9  -8  -4   99.59    4.20
  -9  -8  -4   96.99    4.70
  -9  -8  -4  100.39    4.20
   9   8   4  105.09    4.60
   9   8   4   98.49    4.80
   9   8   4   99.39    4.10
 -10  -8  -4   45.90    2.40
 -10  -8  -4   52.09    2.80
 -10  -8  -4   45.20    2.20
 -10  -8  -4   47.80    2.20
 -10  -8  -4   46.30    2.30
  10   8   4   52.19    3.20
   4  -9  -4   46.70    2.30
   3  -9  -4   27.20    1.40
   3  -9  -4   27.20    1.90
   3  -9  -4   32.80    2.10
  -3   9   4   27.90    1.60
  -3   9   4   23.80    1.50
  -3   9   4   27.20    1.60
  -3   9   4   23.40    1.60
   2  -9  -4    7.70    1.50
   2  -9  -4    7.10    1.40
   2  -9  -4    7.40    0.80
  -2   9   4    5.30    0.90
  -2   9   4    6.60    0.60
  -2   9   4    6.50    0.90
  -2   9   4    6.80    0.90
   1  -9  -4   95.29    4.80
   1  -9  -4  102.59    5.20
   1  -9  -4   94.39    4.10
  -1   9   4   94.19    3.90
  -1   9   4   97.09    4.20
  -1   9   4   93.59    4.40
   0  -9  -4  114.69    5.60
   0  -9  -4  115.89    5.40
   0  -9  -4  113.89    4.70
   0   9   4  112.99    4.60
   0   9   4  111.49    4.90
  -1  -9  -4   58.79    2.80
  -1  -9  -4   54.99    2.80
  -1  -9  -4   56.39    3.30
  -1  -9  -4   58.59    3.30
   1   9   4   56.59    3.00
   1   9   4   55.69    2.60
   1   9   4   56.79    2.60
   1   9   4   52.69    6.70
   1   9   4   57.29    2.50
  -2  -9  -4   52.29    3.00
  -2  -9  -4   59.59    2.80
  -2  -9  -4   55.59    3.10
   2   9   4   59.89    2.70
   2   9   4   55.89    2.60
   2   9   4   59.19    3.00
   2   9   4   56.69    2.60
  -3  -9  -4  126.99    5.60
  -3  -9  -4   94.59   10.00
  -3  -9  -4  123.59    5.10
   3   9   4  129.69    5.30
   3   9   4  125.99    5.10
   3   9   4  131.89    5.20
   3   9   4  127.49    5.00
   3   9   4  132.19    5.60
  -4  -9  -4   52.79    2.60
  -4  -9  -4   62.19    3.50
  -4  -9  -4   63.69    7.90
   4   9   4   59.99    2.80
   4   9   4   55.39    2.80
   4   9   4   55.39    3.00
   4   9   4   55.69    2.60
   4   9   4   58.79    3.20
  -5  -9  -4    1.30    0.50
  -5  -9  -4   -0.80    1.10
  -5  -9  -4    5.30    4.50
  -5  -9  -4    0.60    0.50
  -5  -9  -4   -0.30    0.60
   5   9   4    0.30    0.40
   5   9   4    0.10    0.50
   5   9   4    0.90    0.40
   5   9   4    0.50    0.70
   5   9   4    1.00    0.70
  -6  -9  -4   48.80    6.30
  -6  -9  -4   54.59    2.70
  -6  -9  -4   52.69    2.50
  -6  -9  -4   50.69    2.90
  -6  -9  -4   45.50    3.70
  -6  -9  -4   43.70    2.70
   6   9   4   55.79    2.70
   6   9   4   52.79    3.10
   6   9   4   54.29    3.20
   6   9   4   53.79    2.50
  -7  -9  -4   12.30    0.90
  -7  -9  -4   10.20    1.20
  -7  -9  -4   10.70    1.40
  -7  -9  -4    1.00    5.10
  -7  -9  -4   11.50    1.20
   7   9   4   12.00    1.40
   7   9   4   11.20    1.00
   7   9   4   12.30    1.70
   7   9   4   11.60    1.10
  -8  -9  -4  145.39    6.10
  -8  -9  -4  148.19    6.00
  -8  -9  -4  159.48    5.60
  -8  -9  -4  158.28    7.10
  -8  -9  -4  142.69    5.80
   8   9   4  156.78    6.60
   8   9   4  156.58    6.60
   8   9   4  146.09    5.70
  -9  -9  -4  124.79    5.20
  -9  -9  -4  125.89    5.00
  -9  -9  -4  126.49    5.10
  -9  -9  -4  126.19    5.50
  -9  -9  -4  134.39    5.90
   9   9   4  126.39    4.80
   9   9   4  130.09    5.00
   9   9   4  125.29    5.50
   9   9   4  128.19    5.40
 -10  -9  -4   26.70    1.40
 -10  -9  -4   25.60    1.40
 -10  -9  -4   26.60    1.80
 -10  -9  -4   25.30    1.40
  10   9   4   25.90    1.70
   3 -10  -4   16.00    1.10
   3 -10  -4   17.50    1.30
   3 -10  -4   17.20    1.40
  -3  10   4   17.40    1.00
   2 -10  -4    6.00    1.10
   2 -10  -4    6.50    0.60
   2 -10  -4    8.00    1.30
  -2  10   4    6.40    0.80
  -2  10   4    5.60    0.80
  -2  10   4    5.90    0.50
   1 -10  -4    0.60    0.30
   1 -10  -4    0.70    0.70
   1 -10  -4    2.10    0.70
  -1  10   4    0.90    0.40
  -1  10   4    1.70    0.40
   0 -10  -4   73.99    4.90
   0 -10  -4   74.39    3.90
   0 -10  -4   70.69    3.20
   0  10   4   72.99    3.10
   0  10   4   67.69    3.40
  -1 -10  -4  114.39    5.10
  -1 -10  -4  115.09    4.90
  -1 -10  -4  121.89    5.30
  -1 -10  -4  119.19    4.80
   1  10   4  112.89    5.30
   1  10   4  117.99    4.70
   1  10   4  119.29    4.40
  -2 -10  -4    0.60    0.80
  -2 -10  -4   -0.40    0.60
  -2 -10  -4    0.70    0.50
   2  10   4    0.00    0.90
   2  10   4    0.10    0.30
   2  10   4    1.30    0.50
   2  10   4   -0.10    0.50
   2  10   4    0.80    4.10
  -3 -10  -4    6.00    1.00
  -3 -10  -4    6.80    0.90
  -3 -10  -4    6.90    0.80
   3  10   4    5.80    0.80
   3  10   4    6.20    0.70
   3  10   4    6.60    0.80
   3  10   4    9.10    1.40
  -4 -10  -4    4.30    1.20
  -4 -10  -4    4.30    0.60
  -4 -10  -4    7.60    1.20
   4  10   4    5.60    1.10
   4  10   4    6.40    0.90
   4  10   4    6.90    1.20
   4  10   4    5.40    0.70
   4  10   4    5.80    0.90
  -5 -10  -4   77.49    3.30
  -5 -10  -4   80.69    9.20
  -5 -10  -4   81.59    4.40
   5  10   4   77.69    3.50
   5  10   4   79.19    3.80
   5  10   4   83.49    4.10
   5  10   4   82.39    3.60
  -6 -10  -4  109.49   13.70
  -6 -10  -4  106.29    4.40
  -6 -10  -4  100.89    4.30
   6  10   4  103.29    4.30
   6  10   4  101.29    4.90
   6  10   4  108.59    4.50
   6  10   4  106.29    4.80
  -7 -10  -4   16.80    1.30
  -7 -10  -4   16.10    1.10
  -7 -10  -4   15.60    1.60
   7  10   4   16.90    1.60
   7  10   4   17.60    1.80
   7  10   4   15.50    1.10
  -8 -10  -4   20.10    1.00
  -8 -10  -4   18.10    1.40
  -8 -10  -4   18.40    1.90
  -8 -10  -4   18.60    1.40
  -8 -10  -4   17.90    1.30
  -8 -10  -4   18.70    1.80
   8  10   4   18.90    1.60
   8  10   4   18.60    1.10
   8  10   4   18.20    1.80
   8  10   4   18.90    1.40
  -9 -10  -4   67.39    3.10
  -9 -10  -4   74.89    3.60
  -9 -10  -4   65.09    2.70
  -9 -10  -4   67.19    2.90
  -9 -10  -4   62.89    3.10
   9  10   4   68.39    3.50
   9  10   4   67.39    2.90
   9  10   4   66.79    2.70
   9  10   4   68.49    3.20
 -10 -10  -4   23.80    1.30
 -10 -10  -4   26.20    1.60
  10  10   4   24.50    1.70
   1 -11  -4    1.40    0.70
   1 -11  -4    1.60    0.40
   1 -11  -4    1.30    0.80
  -1  11   4    1.40    0.50
  -1  11   4    1.20    0.20
  -1  11   4    2.00    0.40
   0 -11  -4   62.79    3.00
   0 -11  -4   56.39    2.80
   0  11   4   59.79    2.70
  -1 -11  -4   81.49    3.60
  -1 -11  -4   80.59    3.50
  -1 -11  -4   86.79    3.90
   1  11   4   87.09    3.50
  -2 -11  -4    3.50    0.60
  -2 -11  -4    2.80    0.80
  -2 -11  -4    2.30    0.50
   2  11   4    2.50    1.60
   2  11   4    3.70    0.80
   2  11   4    3.50    0.60
   2  11   4    3.40    0.50
  -3 -11  -4    1.40    0.40
  -3 -11  -4    2.60    0.50
  -3 -11  -4    1.80    0.90
   3  11   4    2.00    0.40
   3  11   4    1.60    0.40
   3  11   4    1.10    0.90
   3  11   4    2.00    0.60
  -4 -11  -4    1.80    1.10
  -4 -11  -4    1.60    0.40
  -4 -11  -4    1.90    0.50
   4  11   4    0.60    0.90
   4  11   4    1.50    0.40
   4  11   4    1.50    0.50
  -5 -11  -4   60.89    2.90
  -5 -11  -4   65.79    2.70
  -5 -11  -4   64.09    4.00
   5  11   4   65.09    2.90
   5  11   4   67.89    3.40
   5  11   4   65.79    3.00
   5  11   4   77.79    3.50
   5  11   4   61.89    3.10
  -6 -11  -4   64.19    2.90
   6  11   4   68.79    2.90
   6  11   4   66.79    3.10
   6  11   4   65.89    3.40
   6  11   4   67.29    3.20
  -7 -11  -4    0.10    0.30
   7  11   4    0.80    0.60
   7  11   4    0.30    0.40
   7  11   4    0.20    0.30
   7  11   4   -0.80    0.80
  -8 -11  -4    2.00    1.20
  -8 -11  -4    0.90    0.60
  -8 -11  -4    0.30    0.30
   8  11   4   -0.30    0.90
   8  11   4    0.90    0.60
   8  11   4    0.20    0.40
   8  11   4    0.60    0.30
  -9 -11  -4   40.80    2.20
   9  11   4   34.00    1.70
   9  11   4   34.50    1.50
   9  11   4   36.40    1.90
   0 -12  -4   39.90    1.70
   0 -12  -4   38.00    2.00
   0  12   4   38.10    1.60
  -1 -12  -4   63.59    2.90
  -1 -12  -4   65.29    2.60
   1  12   4   54.89    2.60
   1  12   4   62.89    2.50
  -2 -12  -4   16.70    1.70
  -2 -12  -4   19.30    1.10
  -2 -12  -4   18.50    1.20
   2  12   4   19.70    1.10
  -3 -12  -4   13.70    0.90
  -3 -12  -4   14.70    1.80
  -3 -12  -4   15.30    1.10
   3  12   4   15.20    1.00
   3  12   4   13.70    1.40
   3  12   4   14.80    0.80
  -4 -12  -4    1.00    1.50
  -4 -12  -4    0.30    0.30
  -4 -12  -4    0.60    0.30
   4  12   4    0.40    1.10
   4  12   4    0.40    0.40
   4  12   4   -0.30    0.50
  -5 -12  -4   77.69    3.30
   5  12   4   73.79    3.20
   5  12   4   76.89    3.70
   5  12   4   82.59    3.10
   5  12   4   74.99    3.20
  -6 -12  -4   18.30    1.10
   6  12   4   18.20    1.70
   6  12   4   18.20    1.20
   6  12   4   18.00    1.00
  -7 -12  -4   20.60    1.10
  -7 -12  -4   21.30    1.70
   7  12   4   18.90    1.90
   7  12   4   21.70    1.30
   7  12   4   18.30    2.30
   7  12   4   20.80    1.10
  -8 -12  -4    2.20    0.60
   8  12   4    0.10    0.20
   8  12   4    0.00    0.40
  -2 -13  -4   12.10    0.70
   2  13   4   13.10    0.70
  -3 -13  -4   12.20    0.70
  -3 -13  -4   12.80    0.80
   3  13   4   14.30    0.90
  -4 -13  -4    1.90    0.40
   4  13   4    1.90    0.40
   4  13   4    1.90    0.30
  -5 -13  -4    8.00    0.60
   5  13   4    7.30    0.80
   5  13   4    8.00    0.50
  -6 -13  -4   37.70    1.60
   6  13   4   37.70    1.50
   6  13   4   34.40    1.70
   4  12  -5    0.30    0.20
   3  12  -5    0.40    0.20
  -3 -12   5    0.30    0.50
   2  12  -5    1.00    0.50
  -2 -12   5    0.70    0.40
   6  11  -5    0.30    0.70
   6  11  -5    1.70    0.40
  -6 -11   5    1.30    1.00
   5  11  -5    2.50    1.20
   5  11  -5    4.20    0.80
   5  11  -5    3.30    0.50
  -5 -11   5    3.00    0.90
  -5 -11   5    3.60    0.50
  -5 -11   5    2.70    0.70
   4  11  -5    0.80    0.40
  -4 -11   5    0.70    0.40
  -4 -11   5    0.20    0.60
   3  11  -5   18.90    1.10
   3  11  -5   17.80    1.40
  -3 -11   5   18.10    1.30
   2  11  -5    0.50    0.40
   2  11  -5    1.20    0.30
  -2 -11   5    0.70    0.50
  -2 -11   5   -0.40    2.80
   1  11  -5    2.00    0.40
   1  11  -5    1.30    0.30
  -1 -11   5    1.70    0.60
  -1 -11   5    2.00    0.50
   0  11  -5   21.60    1.10
   0 -11   5   18.40    1.50
   0 -11   5   17.90    1.10
  -1  11  -5    5.60    0.50
   1 -11   5    4.00    0.70
   7  10  -5    0.30    0.70
   7  10  -5    1.40    0.50
  -7 -10   5    0.10    0.50
   6  10  -5   17.90    1.70
   6  10  -5   19.50    2.90
   6  10  -5   16.80    1.10
  -6 -10   5   16.50    1.60
  -6 -10   5   14.50    1.50
  -6 -10   5   17.70    1.30
   5  10  -5   22.90    2.60
   5  10  -5   22.40    1.40
   5  10  -5   21.70    1.90
  -5 -10   5   19.20    1.80
  -5 -10   5   20.40    1.30
   4  10  -5   -1.00    1.50
   4  10  -5   -1.30    0.80
   4  10  -5   -0.20    0.40
  -4 -10   5    0.10    0.40
   3  10  -5    3.60    0.70
   3  10  -5    3.80    1.20
   3  10  -5    4.80    0.90
   3  10  -5    5.20    1.00
   3  10  -5    4.10    1.90
  -3 -10   5    4.00    0.80
  -3 -10   5    1.90    1.80
  -3 -10   5    2.60    1.00
   2  10  -5    3.60    0.80
   2  10  -5    2.90    0.60
   2  10  -5    3.30    0.70
  -2 -10   5    3.70    0.80
  -2 -10   5    2.20    0.90
  -2 -10   5    2.70    0.70
  -2 -10   5    5.50    1.80
   1  10  -5    0.70    0.40
   1  10  -5    1.30    0.40
   1  10  -5    1.20    0.60
  -1 -10   5    0.90    0.60
  -1 -10   5    3.80    2.70
  -1 -10   5    0.80    0.50
  -1 -10   5    0.30    0.90
   0  10  -5   19.70    1.40
   0  10  -5   19.10    1.30
   0  10  -5   19.90    1.30
   0 -10   5   19.70    2.60
   0 -10   5   18.00    1.60
   0 -10   5   19.10    1.40
   0 -10   5   19.80    2.00
  -1  10  -5   18.10    1.40
  -1  10  -5   15.10    1.20
   1 -10   5   16.70    1.80
   1 -10   5   16.70    1.50
   1 -10   5   17.70    2.40
  -2  10  -5   58.99    2.40
   2 -10   5   57.39    2.60
  -3  10  -5    1.30    0.20
  -3  10  -5    1.70    0.40
   3 -10   5    1.20    0.40
  -8  -9   5    0.30    0.40
  -8  -9   5   -0.10    0.50
  -8  -9   5    0.10    0.50
   7   9  -5    6.80    1.80
   7   9  -5    5.90    1.10
   7   9  -5    3.90    1.10
  -7  -9   5    4.50    1.00
  -7  -9   5    7.40    0.90
  -7  -9   5    5.40    0.80
  -7  -9   5    4.50    0.80
   6   9  -5   13.10    1.70
  -6  -9   5   10.70    1.60
  -6  -9   5   13.00    1.40
  -6  -9   5   11.50    1.50
  -6  -9   5   13.10    1.60
  -6  -9   5   12.60    1.30
   5   9  -5   44.90    3.80
   5   9  -5   44.00    2.40
  -5  -9   5   46.20    2.60
  -5  -9   5   45.20    2.30
  -5  -9   5   41.50    2.50
   4   9  -5    1.20    0.90
   4   9  -5    2.10    1.10
   4   9  -5    1.20    0.50
  -4  -9   5    1.20    1.60
  -4  -9   5    0.90    0.50
  -4  -9   5    2.00    0.70
  -4  -9   5   -1.70    1.20
  -4  -9   5    0.20    0.90
   3   9  -5   13.90    1.90
   3   9  -5   12.20    1.50
   3   9  -5   15.40    1.50
   3   9  -5   15.30    1.80
   3   9  -5   15.70    1.30
  -3  -9   5   16.50    2.10
  -3  -9   5   15.90    1.40
  -3  -9   5   11.70    2.10
   2   9  -5    1.90    0.60
   2   9  -5   -1.00    1.80
   2   9  -5    0.90    0.70
   2   9  -5    2.70    1.10
   2   9  -5    1.30    0.50
  -2  -9   5    1.80    1.50
  -2  -9   5    2.10    0.80
  -2  -9   5    1.80    0.60
  -2  -9   5    1.50    1.00
   1   9  -5   43.60    2.30
   1   9  -5   42.60    2.30
   1   9  -5   42.00    2.40
  -1  -9   5   45.60    3.10
  -1  -9   5   41.20    2.30
  -1  -9   5   38.60    3.30
  -1  -9   5   42.70    2.50
   0   9  -5  192.38   10.40
   0   9  -5  185.68    7.10
   0   9  -5  185.58    7.30
   0   9  -5  192.78    7.30
   0  -9   5  182.08    7.50
   0  -9   5  183.08    7.30
   0  -9   5  181.68    8.10
   0  -9   5  181.88    7.90
  -1   9  -5    0.60    0.30
  -1   9  -5    1.60    0.80
  -1   9  -5    0.00    0.50
  -1   9  -5    0.50    0.50
   1  -9   5    0.70    0.80
   1  -9   5   -1.30    3.00
   1  -9   5    0.80    0.50
   1  -9   5    0.50    1.10
   1  -9   5   -0.60    1.80
  -2   9  -5    6.70    0.90
  -2   9  -5    6.60    1.20
  -2   9  -5    7.00    0.70
   2  -9   5    8.30    2.70
   2  -9   5    6.00    1.40
   2  -9   5    8.40    1.00
   2  -9   5    9.10    1.60
   2  -9   5    0.50    2.90
  -3   9  -5   20.20    1.10
  -3   9  -5   20.50    1.60
   3  -9   5   20.60    1.40
   3  -9   5   26.30    3.90
  -4   9  -5   74.79    3.40
  -4   9  -5   78.29    3.30
   4  -9   5   82.59    3.20
   8   8  -5    5.00    1.20
  -8  -8   5    4.70    0.80
  -8  -8   5    4.50    0.70
  -8  -8   5    5.40    0.90
  -8  -8   5    5.50    0.70
   7   8  -5    0.30    0.90
   7   8  -5    2.30    1.00
  -7  -8   5    1.40    0.60
  -7  -8   5    2.10    1.00
  -7  -8   5    1.10    0.70
  -7  -8   5    0.10    0.60
   6   8  -5   76.89    3.60
  -6  -8   5   82.09    3.90
  -6  -8   5   77.19    3.80
  -6  -8   5   80.49    3.80
  -6  -8   5   72.69    4.30
  -6  -8   5   74.49    3.80
  -6  -8   5   73.49    3.60
   5   8  -5   18.60    2.10
   5   8  -5   16.00    1.50
  -5  -8   5   18.40    1.70
  -5  -8   5   14.70    1.60
  -5  -8   5   18.90    1.80
  -5  -8   5   16.70    1.40
  -5  -8   5   17.10    1.70
   4   8  -5   -0.30    0.90
   4   8  -5    0.50    0.60
   4   8  -5   -0.10    0.80
  -4  -8   5    0.20    0.70
  -4  -8   5   -0.80    1.50
  -4  -8   5    0.20    1.00
  -4  -8   5   -0.60    0.50
  -4  -8   5    0.90    0.80
  -4  -8   5    0.30    1.20
   3   8  -5   44.20    3.10
   3   8  -5   40.30    2.40
   3   8  -5   41.60    2.40
   3   8  -5   35.40    2.50
  -3  -8   5   44.70    2.50
  -3  -8   5   38.80    2.60
  -3  -8   5   41.20    2.70
  -3  -8   5   41.20    3.40
  -3  -8   5   41.60    3.10
   2   8  -5   37.60    2.30
   2   8  -5   41.70    2.40
   2   8  -5   36.50    2.80
   2   8  -5   36.40    2.30
  -2  -8   5   35.80    2.50
  -2  -8   5   38.60    2.90
  -2  -8   5   39.30    3.10
  -2  -8   5   38.00    2.30
  -2  -8   5   40.90    2.40
   1   8  -5   68.49    3.40
   1   8  -5   72.49    3.40
   1   8  -5   68.49    3.30
   1   8  -5   67.59    3.80
   1   8  -5   67.49    4.10
  -1  -8   5   74.09    4.00
  -1  -8   5   67.69    3.30
  -1  -8   5   67.89    4.20
   0   8  -5   10.70    1.30
   0   8  -5   10.80    1.10
   0   8  -5   11.20    1.10
   0  -8   5   11.60    2.00
   0  -8   5   11.50    1.50
   0  -8   5   12.50    1.40
   0  -8   5    4.00    3.30
   0  -8   5   12.90    1.80
  -1   8  -5    1.10    0.50
  -1   8  -5    1.20    2.40
  -1   8  -5    1.20    0.60
  -1   8  -5    1.50    0.50
   1  -8   5    2.80    2.70
   1  -8   5    2.60    1.00
   1  -8   5    1.40    0.60
   1  -8   5    1.00    1.50
   1  -8   5    2.50    1.10
  -2   8  -5  124.89    5.20
  -2   8  -5  115.19    5.00
  -2   8  -5  146.29    9.40
   2  -8   5  112.69    5.40
   2  -8   5  125.49    5.20
   2  -8   5  118.29    6.00
   2  -8   5  126.89    5.60
  -3   8  -5    6.40    0.90
  -3   8  -5    5.40    0.70
  -3   8  -5    4.40    1.00
   3  -8   5    5.10    0.90
   3  -8   5    6.70    2.90
   3  -8   5    3.30    2.70
   3  -8   5    6.40    1.60
  -4   8  -5  149.99    6.40
  -4   8  -5  142.09    5.60
   4  -8   5  160.68    6.90
  -5   8  -5    7.30    0.90
  -5   8  -5    7.40    0.90
   5  -8   5    8.30    2.50
   5  -8   5    6.50    1.00
  -9  -7   5   49.40    2.20
  -9  -7   5   43.40    2.10
  -9  -7   5   45.20    2.10
  -9  -7   5   41.40    2.00
   8   7  -5   37.70    2.70
  -8  -7   5   37.40    2.20
  -8  -7   5   36.70    2.40
  -8  -7   5   39.90    2.20
  -8  -7   5   36.00    2.10
  -8  -7   5   36.00    2.20
   7   7  -5   15.80    2.10
  -7  -7   5   13.50    1.50
  -7  -7   5   16.10    1.60
  -7  -7   5   10.30    1.30
  -7  -7   5   13.40    1.50
  -7  -7   5   13.40    1.70
  -7  -7   5   12.30    1.80
   6   7  -5   40.40    2.50
   6   7  -5   43.00    3.30
  -6  -7   5   40.40    3.10
  -6  -7   5   44.10    2.80
  -6  -7   5   40.00    2.70
  -6  -7   5   43.10    2.70
  -6  -7   5   46.10    2.80
  -6  -7   5   43.20    2.60
   5   7  -5   28.70    2.70
   5   7  -5   27.30    2.00
  -5  -7   5   29.00    2.20
  -5  -7   5   29.80    2.20
  -5  -7   5   24.40    2.10
  -5  -7   5   30.70    2.30
  -5  -7   5   29.60    1.80
   4   7  -5    1.30    0.70
   4   7  -5    1.80    1.00
  -4  -7   5    0.40    0.70
  -4  -7   5    0.60    1.40
  -4  -7   5    1.20    1.00
  -4  -7   5    0.90    0.80
  -4  -7   5   -0.20    0.70
  -4  -7   5    0.10    0.50
  -4  -7   5    0.30    1.00
   3   7  -5   19.50    2.50
   3   7  -5   21.50    1.70
   3   7  -5   19.30    1.60
  -3  -7   5   20.80    1.60
  -3  -7   5   20.40    2.50
  -3  -7   5   20.90    1.90
  -3  -7   5   22.00    2.30
  -3  -7   5   22.20    1.90
  -3  -7   5   21.70    1.90
   2   7  -5   18.40    1.60
   2   7  -5   15.80    1.50
   2   7  -5   15.90    2.00
   2   7  -5   15.70    1.60
   2   7  -5   14.50    9.30
  -2  -7   5   15.60    2.10
  -2  -7   5   16.40    1.50
  -2  -7   5   15.10    2.10
  -2  -7   5   16.40    1.60
  -2  -7   5   18.60    2.00
   1   7  -5   57.69    3.60
   1   7  -5   60.19    3.10
   1   7  -5   62.39    3.10
  -1  -7   5   65.59    3.30
  -1  -7   5   63.19    3.60
  -1  -7   5   61.99    3.80
  -1  -7   5   65.49    3.10
   0   7  -5    0.70    0.50
   0   7  -5    1.10    1.30
   0   7  -5    0.60    0.50
   0   7  -5    0.80    0.50
   0  -7   5    0.90    1.30
   0  -7   5    0.90    0.80
   0  -7   5    0.30    0.60
   0  -7   5   -0.20    2.40
   0  -7   5    2.30    0.90
  -1   7  -5    0.90    0.60
  -1   7  -5    1.90    0.60
  -1   7  -5    0.90    0.40
  -1   7  -5    2.50    1.70
   1  -7   5    1.50    0.70
   1  -7   5    2.40    0.90
   1  -7   5    3.00    1.30
   1  -7   5    1.30    0.70
   1  -7   5    1.00    2.00
  -2   7  -5    2.40    0.60
  -2   7  -5    1.60    0.50
  -2   7  -5    1.50    0.60
  -2   7  -5    2.50    2.00
  -2   7  -5    2.10    0.70
   2  -7   5   -1.50    1.40
   2  -7   5    1.90    1.30
   2  -7   5    1.60    1.00
   2  -7   5    1.90    1.00
   2  -7   5    1.80    0.70
  -3   7  -5  130.69    8.30
  -3   7  -5  128.79    5.30
  -3   7  -5  129.49    5.90
  -3   7  -5  130.49    5.50
   3  -7   5  129.89    5.80
   3  -7   5  119.99    6.70
   3  -7   5  130.99    6.20
   3  -7   5  135.29    5.70
  -4   7  -5   60.29    3.10
  -4   7  -5   56.49    2.60
  -4   7  -5   59.99    3.60
  -4   7  -5   61.49    2.70
   4  -7   5   54.09    4.60
   4  -7   5   63.29    3.80
   4  -7   5   62.69    3.00
  -5   7  -5    0.20    0.50
  -5   7  -5    0.90    0.30
  -5   7  -5    0.80    0.60
  -5   7  -5    0.90    0.60
  -5   7  -5    1.20    0.60
   5  -7   5   -2.10    1.70
   5  -7   5    0.60    0.60
   6  -7   5    1.50    2.00
   6  -7   5    1.00    0.60
  -9  -6   5   53.39    2.30
  -9  -6   5   43.30    2.30
  -9  -6   5   44.30    2.30
  -9  -6   5   44.90    2.30
   8   6  -5   57.69    4.60
  -8  -6   5   58.29    3.00
  -8  -6   5   66.09    3.20
  -8  -6   5   60.49    3.10
  -8  -6   5   55.19    3.10
   7   6  -5    1.50    1.30
  -7  -6   5    1.50    1.00
  -7  -6   5    1.80    0.80
  -7  -6   5    1.00    0.60
  -7  -6   5    0.50    0.80
  -7  -6   5    2.70    0.80
  -7  -6   5    2.00    0.80
   6   6  -5   86.59    4.90
  -6  -6   5   84.59    4.30
  -6  -6   5   85.09    4.30
  -6  -6   5   87.29    4.30
  -6  -6   5   92.79    4.50
  -6  -6   5   80.49    4.70
   5   6  -5  150.38    6.60
   5   6  -5  149.88    6.40
   5   6  -5  164.48    7.70
  -5  -6   5  172.58    6.30
  -5  -6   5  160.28    7.00
  -5  -6   5  162.08    6.90
  -5  -6   5  165.38    7.00
  -5  -6   5  172.38    7.10
   4   6  -5   93.59    4.30
   4   6  -5   94.99    5.20
  -4  -6   5   96.89    4.80
  -4  -6   5  100.39    4.60
  -4  -6   5  105.79    5.20
  -4  -6   5   97.49    4.60
  -4  -6   5   92.69    5.20
  -4  -6   5   99.59    4.30
  -4  -6   5   91.49    5.00
   3   6  -5   47.80    2.50
   3   6  -5   47.40    2.70
   3   6  -5   26.60    6.30
   3   6  -5   45.30    3.20
   3   6  -5   35.70    4.80
  -3  -6   5   44.50    2.80
  -3  -6   5   49.99    2.90
  -3  -6   5   49.00    3.00
  -3  -6   5   49.10    3.30
  -3  -6   5   49.40    2.60
  -3  -6   5   46.90    3.20
  -3  -6   5   50.29    2.80
   2   6  -5  152.18    8.60
   2   6  -5  152.98    6.10
   2   6  -5  150.88    7.00
   2   6  -5  144.69   10.70
   2   6  -5  154.08    6.30
   2   6  -5  142.89    6.20
  -2  -6   5  157.88    6.60
  -2  -6   5  163.88    6.80
  -2  -6   5  157.28    6.90
  -2  -6   5  145.29    6.00
  -2  -6   5  148.09    6.30
   1   6  -5   29.20    1.90
   1   6  -5   27.70    5.60
   1   6  -5   32.40    4.20
   1   6  -5   27.30    2.30
   1   6  -5   34.40    2.20
   1   6  -5   26.60    1.90
  -1  -6   5   25.10    2.40
  -1  -6   5   28.40    1.90
  -1  -6   5   26.30    2.30
  -1  -6   5   30.20    2.00
  -1  -6   5   28.60    2.20
   0   6  -5   85.19    3.90
   0   6  -5   73.99    8.60
   0   6  -5   78.29    6.60
   0   6  -5   91.19    4.00
   0   6  -5   88.29    4.00
   0   6  -5   82.49    4.40
   0  -6   5   90.09    4.50
   0  -6   5   92.39    3.90
   0  -6   5   87.39    4.30
   0  -6   5   91.79   11.40
  -1   6  -5  465.35   17.10
  -1   6  -5  463.55   17.00
  -1   6  -5  456.65   17.00
  -1   6  -5  475.05   17.10
   1  -6   5  489.45   17.50
   1  -6   5  468.45   22.30
   1  -6   5  458.15   18.10
   1  -6   5  479.85   17.10
   1  -6   5  466.95   17.30
   1  -6   5  484.45   17.60
  -2   6  -5    1.80    1.60
  -2   6  -5    1.50    0.60
  -2   6  -5    0.80    0.40
  -2   6  -5    0.70    0.60
  -2   6  -5    2.10    0.70
   2  -6   5    0.70    1.10
   2  -6   5    0.60    1.10
   2  -6   5    1.20    0.90
   2  -6   5    0.90    0.80
   2  -6   5    0.70    0.60
  -3   6  -5  157.58    6.30
  -3   6  -5  169.88    7.00
  -3   6  -5  163.08    6.60
  -3   6  -5  169.98    6.80
  -3   6  -5  171.98    9.10
   3  -6   5  177.88    7.70
   3  -6   5  169.88    6.80
   3  -6   5  165.78    7.10
   3  -6   5  165.38    7.20
  -4   6  -5    7.10    1.00
  -4   6  -5    5.30    1.10
  -4   6  -5    4.50    3.10
  -4   6  -5    6.20    0.70
   4  -6   5    4.80    1.60
   4  -6   5    4.00    0.90
   4  -6   5    6.00    1.30
   4  -6   5    5.70    1.20
  -5   6  -5    5.50    1.10
  -5   6  -5    7.30    0.90
  -5   6  -5    9.00    0.70
  -5   6  -5    7.50    1.30
   5  -6   5    8.70    1.80
   5  -6   5    8.00    3.10
   5  -6   5   10.60    1.30
   5  -6   5    6.50    1.80
  -6   6  -5    1.50    0.60
  -6   6  -5    2.10    0.60
  -6   6  -5   -0.20    0.60
  -6   6  -5    1.50    0.50
   6  -6   5    1.70    0.70
   6  -6   5   -2.00    1.30
  -7   6  -5    3.20    0.60
  -7   6  -5    3.10    0.60
   7  -6   5    3.30    2.10
  -9  -5   5   28.80    1.80
  -9  -5   5   28.30    1.70
  -9  -5   5   32.60    1.70
  -9  -5   5   30.70    1.70
   8   5  -5   92.99    5.10
  -8  -5   5   95.29    4.30
  -8  -5   5   82.79    4.20
  -8  -5   5   93.99    4.30
  -8  -5   5   91.29    4.30
   7   5  -5   75.59    5.60
  -7  -5   5   71.79    3.90
  -7  -5   5   66.49    3.80
  -7  -5   5   71.89    3.80
  -7  -5   5   69.29    3.60
  -7  -5   5   68.89    3.70
   6   5  -5   22.20    2.70
  -6  -5   5   25.60    2.30
  -6  -5   5   23.90    2.10
  -6  -5   5   25.00    2.10
  -6  -5   5   25.20    2.20
  -6  -5   5   27.30    2.10
  -6  -5   5   26.80    2.30
   5   5  -5  109.59    4.80
   5   5  -5  111.09    5.70
   5   5  -5  103.89    5.10
  -5  -5   5  116.09    5.30
  -5  -5   5  118.89    6.10
  -5  -5   5  112.89    5.20
  -5  -5   5  114.99    5.30
  -5  -5   5  109.49    6.20
  -5  -5   5  124.29    5.50
  -5  -5   5  117.49    4.50
   4   5  -5  148.59   11.50
   4   5  -5  157.88    7.20
   4   5  -5  151.88    6.50
   4   5  -5  155.88    6.20
   4   5  -5  153.78    9.50
  -4  -5   5  166.68    7.30
  -4  -5   5  160.68    6.70
  -4  -5   5  169.28    6.80
  -4  -5   5  167.38    6.80
  -4  -5   5  170.88    6.30
  -4  -5   5  149.79    7.10
  -4  -5   5  141.29    7.00
  -4  -5   5  150.58    7.00
  -4  -5   5  163.68    6.70
   3   5  -5   56.39    2.80
   3   5  -5   55.39    3.50
   3   5  -5   59.09    3.00
   3   5  -5   55.69    7.40
   3   5  -5   53.39    5.60
  -3  -5   5   55.69    3.80
  -3  -5   5   58.59    3.50
  -3  -5   5   54.69    3.20
  -3  -5   5   60.49    3.20
  -3  -5   5   60.39    3.40
  -3  -5   5   59.49    3.30
  -3  -5   5   60.09    2.90
   2   5  -5    5.50    1.30
   2   5  -5    3.40    1.00
   2   5  -5    5.30    2.40
   2   5  -5    5.50    1.30
   2   5  -5    5.80    4.00
  -2  -5   5    3.30    1.20
  -2  -5   5    6.00    1.40
  -2  -5   5    7.80    1.30
  -2  -5   5    5.10    0.90
  -2  -5   5    5.80    1.10
  -2  -5   5    5.70    1.10
   1   5  -5   40.90    2.70
   1   5  -5   33.20    4.50
   1   5  -5   32.40    3.80
   1   5  -5   34.30    2.50
  -1  -5   5   36.60    2.50
  -1  -5   5   34.80    2.30
  -1  -5   5   34.90    2.10
  -1  -5   5   39.20    2.30
  -1  -5   5   36.20    2.50
   0   5  -5   49.70    5.40
   0   5  -5   51.59    3.10
   0   5  -5   51.09    2.60
   0   5  -5   49.70    4.20
   0   5  -5   50.39    2.60
   0   5  -5   48.90    2.70
   0  -5   5   54.99    2.80
   0  -5   5   46.70    3.40
   0  -5   5   52.49    2.90
   0  -5   5   51.09    2.60
   0  -5   5   51.99    7.20
   0  -5   5   55.59    3.00
  -1   5  -5  319.47   12.90
  -1   5  -5  337.27   12.60
  -1   5  -5  322.57   13.70
  -1   5  -5  346.87   12.80
  -1   5  -5  348.87   12.70
  -1   5  -5  349.47   12.70
   1  -5   5  348.07   12.90
   1  -5   5  351.46   15.70
   1  -5   5  344.37   13.00
   1  -5   5  354.76   12.70
   1  -5   5  367.86   13.40
   1  -5   5  353.36   13.00
  -2   5  -5   16.60    1.50
  -2   5  -5   21.80    2.50
  -2   5  -5   17.60    1.50
  -2   5  -5   17.60    1.50
  -2   5  -5   17.70    1.30
   2  -5   5   18.70    1.90
   2  -5   5   16.70    1.50
   2  -5   5   16.80    1.60
   2  -5   5   18.30    1.90
   2  -5   5   17.30    6.30
  -3   5  -5  232.28    8.70
  -3   5  -5  241.98   10.60
  -3   5  -5  211.58    8.40
  -3   5  -5  219.88    8.60
  -3   5  -5  230.28    8.80
  -3   5  -5  208.18    8.40
  -3   5  -5  236.88    9.10
   3  -5   5  228.18    8.90
   3  -5   5  223.38   18.00
   3  -5   5  231.68    9.10
   3  -5   5  229.88    9.30
  -4   5  -5   98.99    4.30
  -4   5  -5   90.59    4.00
  -4   5  -5   92.09    4.00
  -4   5  -5  100.09    6.70
  -4   5  -5   95.19    4.60
  -4   5  -5   90.89    4.20
   4  -5   5   96.99    4.90
   4  -5   5   94.09    4.70
   4  -5   5   97.39    4.40
   4  -5   5   94.89    4.50
  -5   5  -5    4.70    1.40
  -5   5  -5    2.50    3.70
   5  -5   5    3.00    1.60
   5  -5   5   -0.50    1.10
   5  -5   5    2.80    1.10
  -6   5  -5  108.89    4.80
  -6   5  -5  111.49    5.00
  -6   5  -5  102.49    4.40
  -6   5  -5  108.79    5.60
   6  -5   5  115.99    4.70
   6  -5   5   99.79    5.60
   6  -5   5  117.69    5.50
  -7   5  -5    0.80    0.60
  -7   5  -5    0.90    0.40
   7  -5   5   -0.80    1.00
   7  -5   5   -0.40    1.20
  -9  -4   5    7.70    1.10
  -9  -4   5    8.00    1.00
  -9  -4   5    7.40    1.00
  -9  -4   5    5.30    1.20
  -9  -4   5    6.90    0.90
  -8  -4   5   70.59    3.60
  -8  -4   5   67.19    3.40
  -8  -4   5   69.99    3.40
  -8  -4   5   70.29    3.50
  -8  -4   5   65.19    3.50
   7   4  -5   57.49    4.30
  -7  -4   5   52.79    3.20
  -7  -4   5   53.49    3.40
  -7  -4   5   57.79    3.30
  -7  -4   5   55.19    3.10
  -7  -4   5   56.59    3.30
   6   4  -5   20.60    2.70
  -6  -4   5   21.40    1.80
  -6  -4   5   20.40    2.20
  -6  -4   5   22.30    2.10
  -6  -4   5   16.40    2.10
  -6  -4   5   20.20    1.90
  -6  -4   5   23.90    2.10
  -6  -4   5   19.40    2.00
   5   4  -5   71.19    3.60
   5   4  -5   94.89   12.80
   5   4  -5   79.29    4.40
  -5  -4   5   85.29    4.10
  -5  -4   5   75.79    4.20
  -5  -4   5   84.79    4.20
  -5  -4   5   85.39    4.20
  -5  -4   5   82.39    3.90
  -5  -4   5   76.69    4.30
  -5  -4   5   79.39    4.00
   4   4  -5  185.78    8.20
   4   4  -5  204.88    8.20
   4   4  -5  181.88   11.20
   4   4  -5  189.68    7.40
   4   4  -5  196.78    9.70
  -4  -4   5  207.68    7.40
  -4  -4   5  205.58    8.00
  -4  -4   5  205.88    8.10
  -4  -4   5  185.48    7.90
  -4  -4   5  203.18    8.40
  -4  -4   5  180.38    8.00
  -4  -4   5  197.78    8.00
  -4  -4   5  184.98    8.10
  -4  -4   5  200.88    7.80
   3   4  -5   53.39    3.20
   3   4  -5   54.79    2.60
   3   4  -5   54.49    4.80
   3   4  -5   52.99    5.90
  -3  -4   5   54.09    3.00
  -3  -4   5   55.19    3.20
  -3  -4   5   53.99    2.90
  -3  -4   5   47.90    3.10
  -3  -4   5   54.09    3.20
   2   4  -5    3.30    0.60
   2   4  -5    3.50    2.70
   2   4  -5    2.90    1.90
   2   4  -5    4.00    1.00
  -2  -4   5    5.10    1.10
  -2  -4   5    6.30    1.10
  -2  -4   5    4.80    1.00
  -2  -4   5    4.10    0.80
   1   4  -5   50.39    2.50
   1   4  -5   47.80    4.40
   1   4  -5   52.09    3.60
  -1  -4   5   49.30    2.80
  -1  -4   5   59.49    3.20
   0   4  -5  359.06   14.20
   0   4  -5  381.46   14.40
   0   4  -5  380.86   14.80
   0   4  -5  367.36   13.70
   0  -4   5  411.66   15.40
  -1   4  -5  734.73   27.60
  -1   4  -5  748.23   27.30
  -1   4  -5  785.22   27.60
  -1   4  -5  765.42   26.90
   1  -4   5  808.72   28.50
   1  -4   5  764.12   27.10
   1  -4   5  757.12   27.20
   1  -4   5  791.62   27.00
   1  -4   5  740.53   27.00
  -2   4  -5    6.80    1.50
  -2   4  -5    8.40    1.00
  -2   4  -5    8.40    1.10
  -2   4  -5    9.00    1.10
  -2   4  -5    6.50    0.80
   2  -4   5    5.90    1.10
   2  -4   5   10.60    4.10
   2  -4   5    6.40    1.20
  -3   4  -5   28.70    1.90
  -3   4  -5   28.40    1.80
  -3   4  -5   29.60    1.80
  -3   4  -5   26.40    1.90
  -3   4  -5   26.80    1.80
  -3   4  -5   27.30    1.60
  -3   4  -5   25.30    2.90
   3  -4   5   27.60    2.10
   3  -4   5   26.10    1.80
   3  -4   5   24.80    1.80
   3  -4   5   27.90    2.00
   3  -4   5   28.10    6.20
  -4   4  -5   12.90    1.50
  -4   4  -5    9.40    2.50
  -4   4  -5   11.50    1.30
  -4   4  -5    8.30    1.00
  -4   4  -5   11.30    1.00
  -4   4  -5   10.40    1.20
   4  -4   5    7.60    1.40
   4  -4   5    7.20    1.10
   4  -4   5    1.70    9.10
   4  -4   5   10.80    1.30
   4  -4   5    7.20    1.20
  -5   4  -5   66.69    3.20
  -5   4  -5   67.19    3.30
  -5   4  -5   68.99    6.10
  -5   4  -5   69.09    3.00
  -5   4  -5   72.29    3.70
  -5   4  -5   66.29    3.30
   5  -4   5   66.49    3.80
   5  -4   5   67.59    3.50
   5  -4   5   69.09    3.40
   5  -4   5   67.29    3.70
  -6   4  -5    5.50    0.90
  -6   4  -5    8.40    4.50
  -6   4  -5    5.10    0.60
  -6   4  -5    6.00    1.40
  -6   4  -5    5.50    1.20
   6  -4   5    5.60    1.40
   6  -4   5    4.20    1.30
   6  -4   5    6.30    1.90
   6  -4   5    7.50    1.20
  -7   4  -5    3.00    1.10
  -7   4  -5    3.20    0.70
  -7   4  -5    2.10    0.80
   7  -4   5    2.10    1.10
   7  -4   5    2.70    1.10
  -8   4  -5    5.30    0.90
  -8   4  -5    6.70    0.80
  -8   4  -5    6.90    1.00
   8  -4   5    6.40    1.50
  -9  -3   5    0.10    0.60
  -9  -3   5    0.10    0.90
  -9  -3   5    0.20    0.70
  -9  -3   5    0.50    0.70
  -8  -3   5   14.20    2.00
  -8  -3   5   12.70    1.60
  -8  -3   5   15.70    1.70
  -8  -3   5   15.90    1.50
  -8  -3   5   15.80    1.50
  -8  -3   5   15.00    1.60
  -7  -3   5   52.19    3.30
  -7  -3   5   50.39    3.10
  -7  -3   5   54.19    3.00
  -7  -3   5   53.69    3.00
  -7  -3   5   56.19    3.30
  -6  -3   5    4.80    1.10
  -6  -3   5    3.60    1.00
  -6  -3   5    3.70    0.90
  -6  -3   5    4.30    1.20
  -6  -3   5    5.30    1.10
  -6  -3   5    3.40    1.10
  -6  -3   5    5.30    1.20
   5   3  -5   17.00    6.10
   5   3  -5   20.20    5.80
   5   3  -5   21.40    2.40
  -5  -3   5   18.70    2.40
  -5  -3   5   19.70    2.40
  -5  -3   5   23.20    2.00
  -5  -3   5   20.70    2.00
  -5  -3   5   21.90    2.00
  -5  -3   5   20.50    1.80
  -5  -3   5   22.30    2.10
   4   3  -5  120.49    8.30
   4   3  -5  114.79    5.30
  -4  -3   5  120.69    5.50
  -4  -3   5  112.69    7.20
  -4  -3   5  119.79    5.40
  -4  -3   5  117.29    5.40
  -4  -3   5  126.09    5.10
  -4  -3   5  123.29    5.20
  -4  -3   5  119.39    5.30
  -4  -3   5  125.39    4.80
   3   3  -5   15.20    3.10
   3   3  -5   19.10    2.60
   3   3  -5   18.70    1.70
  -3  -3   5   20.90    1.60
  -3  -3   5   19.10    1.90
  -3  -3   5   20.20    1.80
  -3  -3   5   20.00    1.90
  -3  -3   5   21.40    1.90
   2   3  -5  221.58    8.60
   2   3  -5  197.98    8.20
   2   3  -5  216.38    9.50
   1   3  -5  153.38    6.30
   1   3  -5  153.28    7.10
   1   3  -5  156.78    6.30
   1   3  -5  150.68    5.70
  -1  -3   5  138.39    6.00
  -1  -3   5  143.19    6.00
   0   3  -5 1949.80   71.29
   0  -3   5 2169.08   71.19
   0  -3   5 2055.59   71.39
  -2   3  -5  248.58    9.70
  -2   3  -5  244.18    9.00
   2  -3   5  237.28    9.10
   2  -3   5  241.88    9.10
   2  -3   5  243.78   10.70
  -3   3  -5   19.70    1.90
  -3   3  -5   20.00    2.20
  -3   3  -5   20.40    1.50
  -3   3  -5   19.40    1.60
   3  -3   5   18.90    1.40
   3  -3   5   21.20    1.50
   3  -3   5   17.70    1.60
  -4   3  -5  235.08    9.10
  -4   3  -5  254.07   10.90
  -4   3  -5  239.88    9.10
  -4   3  -5  243.78    9.50
  -4   3  -5  263.07    9.40
  -4   3  -5  240.58    9.00
   4  -3   5  232.88    9.40
   4  -3   5  242.58    9.20
   4  -3   5  230.88    9.10
   4  -3   5  245.88   14.00
   4  -3   5  242.78    9.50
  -5   3  -5   64.29    2.80
  -5   3  -5   59.09    3.00
  -5   3  -5   63.09    3.00
  -5   3  -5   63.19    3.40
  -5   3  -5   63.49    3.20
   5  -3   5   58.39    3.20
   5  -3   5   58.19   12.00
   5  -3   5   58.99    3.40
   5  -3   5   64.29    3.20
   5  -3   5   59.79    3.10
  -6   3  -5   23.30    4.10
  -6   3  -5   25.30    1.80
  -6   3  -5   25.10    2.40
  -6   3  -5   26.00    1.40
  -6   3  -5   25.70    1.80
  -6   3  -5   25.90    2.00
  -6   3  -5   25.90    2.50
   6  -3   5   22.90    1.90
   6  -3   5   23.60    2.20
   6  -3   5   25.30    2.20
   6  -3   5   23.40    2.20
  -7   3  -5    1.30    0.70
  -7   3  -5   -2.10    1.80
  -7   3  -5    1.70    0.70
  -7   3  -5    1.20    0.70
  -7   3  -5    5.90    5.20
   7  -3   5    1.80    1.10
   7  -3   5   -0.30    1.20
   7  -3   5    2.70    1.30
   7  -3   5    1.90    2.10
  -8   3  -5    6.90    1.30
  -8   3  -5    6.70    1.10
   8  -3   5    4.20    1.20
  -9   3  -5    1.20    0.50
  -9   3  -5    1.10    0.40
  -9   3  -5    0.70    0.60
  -9  -2   5    8.70    1.00
  -9  -2   5    8.90    1.40
  -9  -2   5    9.80    1.10
  -9  -2   5   11.70    1.50
  -8  -2   5   48.50    2.50
  -8  -2   5   45.60    2.60
  -8  -2   5   43.10    2.70
  -8  -2   5   47.30    2.60
  -8  -2   5   46.30    2.70
  -8  -2   5   43.90    2.40
  -7  -2   5   32.90    2.40
  -7  -2   5   30.40    2.20
  -7  -2   5   29.80    2.10
  -7  -2   5   28.70    2.30
  -7  -2   5   30.40    2.20
  -7  -2   5   29.10    2.10
  -6  -2   5    3.90    1.40
  -6  -2   5    3.20    0.90
  -6  -2   5    5.50    1.20
  -6  -2   5    4.10    0.90
  -6  -2   5    4.00    1.10
  -6  -2   5    3.80    1.10
  -6  -2   5    3.60    1.00
   5   2  -5   -0.90    5.80
  -5  -2   5    0.50    0.80
  -5  -2   5    1.80    0.80
   4   2  -5   16.90    4.30
   4   2  -5   13.80    2.90
   4   2  -5   13.90    1.80
  -4  -2   5   14.10    1.40
  -4  -2   5   15.20    1.40
  -4  -2   5   16.20    1.70
  -4  -2   5   15.20    1.60
  -4  -2   5   13.20    1.60
   3   2  -5  205.08    9.40
   3   2  -5  198.88    7.70
   3   2  -5  203.98    8.20
  -3  -2   5  201.38    8.20
   2   2  -5 1391.96   46.90
   2   2  -5 1372.36   47.80
   2   2  -5 1278.17   46.70
  -2  -2   5 1361.96   46.80
   1   2  -5   56.19    2.90
   1   2  -5   49.40    2.60
   1   2  -5   54.79    3.50
  -1  -2   5   54.79    2.70
   0   2  -5 1259.27   44.00
   0   2  -5 1296.77   43.50
   0  -2   5 1211.48   43.40
  -1   2  -5 1206.28   42.00
  -1   2  -5 1224.78   42.00
   1  -2   5 1096.99   42.40
   1  -2   5 1299.47   42.40
  -2   2  -5  231.58    9.00
  -2   2  -5  224.38    8.90
  -2   2  -5  230.38    8.60
   2  -2   5  234.18    9.60
  -3   2  -5    0.30    0.50
  -3   2  -5    0.60    0.80
   3  -2   5    0.30    0.50
   3  -2   5    0.20    0.40
   3  -2   5    2.40    2.50
  -4   2  -5   25.40    1.80
  -4   2  -5   24.50    1.50
  -4   2  -5   26.70    2.70
  -4   2  -5   30.50    2.30
  -4   2  -5   24.80    1.70
  -4   2  -5   27.70    1.80
   4  -2   5   27.70    4.60
   4  -2   5   27.20    1.80
   4  -2   5   26.30    1.60
  -5   2  -5  413.66   14.90
  -5   2  -5  374.26   14.40
  -5   2  -5  404.26   15.00
  -5   2  -5  411.36   14.50
  -5   2  -5  450.85   17.00
  -5   2  -5  390.46   14.60
  -5   2  -5  419.26   15.20
   5  -2   5  395.76   14.90
   5  -2   5  404.76   14.80
   5  -2   5  409.16   19.50
   5  -2   5  406.66   14.70
  -6   2  -5   89.79    4.30
  -6   2  -5   91.19    3.70
  -6   2  -5   91.49    4.90
  -6   2  -5   84.49    3.80
  -6   2  -5  102.59    7.00
  -6   2  -5   99.59    4.30
  -6   2  -5   95.49    4.50
   6  -2   5   91.09    4.50
   6  -2   5  100.29    4.40
   6  -2   5   88.39    4.20
  -7   2  -5   39.00    5.40
  -7   2  -5   39.40    3.30
  -7   2  -5   36.70    2.30
  -7   2  -5   40.50    2.90
  -7   2  -5   38.90    2.60
  -7   2  -5   33.90    1.90
   7  -2   5   37.70    2.40
   7  -2   5   37.20    2.70
   7  -2   5   36.50    2.80
  -8   2  -5    0.10    0.50
  -8   2  -5    0.70    0.60
  -8   2  -5    0.50    0.50
  -8   2  -5    0.30    0.40
   8  -2   5    2.30    1.60
   8  -2   5   -0.50    1.00
  -9   2  -5   53.29    2.40
  -9   2  -5   56.59    2.70
  -9   2  -5   50.99    2.30
  -9   2  -5   46.30    2.70
   9  -2   5   44.00    3.10
  -9  -1   5   17.20    2.00
  -9  -1   5   18.90    1.50
[truncated: 547,911 more chars]
